# Supplementary material for: The single-species metagenome: subtyping Staphylococcus aureus core genome sequences from shotgun metagenomic data
Source: PeerJ. 2016 Oct 18;4:e2571. doi: 10.7717/peerj.2571 (PMC5075713; doi:10.7717/peerj.2571)
Supplement: Data S1 [file peerj-04-2571-s004.txt]

>Staph_ASR
ACTACTGCTCAATTTTTTTACTTTTATCGATTAAAGATAGAAATACACGATGCGAGCAAT
CAAATTTCATAACATCACCATGAGTTTGGTCCGAAGCATGAGTGTTTACAATGTTCGAAC
ACCTTATACAGTTCTTATACATACTTTATAAATTATTTCCCAAACTGTTTTGATACACTC
ACTAACAGATACTCTATAGAAGGAAAAGTTATCCACTTATGCACATTTATAGTTTTCAGA
ATTGTGGATAATTAGAAATTACACACAAAGTTATACTATTTTTAGCAACATATTCACAGG
TATTTGACATATAGAGGACTGAAAAAGTATAATTGTGTGGATAAGTCGTCCAACTCATGA
TTTTATAAGGATTTATTTATTGATTTTTACATAAAAATACTGTGCATAACTAATAAGCAA
GATAAAGTTATCCACCGATTGTTATTAACTTGTGGATAATTATTAACATGGTGTGTTTAG
AAGTTATCCACGGCTGTTATTTTTGTGTATAACTTAAAAATTTAAGAAAGATGGAGTAAA
TTTATGTCGGAAAAAGAAATTTGGGAAAAAGTGCTTGAAATTGCTCAAGAAAAATTATCA
GCTGTAAGTTACTCAACTTTCCTAAAAGATACTGAGCTTTACACGATCAAAGATGGTGAA
GCTATCGTATTATCGAGTATTCCTTTTAATGCAAATTGGTTAAATCAACAATATGCTGAA
ATTATCCAAGCAATCTTATTTGATGTTGTAGGCTATGAAGTAAAACCTCACTTTATTACT
ACTGAAGAATTAGCAAATTATAGTAATAATGAAACTGCTACTCCAAAAGAAACAACAAAA
CCTTCTACTGAAACAACTGAGGATAATCATGTGCTTGGTAGAGAGCAATTCAATGCCCAT
AACACATTTGACACTTTTGTAATCGGACCTGGTAACCGCTTTCCACATGCAGCGAGTTTA
GCTGTGGCCGAAGCACCAGCCAAAGCGTACAATCCATTATTTATCTATGGAGGTGTTGGT
TTAGGAAAAACCCATTTAATGCATGCCATTGGTCATCATGTTTTAGATAATAATCCAGAT
GCCAAAGTGATTTACACATCAAGTGAAAAATTCACAAATGAATTTATTAAATCAATTCGT
GATAACGAAGGTGAAGCTTTCAGAGAAAGATATCGTAATATCGACGTCTTATTAATCGAT
GATATTCAGTTCATACAAAATAAAGTACAAACACAAGAAGAATTTTTCTATACTTTTAAT
GAATTGCATCAGAATAACAAGCAAATAGTTATTTCGAGTGATCGACCACCAAAGGAAATT
GCACAATTAGAAGATCGATTACGTTCACGCTTTGAATGGGGGCTAATTGTTGATATTACG
CCACCAGATTATGAAACTCGAATGGCAATTTTGCAGAAGAAAATTGAAGAAGAAAAATTA
GATATTCCACCAGAAGCTTTAAATTATATAGCAAATCAAATTCAATCTAATATTCGTGAA
TTAGAAGGTGCATTAACGCGTTTACTTGCATATTCACAATTATTAGGAAAACCAATTACA
ACTGAATTAACTGCTGAAGCTTTAAAAGATATCATTCAAGCACCAAAATCTAAAAAGATT
ACCATCCAAGATATTCAAAAAATTGTAGGCCAGTACTATAATGTTAGAATTGAAGATTTC
AGTGCAAAAAAACGTACAAAGTCAATTGCATATCCGCGTCAAATAGCTATGTACTTGTCT
AGAGAGCTTACAGATTTCTCATTACCTAAAATTGGTGAAGAATTTGGTGGGCGTGATCAT
ACGACCGTCATTCATGCTCATGAAAAAATATCTAAAGATTTAAAAGAAGATCCTATTTTT
AAACAAGAAGTAGAGAATCTTGAAAAAGAAATAAGAAATGTATAAGTAGGAAACTTTGGG
AAATGTAATCTGTTATATAACAGCACTAATAATAACAATCATTTTTTACATTTCTATATG
CTAATGTGGCAAGATGAGCAAAACTCATTTTGTGGATAATGTTTAAAAGTCATACACACC
ATACACAAGTTATCAACATGTGTATAACTTCGCCAAATCTATGTTTTTAAGACTTATCCA
CCAATCCACAGCACCTACTACTATTACTAAGAACTTAAAACCTATATAATTATATATAAA
CGACTGGAAGGAGTTTTAATTAATGATGGAATTCACTATTAAAAGAGATTATTTTATTAC
ACAATTAAATGACACATTAAAAGCTATTTCACCAAGAACAACATTACCTATATTAACTGG
TATCAAAATCGATGCGAAAGAACATGAAGTTATATTAACTGGTTCAGACTCTGAAATTTC
AATAGAAATCACTATTCCTAAAACTGTAGATGGCGAAGATATTGTCAATATTTCAGAAAC
AGGCTCAGTAGTACTTCCTGGACGATTCTTTGTTGATATTATAAAAAAATTACCTGGTAA
AGATGTTAAATTATCTACAAATGAACAATTCCAGACATTAATTACATCAGGTCATTCTGA
ATTTAATTTAAGTGGCTTAGATCCAGATCAATATCCTTTATTACCTCAAGTTTCTAGAGA
TGACGCAATTCAATTGTCGGTAAAAGTGCTTAAAAACGTGATTGCACAAACGAATTTTGC
AGTGTCCACCTCAGAAACACGCCCAGTACTAACTGGTGTGAACTGGCTTATACAAGAAAA
TGAATTAATATGCACAGCGACTGACTCACACCGCTTGGCTGTAAGAAAGTTGCAGTTAGA
AGATGTTTCTGAAAACAAAAATGTCATCATTCCAGGTAAGGCTTTAGCTGAATTAAATAA
AATTATGTCTGACAATGAAGAAGACATTGATATCTTCTTTGCTTCAAACCAAGTTTTATT
TAAAGTTGGAAATGTGAACTTTATTTCTCGATTATTAGAAGGACATTATCCTGATACAAC
ACGTTTATTCCCTGAAAACTATGAAATTAAATTAAGTATAGACAATGGGGAGTTTTATCA
TGCGATTGATCGTGCATCTTTATTAGCACGTGAAGGTGGTAATAACGTTATTAAATTAAG
TACAGGTGATGACGTTGTTGAATTGTCTTCTACATCACCAGAAATTGGTACTGTAAAAGA
AGAAGTTGATGCAAACGATGTTGAAGGTGGTAGCCTGAAAATTTCATTCAACTCTAAATA
TATGATGGATGCTTTAAAAGCAATCGATAATGATGAGGTTGAAGTTGAATTCTTCGGTAC
AATGAAACCATTTATTCTAAAACCAAAAGGTGACGACTCGGTAACGCAATTAATTTTACC
AATCAGAACTTACTAAAAATAAATATAAATAAAGGATGACGTGATTAATTAAAACGTCAT
CCTTTATTTTTTGGCAAAAATAATTCTAGATTCGTATGTAAAATAAATTTGACAGCATTT
TAAACAGCAAATAAAAGACGCCAATTAAATTTATGACAAATGTATCCAGAATTTAATAAG
TGTGCTTATATGCCCTTTAAATTTAAAATTTTAATAGTCAATAACAAGTTGAATATAAAA
GTTAAACGCCGTTAAATAGCGTTAAAAAATTGAAAATGACAGTATTGCCAAAAAATAAGA
ATTAATTATTTATATGTAAACGGTTTCTACCTCTATTTTAAATGAAATTTGTGACAAAAA
AAGGTATAATATATTAATGACATACAAAGAAATGGAGTGATTATTTTGGTTCAAGAAGTT
GTAGTAGAAGGAGACATTAATTTAGGTCAATTTCTAAAAACAGAAGGGATTATTGAATCT
GGTGGTCAAGCAAAATGGTTCTTGCAAGACGTTGAAGTATTAATTAATGGAGTGCGTGAA
ACACGTCGCGGTAAAAAGTTAGAACATCAAGATCGTATAGATATCCCAGAATTACCTGAA
GATGCTGGTTCTTTCTTAATCATTCATCAAGGTGAACAATGAAGTTAAATACACTCCAAT
TAGAAAATTATCGTAACTATGATGAGGTTACGTTGAAATGTCATCCTGACGTGAATATCC
TCATTGGAGAAAATGCACAAGGAAAGACAAATTTACTTGAATCAATTTATACCTTAGCTT
TAGCAAAAAGTCATAGAACGAGTAATGATAAGGAACTCATACGTTTTAATGCTGATTATG
CTAAAATAGAAGGTGAGCTTAGTTATAGACACGGCACGATGCCATTAACAATGTTTATAA
CTAAAAAAGGTAAACAAGTCAAAGTGAATCACTTAGAGCAAAGTCGTCTAACTCAATATA
TTGGACACCTCAATGTGGTTCTATTTGCGCCAGAAGATTTGAATATTGTAAAAGGCTCTC
CTCAAATAAGACGACGCTTTATAGATATGGAGTTGGGCCAAATTTCTGCTGTTTACTTAA
ATGATTTAGCTCAATACCAACGTATTTTAAAGCAAAAGAATAATTACTTAAAGCAGTTAC
AATTAGGCCAAAAAAAGGACTTAACAATGTTGGAAGTATTAAATCAGCAGTTTGCTGAAT
ATGCAATGAAAGTAACTGATAAACGTGCACATTTTATTCAAGAGCTAGAGTCGTTAGCTA
AACCGATTCATGCTGGTATCACAAATGATAAAGAAGCGTTGTCGCTGAATTATTTACCTA
GTCTTAAATTTGATTATGCTCAAAATGAAGCGGCACGACTTGAAGAAATTATGTCTATTC
TTAGCGATAATATGCAAAGAGAAAAAGAACGAGGCATTAGCTTATTCGGACCACATCGAG
ATGATATAAGTTTTGATGTGAATGGCATGGATGCTCAAACATATGGTTCTCAAGGACAGC
AACGTACAACGGCTTTGTCCATTAAATTAGCTGAAATTGAGTTAATGAATATCGAAGTTG
GGGAATATCCCATCTTATTATTAGACGATGTACTCAGTGAATTAGATGATTCGCGTCAAA
CGCATTTATTAAGTACGATTCAGCATAAAGTACAAACATTTGTCACTACGACATCTGTAG
ATGGTATTGATCATGAAATCATGAATAACGCTAAATTGTATCGTATTAATCAAGGTGAAA
TTATAAAGTAACAGAAAGCGATGGTGACTGCATTGTCAGATGTAAACAACACGGATAATT
ATGGTGCTGGGCAAATACAAGTATTAGAAGGTTTAGAAGCAGTACGTAAAAGACCAGGTA
TGTATATAGGATCGACTTCAGAGAGAGGTTTGCACCATTTAGTGTGGGAAATTGTCGATA
ATAGTATCGATGAAGCATTAGCTGGTTATGCAAATCAAATTGAAGTTGTTATTGAAAAAG
ATAACTGGATTAAAGTAACGGATAACGGACGTGGTATCCCAGTTGATATTCAAGAAAAAA
TGGGACGTCCAGCTGTCGAAGTTATTTTAACTGTTTTACATGCTGGTGGTAAATTCGGCG
GTGGCGGATACAAAGTATCTGGTGGTTTACATGGTGTTGGTTCATCAGTTGTAAACGCAT
TGTCACAAGACTTAGAAGTATATGTACACAGAAATGAGACTATATATCATCAAGCATATA
AAAAAGGTGTACCTCAATTTGACTTAAAAGAAGTTGGCACAACTGATAAGACAGGTACTG
TCATTCGTTTTAAAGCAGATGGAGAAATCTTCACAGAGACAACTGTATACAACTATGAAA
CATTACAGCAACGTATTAGAGAGCTTGCTTTCTTAAACAAAGGAATTCAAATCACATTAA
GAGATGAACGTGATGAAGAAAACGTTAGAGAAGACTCCTATCACTATGAGGGCGGTATTA
AATCTTATGTTGAGTTATTGAACGAAAATAAAGAACCTATTCATGATGAGCCAATTTATA
TTCATCAATCTAAAGATGATATTGAAGTAGAAATTGCGATTCAATATAACTCAGGATATG
CCACAAATCTTTTAACTTACGCAAATAACATTCATACGTATGAAGGTGGTACGCATGAAG
ACGGATTCAAACGTGCATTAACGCGTGTCTTAAATAGTTATGGTTTAAGTAGCAAGATTA
TGAAAGAAGAAAAAGATAGACTTTCTGGTGAAGATACACGTGAAGGTATGACAGCAATTA
TATCTATCAAACATGGTGATCCTCAATTCGAAGGTCAAACGAAGACAAAATTAGGTAATT
CTGAAGTGCGTCAAGTTGTAGATAAATTATTCTCAGAGCACTTTGAACGATTTTTATATG
AAAATCCACAAGTCGCACGTACAGTGGTTGAAAAAGGTATTATGGCGGCACGTGCACGTG
TTGCTGCGAAAAAAGCGCGTGAAGTAACACGTCGTAAATCAGCGTTAGATGTAGCAAGTC
TTCCAGGTAAATTAGCCGATTGCTCTAGTAAAAGTCCTGAAGAATGTGAGATTTTCTTAG
TCGAAGGGGACTCTGCCGGGGGGTCTACAAAATCTGGTCGTGACTCTAGAACGCAGGCGA
TTTTACCATTACGAGGTAAGATATTAAATGTTGAAAAAGCACGATTAGATAGAATTTTGA
ATAACAATGAAATTCGTCAAATGATCACAGCATTTGGTACAGGAATCGGTGGCGACTTTG
ATCTAGCGAAAGCAAGATATCACAAAATCGTCATTATGACTGATGCCGATGTGGATGGAG
CGCATATTAGAACATTGTTATTAACATTCTTCTATCGATTTATGAGACCGTTAATTGAAG
CAGGCTATGTGTATATTGCACAGCCACCGTTGTATAAACTGACACAAGGTAAACAAAAGT
ATTATGTATACAATGATAGGGAACTTGATAAACTTAAATCTGAATTGAATCCAACACCAA
AATGGTCTATTGCACGATACAAAGGTCTTGGAGAAATGAATGCAGATCAATTATGGGAAA
CAACAATGAACCCTGAGCACCGCGCTCTTTTACAAGTAAAACTTGAAGATGCGATTGAAG
CGGACCAAACATTTGAAATGTTAATGGGTGACGTTGTAGAAAACCGTAGACAATTTATAG
AAGATAATGCAGTTTATGCAAACTTAGACTTCTAAGCGCTGTGAACTGAACTTTTGAAGG
AGGAACTCTTGATGGCTGAATTACCTCAATCAAGAATAAATGAACGAAATATTACCAGTG
AAATGCGTGAATCATTTTTAGATTATGCGATGAGTGTTATCGTTGCTCGTGCATTGCCAG
ATGTTCGTGACGGTTTAAAACCAGTACATCGTCGTATACTATATGGATTAAATGAACAAG
GTATGACACCGGATAAATCATATAAAAAATCAGCACGTATCGTTGGTGACGTAATGGGTA
AATATCACCCTCATGGTGACTCATCTATTTATGAAGCAATGGTACGTATGGCTCAAGATT
TCAGTTATCGTTATCCGCTTGTTGATGGCCAAGGTAACTTTGGTTCAATGGATGGAGATG
GCGCAGCAGCAATGCGTTATACTGAAGCGCGTATGACTAAAATCACACTTGAACTGTTAC
GTGATATTAATAAAGATACAATAGATTTTATCGATAACTATGATGGTAATGAAAGAGAGC
CGTCAGTCTTACCTGCTCGATTCCCTAACTTATTAGCCAATGGTGCATCAGGTATCGCGG
TAGGTATGGCAACGAATATTCCACCACATAACTTAACAGAATTAATCAATGGTGTACTTA
GCTTAAGTAAGAACCCTGATATTTCAATTGCTGAGTTAATGGAAGATATTGAAGGTCCTG
ATTTCCCAACTGCTGGACTTATTTTAGGTAAGAGTGGTATTAGACGTGCATATGAAACAG
GTCGTGGTTCAATTCAAATGCGTTCTCGTGCAGTTATTGAAGAACGTGGAGGCGGACGTC
AACGTATTGTTGTCACTGAAATTCCTTTCCAAGTGAATAAGGCTCGTATGATTGAAAAAA
TTGCAGAGCTCGTTCGTGACAAGAAAATTGACGGTATCACTGATTTACGTGATGAAACAA
GTTTACGTACTGGTGTGCGTGTCGTTATTGATGTGCGTAAGGATGCAAATGCTAGTGTCA
TTTTAAATAACTTATACAAACAAACACCTCTTCAAACATCATTTGGTGTGAATATGATTG
CACTTGTAAATGGTAGACCGAAGCTTATTAATTTAAAAGAAGCGTTGGTACATTATTTAG
AGCATCAAAAGACAGTTGTTAGAAGACGTACGCAATATAACTTACGTAAAGCTAAAGATC
GTGCCCACATTTTAGAAGGGTTACGTATCGCACTTGACCATATCGATGAAATTATTTCAA
CGATTCGTGAGTCAGATACAGATAAAGTTGCAATGGAAAGCTTGCAACAACGCTTCAAAC
TTTCTGAAAAACAAGCTCAAGCTATTTTAGACATGCGTTTAAGACGTCTAACAGGTTTAG
AGAGAGACAAAATTGAAGCTGAATATAATGAGTTATTAAATTATATTAGTGAATTAGAAG
CAATCTTAGCTGATGAAGAAGTGTTATTACAGTTAGTTAGAGATGAATTGACTGAAATTA
GAGATCGTTTCGGTGATGATCGTCGTACAGAAATTCAATTAGGTGGATTTGAAGACTTAG
AGGACGAAGACTTAATTCCAGAAGAACAAATAGTAATTACTTTGAGCCATAATAACTACA
TTAAACGTTTGCCGGTATCTACATATCGTGCTCAAAACCGTGGTGGTCGTGGTGTTCAAG
GTATGAATACATTGGAAGAAGATTTTGTCAGTCAATTGGTAACTTTAAGTACACATGACC
ATGTATTGTTCTTTACTAACAAAGGTCGTGTATACAAACTAAAAGGTTATGAAGTGCCTG
AGTTATCAAGACAGTCTAAAGGTATTCCTGTAGTGAATGCTATTGAACTTGAAAATGATG
AAGTCATTAGTACAATGATTGCTGTTAAAGACCTTGAAAGTGAAGACAACTTCTTAGTGT
TTGCAACTAAACGTGGTGTCGTTAAACGTTCAGCATTAAGTAACTTCTCAAGAATAAATA
GAAATGGTAAGATTGCGATTTCGTTCAGAGAAGATGATGAGTTAATTGCAGTTCGTTTAA
CAAGTGGTCAAGAAGATATCTTGATTGGTACATCACATGCATCATTAATTCGATTCCCTG
AATCAACATTACGTCCTTTAGGCCGTACAGCAACGGGTGTGAAAGGTATTACACTTCGTG
AAGGTGACGAAGTTGTAGGGCTTGATGTAGCTCATGCAAACAGTGTTGATGAAGTATTAG
TAGTTACTGAAAATGGTTATGGTAAACGTACGCCAGTTAATGACTATCGTTTATCAAATC
GTGGTGGTAAAGGTATTAAAACAGCTACGATTACTGAGCGTAATGGTAATGTTGTATGTA
TCACTACAGTAACTGGTGAAGAAGATTTAATGATTGTTACTAATGCCGGTGTCATTATTC
GACTAGATGTTGCAGATATTTCTCAAAATGGTCGTGCAGCACAAGGTGTTCGCTTAATTC
GCTTAGGCGATGATCAATTTGTTTCAACGGTTGCTAAAGTAAAAGAGGATGCAGAAGATG
AAGCAAATGAAGATGAGCAATCTACTTCAACTGTATCTGAAGATGGTACTGAACAACAAC
GTGAAGCGGTTGTAAATGATGAAACACCAGGAAATGCAATTCATACTGAAGTGATTGATT
CAGAAGAAAATGATGAAGATGGACGTATTGAAGTAAGACAAGATTTCATGGATCGTGTTG
AAGAAGATATACAACAATCATCAGATGAAGAATAATAAAAAATAAGACTTCCCTATATGT
AGGGGAGTCTTATTTTTATGCTAGAAAGTAATGCTTTACTGTATTCAATGATTAGTAATG
ACTAACTTTCTAATTGTTTCATTGCGTAAGGTATTTCATTGATAAGTCTTGATGGTGGCA
CCACATACATATCTTTTGCAAGATTTTCGCCAATAAAACTATGTGTATATGTGGCACTCA
TAACCGCTTCTTTTAAGTTATCAAATTGACCAACAAAACTTGTAATCATACCAGCAAGTG
TATCGCCCATACCACCAGTCGCCATTGCTGGGCTACCGATTGTCAATTTAAAGTCTTCAT
CTTTAAAGAAAATTTCAGTACCATGTTTTTTAAGTACAACAGTTGCGCCTAAACGATCAA
CTGCTTCACGATTACGCTCATATGTCTGTTCCTCAATAGGAATACCACTTAATCGTTCCC
ATTCTTTGAGGTGCGGAGTAAATATCACACGACATGTAGGTAATTGCGGTTTCAGTTTAC
TAAATATTGTAATCGCATCGCCGTCTACGATTAAATTTTGATGCGGTTGTATATTTTGTA
GTAGGAATGTAATGGCATTATTTCCTTTGAAATCAACGCCAAGACCTGGACCAATTAGTA
TACTGTCAGTCATTTCAATCATTTTCGTCAACATTTTCGTATCATTAATATCAATAACCA
TCGCTTCTGGGCAACGAGAATGTAATGCTGAATGATTTGTTGGATGTGTAGCTACAGTGA
TTAAACCACTACCGCTAAATACACATGCACGAGCCGCTAACATAATGGCACCACCTAAGT
TAGCAGATCCACCAATTAATAAAATTTTGCCATAATCACCTTTATGTGAATCTTCTTTAC
GCTTAGGAATGTTAATAGAATTTAACGTTTCCATAGTGATATAACCTCCCATGTAAAAGC
CTTTTCCGAATTTATTCAATTTTAAAAATATATAGTAACTTTTAACAAAATGTATTATAA
ATTTCTGAATTCATTATTATTTGTCGTTAAATACAATAGAAAATACTATACCTGTATATG
CAATTCGTCAATAGATAAATTATTAAATATGCTTACAACAATCTTAATATCCTTTAACGC
ACTACAATAGTGCTCTGATAATAGGTTATAAATGTACGTAAAACCATTGTTTCAATAAAA
ATGAAAACGTATACTTCAAGAAGGATGGGTTACTTAATATAAACAAGGGGGTAACATATA
TGACTTTATATTTAGATGGTGAAACACTAACAATTGAGGATATTAAATCATTTTTACAAC
AACAATCAAAGATTGAAATTATTGATGATGCGTTAGAACGTGTCAAAAAAAGTAGAGCGG
TAGTTGAACGTATTATTGAAAATGAGGAAACGGTTTATGGTATCACTACAGGTTTTGGGT
TATTTAGTGATGTACGTATAGACCCGACGCAATATAATGAATTACAAGTGAATCTGATAC
GCTCACATGCCTGTGGACTAGGTGAGCCATTTTCAAAAGAAGTAGCATTAGTCATGATGA
TTTTACGATTGAATACATTATTAAAAGGTCATTCAGGTGCCACTTTAGAATTAGTGAGAC
AATTACAATTTTTTATAAATGAACGTATTATACCGATAATCCCGCAACAAGGCTCGCTCG
GTGCATCAGGAGATTTAGCGCCATTATCACATTTAGCATTAGCATTAATTGGTGAAGGGA
AAGTATTGTACAGAGGTGAAGAAAAGGATAGTGACGATGTATTAAGAGAATTAAATAGAC
AACCTTTGAACCTTCAGGCTAAAGAAGGTTTAGCATTGATTAATGGTACGCAAGCTATGA
CAGCTCAAGGTGTCATTAGTTATATAGAAGCAGAAGATTTAGGTTACCAATCTGAATGGA
TTGCTGCATTAACGCATCAGTCTCTTAATGGCATTATAGATGCATATCGACATGATGTGC
ACGCTGTTCGTAATTTTCAAGAACAGATTAATGTGGCAGCGCGTATGCGTGATTGGTTAG
AAGGATCAACATTAACGACGCGACAAGCAGAAATACGTGTACAAGATGCATATACGTTGC
GTTGTATACCACAAATCCATGGCGCGAGTTTTCAAGTATTCAATTATGTTAAACAGCAAT
TAGAATTTGAAATGAATGCGGCTAATGATAATCCACTTATATTTGAGGAAGCAAATGAAA
CGTTTGTTATTTCAGGTGGTAACTTCCATGGACAACCTATTGCTTTTGCATTAGATCATC
TTAAATTAGGTGTAAGTGAATTAGCAAACGTATCGGAACGTCGTCTAGAGCGACTAGTAA
ATCCTCAATTAAATGGTGATTTACCAGCATTTCTTAGTCCAGAGCCAGGATTGCAAAGTG
GCGCGATGATTATGCAATATGCTGCTGCAAGTCTCGTTTCTGAAAATAAAACTTTAGCGC
ATCCAGCGAGTGTTGATTCTATCACTTCATCTGCGAACCAAGAAGATCACGTATCTATGG
GAACTACAGCTGCTAGACATGGTTATCAAATTATTGAAAATGCAAGACGTGTGTTGGCAA
TCGAATGTGTTATTGCATTACAAGCAGCAGAGTTGAAAGGTGTCGAAGGATTATCACCAA
AAACACGTCGCAAGTATGATGAGTTTCGAAGTATCGTGCCATCCATTACACATGACCGTC
AATTTCATAAAGATATTGAAGCGGTTGCACAGTATTTAAAGCAATCAATTTATCAAACGA
CTGCATGTCATTAAATCGACATGAATGATGTTTGAAATCGTTACTTGAAAAAGCAAATAT
AGTTTGCTATATTAAAAATAACTTAATAAGACATTGTTCGTAGGACAAGTAATATATAGT
GTTCGATATCAGAGAGCTTGTGGTTAGTGTGAACAAGAATCAACATATATATGAATCTAC
CTACTTAATTTAAAAGAACAATCGGTGATAACCGTTATTTTAGTGAAGTGCAATTTAGGT
TTAGTGTATCTTTATAACTTAAATTGTTAAATAGGGTGGCAACGCGTAGACCACGTCCCT
TGTAGGGATGTGGTCTTTTTTTATTTTCTAAAAAATAAAGACGTACGTCATTCCATAATA
AATGATAATTATTTGGGAAAGGATGAAGGTTAATGTTAGACATTAGATTATTCAGAAATG
AGCCTGACACAGTTAAGAGCAAAATTGAATTACGCGGAGATGATCCAAAAGTTGTAGATG
AAATTTTAGAATTGGATGAGCAACGACGTAAATTAATTAGTGCAACAGAAGAAATGAAAG
CACGTCGTAATAAAGTAAGTGAAGAAATCGCATTAAAAAAACGTAATAAAGAAAATGCTG
ATGATGTGATTGCTGAAATGCGCACATTAGGTGACGATATTAAAGAAAAAGATAGTCAAT
TAAATGAAATTGATAATAAAATGACAGGTATCCTTTGTCGTATTCCAAATTTAATAAGTG
ATGATGTACCTCAAGGTGAATCTGATGAAGATAACGTTGAAGTTAAAAAGTGGGGTACAC
CACGTGAGTTTTCATTTGAACCAAAAGCACATTGGGATATTGTAGAAGAATTGAAAATGG
CTGATTTTGATCGTGCAGCAAAAGTTTCAGGTGCGCGTTTTGTATATTTAACAAATGAAG
GTGCGCAATTAGAGCGTGCTTTAATGAACTATATGATTACAAAACATACAACACAACATG
GTTATACAGAAATGATGGTACCACAGCTTGTGAACGCAGATACAATGTATGGTACAGGTC
AATTACCTAAATTTGAAGAAGATTTATTTAAAGTAGAAAAAGAAGGATTATATACAATTC
CAACTGCTGAAGTACCATTAACGAATTTCTATCGTAATGAAATTATTCAACCAGGTGTAC
TTCCTGAAAAATTCACTGGTCAATCTGCATGTTTCCGTAGTGAAGCAGGATCAGCAGGTA
GAGATACAAGAGGATTAATTCGTTTACATCAATTCGATAAAGTGGAAATGGTACGTTTTG
AACAACCTGAAGATTCATGGAATGCTTTAGAAGAAATGACAACAAACGCAGAAGCAATTC
TAGAAGAGTTAGGTTTACCATACCGTCGTGTTATTTTATGTACAGGTGATATTGGTTTTA
GTGCAAGCAAAACATATGATTTAGAAGTTTGGTTACCAAGCTACAATGATTATAAAGAAA
TTAGTTCATGCTCAAACTGTACGGATTTCCAAGCGCGTCGTGCTAACATCCGCTTCAAGC
GTGACAAAGCAGCTAAACCAGAATTAGCACATACATTAAATGGTAGTGGTTTAGCAGTTG
GACGTACATTTGCTGCTATTGTTGAAAATTACCAAAATGAAGATGGAACAGTAACAATTC
CAGAAGCATTAGTACCATTTATGGGTGGTAAAACACAAATTTCAAAACCAGTTAAATAAA
GGCTTTAGCTACAAGCTTTAAAAAGTATATATCTACGTATACTTAAAGCAAGGGCAAGAT
ACTTTAAATAATATTTTAAAAAGTGGTGACGAAGCTGTCGCCACTTTTTTTGTGCTGTAA
AAGTATAATAGTGAGCCAATGCACATAACAACAATAAATTAAGTTTGTGGTTTAATGGGG
TGAACGCATTTCATTATAGCAACAATACGGGATAATTATGATGAACTAAAACAATCTAAA
ACGTAACAAGTTTGAGCATCACCAATATAGGAAAGGAAGCGATAAAATACTGATTTCGTT
GATATGTAGTATGAGTTATATCGATGGAGTAGGGTAGGGGGAGGGGATGATTATAAGGGA
GTGGTACATGAATCAATATCCCAGACTCATCATCAGATATAAAAATTTATAAAATTGATA
CTTAAAAACAACTACAAATCCATAGAAAATATAGAGGTAGTCTTAAATAAAAAATTGAAA
ATTCTCAAAAATAAAAAGTTGATATGAAGGCGTTTAAAGACTCCGGTATGTCTAACCTCA
GACAAACCGAAGTCTAATGTTATTGCTTAGTGTATAGAACTGTATTAGACTAGGTATATT
ATTTTTTCGTAATTATATAAATATAAAGTGGCAAAGGAGGTAATTGAGATGACAACACAT
TTAAGTTTTAGACAAGGCGTGCAAGAGTGTATCCCAACATTATTGGGTTATGCCGGTGTT
GGTATTTCATTTGGTATTGTGGCTTCGTCTCAAAACTTTAGTATTTTAGAAATTATCTTG
TTATGTCTTGTTATATATGCCGGTGCTGCGCAATTTATTATGTGCGCGTTGTTTATAGCA
GGTACACCGATATCAGCGATTGTACTAACTGTATTTATCGTAAATTCAAGAATGTTCCTT
TTAAGTATGTCGCTTGCACCAAACTTCAAGACATATGGGTTTTGGAACCGTGTTGGATTA
GGTTCATTAGTAACTGACGAAACGTTTGGTGTCGCCATTACACCTTATTTAAAAGGAGAA
GCTATCAATGATCGATGGATGCATGGTCTTAATATAACAGCATATTTATTTTGGGCAATT
TCATGTGTAGCTGGGGCTTTATTTGGCGAATATATTTCAAATCCGCAAGCATTAGGGTTA
GATTTTGCTATCACAGCTATGTTTATCTTTTTGGCCATTGCACAATTTGAATCAATTACT
AAATCGCGATTAAGAATTTACATAGTACTCATTATTGCCGTCATAGTAATGATGTTATCG
TTAAGTATGTTTATGCCTTCATATCTAGCAATATTAATTGCAGCCACAATTTCAGCAGCG
TTAGGAGTGATGATGGAACGATGATAACTCATATGAACATGTTAATACTTATTTTATTGT
GTGGTATCGTAACGCTATTAATTCGAATTATACCTTTTATCATGATTTCAAAAGTGCAAT
TGCCTGATGTCGTGGTTCGATGGCTATCATTTATTCCAATCACACTATTTACGGCACTTG
TCATTGACAGCATTATTCAACAGACGCCTCATGGTGAGGGGTATACATTAAACATCCCTT
ACATTATCGCGCTCATTCCGACGGTTATTTTATCTATAATCACGCGTAGTTTAACTATTA
CAATTATTAGTGGGATTGTTATCATGGCAGCATTACGATTTTTCTTTTAAAAATAACTGA
AAATCATTGAACAGATATTTAAACTTAGGTAAACTGTTAGTAATCAGAAAATTCTGATAT
ACAAATCGTCTATGTTAAGATTGGGAATCGTGTATACGTAAGCGATTTGGCTAACGCATG
ACAATGATAACAACATTTTAAATGATAAAAGTAATTCATCACTGAATCTCAACTAACACA
TAACAATTTCATATTTCTTATTGTGAGAAGTTGAGGGACTTGGCCCTGTGATACTTCAGC
AACCGACTTTATAGCACGGTGCTAAAACCAACGAGTTACTCGAATGATAAGTATAAAGAC
TTCTTACTTTTCAATAGGGTGAGAAGTTTTTTTGTTTAAGGAGGAAAGAACAATGACAAA
TTACACAGTAGATACTTTAAATCTAGGGAAATTTATTACAGAATCTGGGGAAGTCATAGA
TAACTTGCGTTTGAGATATGAGCATGTCGGTTATCATGGACAACCATTAGTTGTAGTTTG
TCATGCATTAACTGGCAATCATTTAACATATGGAACAGATGATTATCCGGGTTGGTGGCG
AGAAATTATTGATGGGGGATATATACCCATTCACGATTATCAATTTTTAACATTTGATGT
TATTGGTAGTCCTTTCGGTTCAAGTTCACCTTTAAACGACCCTCATTTTCCTAAAAAATT
AACATTAAGAGATATTGTTAGAGCGAATGAACGAGGTATACAAGCACTTGGTTATGACAA
AATTAATATTTTAATAGGGGGAAGTCTTGGAGGTATGCAAGCAATGGAACTACTTTACAA
TCAACAGTTTGAAGTAGATAAAGCCATTATTCTTGCTGCAACAAGTCGAACATCATCTTA
TAGTAGAGCTTTCAATGAAATTGCAAGGCAAGCCATTCATCTTGGTGGTAAGGAAGGTCT
AAGTATTGCACGCCAATTAGGTTTTTTGACATATCGATCATCAAAAAGTTATGATGAACG
TTTCACGCCGGATGAAGTAGTCGCATACCAACAACATCAAGGTAATAAATTTAAAGAACG
TTTTGATTTGAATTGTTATCTGACACTGCTAGATGTATTGGATAGTCACAACATTGACCG
AGGTCGCACAGACGTAACGCATGTTTTTAAAAATTTAGAAACGAAAGTCTTAACAATGGG
ATTTATAGATGATTTGCTATATCCGGATGATCAAGTTCGTGCTTTAGGTGAACGTTTTAA
ATATCATCGTCATTTCTTTGTGCCTGATAACGTTGGTCATGATGGATTCCTACTAAACTT
TAATACGTGGGCACCTAACTTATATCATTTTTTAAATTTAAAGCATTTTAAGCGCAAGTA
ATAATATATATTTTCAAAGAATGAAGCCACTAAATCACAGTTATCATATTCAAAAACATC
TAGAGTACATGAGAGTGGAAATGTATTGTAAATCTAAATCAAGCTTGATTGCTATGTAGT
GGGATTAAATAATCATGTTGAAAATGAAAGCACACAAAAGCGATTTAAATGAGTATGTTA
ATTACTTATAAAACATGAAAGTTATTATTCAATTAAATGAAATAGAAGCATACAATCTAT
AAATTGTTAATTTCCATTAAAGAGGTTAAAATAATAGCTATAGTTAAAAATATGGGAGTG
GCTTATGTGTTTTCAAAAATACAACCTAAAGCAACAATGATTGCAACGATTACGTTGGTA
TTTGTCGCTTTAGCTTTATATCTAGTGCCTGGTTTAGGACTAATATTTGCATTATTTGCA
ACCATACCAGGTATCGTTTTATGGAATAAATCAATACAATCTTTCGGGATTAGTGCACTT
ATTACAGTAATTATAACAACTGTTTTAGGTAATACTTTCGTTTTAAGTGCTATCATATTA
GTCTTAATTGCAAGTTTAATTATTGGTCAATTGCTCAAAGAAAGAACGTCTAAAGAAAGA
ATATTATACGTAACAACAGTAGCGATGAGCTTAATTTCATTAATCGCTTTTATGTTACTA
CAAACATTCGGAAGAATTCCACCATCAGCGAGCATAGTAAAACCTTTCAAGCAAACATTA
CATGAAGCGATTACGATGAGCGGTGCCGATGCGAATATGACCCAAATATTAGAAGAAGGG
TTTAGACAAGCGACCGTTCAATTACCAGGTTTCATCATTATCATTACATTTTTAATCGTC
TTAATTAACTTAATCGTTACATTTCCGATTTTACGAAAATTTAAAATCGCTACACCTGTA
TTTAAGCCACTTTTCGCGTGGCAAATGAGCGGTATTTTATTATGGATATACATTATTGTT
ATCATATGTTTATTATTTACAGGTCAACCGAGTGTGTTCCAGAGCATTCTTTTAAACTTC
CAACTTGTGTTATCATTAGTGATGTATATTCAAGGTTTAAGTGTTATTCATTTCTTTGGT
AAAGCGAAAGGTTTGCCGAATGCAGTAACGATTTTACTATTGATTATCGGTACAATACTG
ACACCTACGACACATATTGTAGGACTACTTGGTGTTATCGATTTAAGTTTGAATTTGAAG
CGAATCATGAAAAATAATTCTAAAAAGTGAATAGAGGTGGAATAATGAATCGGCAGTCCA
CTAAGAAAGCTTTACTAATACCATTTGTCATCATGATCATCACAGCAATTGTTTTAATGG
GTGTATGGTTTATCTTTAATAGTCTTATAGCATTAATTGCATCTATCGTTCTTGTCGTGA
TGATTATTGTTAGCATCATTTTATTCAGACAAGCTTTAATGAAAATGGATAGTTATGTAG
ATGGTTTGAGTGCTCAAATTTCAACAACAAATAATAAAGCAATCAAACATTTACCAATTG
GTATCATTGTTTTAGATGAAAATGATCACATCGAATGGGTTAACCAATTTATGACAGATC
ATATGGAAGCAAATGTCATTTCTGAATCTGTAAATGAAGTATTTCCAAACATTTTAAAGC
AATTAGATAGAGTGAAATCCGTTGAAATAGAATATAATCAGTATCATTTCCAAGTACGTT
ATTCTGAGAATGATCACTGCCTCTATTTCTTTGATATAACTGAACAAGTACAAACAAATG
AACTATATGAAAATTCTAAACCAATCATTGCGACATTATTTTTAGATAACTACGATGAGA
TTACGCAAAATATGAATGATACGCAGCGTTCGGAAATCAATTCAATGGTAACGCGTGTCA
TTAGTCGATGGGCAACTGAGTATAATATATTCTTTAAAAGGTATAGTTCCGATCAATTCG
TAGCCTATTTAAATCAAAAAATATTAGCTGACTTAGAAGAATCTAAATTTGATATCTTGA
GTCAATTACGTGAAAAAAGTGTTGGTTATCGTGCCCAATTAACATTAAGTATCGGTGTTG
GTGAAGGTACTGAAAATTTAATCGATTTAGGTGAATTATCACAATCAGGCCTAGACTTAG
CATTAGGACGCGGTGGCGACCAAGTTGCAATTAAAAGTATTAATGGTAATGTGCGTTTCT
ATGGCGGTAAGACTGACCCGATGGAGAAACGTACTCGTGTAAGAGCACGTGTTATCTCAC
ATGCGTTAAAAGATATCCTTGCAGAGGGTGACAAAGTCATTATCATGGGACATAAACGTC
CTGACTTAGATGCAATTGGTGCAGCAATCGGTGTGTCTAGATTTGCAATGATGAATAATT
TAGAAGCATACATCGTATTAAATGAGACTGACATTGATCCAACATTACGACGCGTGATGA
ACGAAATTGATAAAAAGCCAGAGTTAAGAGAGCGATTTATTACATCAGATGATGCTTGGG
ATATGATGACATCTAAGACAACCGTAGTGATTGTTGATACGCATAAACCGGAACTGGTTT
TAGATGAAAATGTCTTAAATAAAGCAAACCGTAAAGTTGTTATCGATCATCATAGACGTG
GTGAAAGCTTCATCTCTAATCCGTTGTTGATATATATGGAACCATACGCAAGTTCAACAG
CAGAACTTGTAACAGAATTACTGGAATATCAACCAACAGAACAACGTTTAACACGTCTTG
AATCAACAGTGATGTATGCAGGTATTATTGTAGATACAAGAAACTTTACATTACGAACAG
GATCAAGAACATTCGATGCAGCGAGTTATTTACGTGCACATGGTGCAGATACGATTTTAA
CGCAACATTTCTTAAAAGATGATGTGGATACTTACATTAATCGATCTGAATTAATTCGAA
CTGTAAAAGTCGAAGATAATGGCATAGCCATTGCGCATGGTTCAGAAGATAAAATTTATC
ATCCAGTAACAGTTGCACAAGCAGCAGATGAACTGTTAAGTTTAGAAGGTATTGAAGCAT
CATATGTTGTTGCGAGACGTGAAGATAATCTGATTGGTATATCTGCGCGTTCACTCGGTT
CAGTAAATGTCCAGTTAACAATGGAAGCACTTGGTGGCGGTGGACATTTAACCAATGCTG
CAACACAACTTAAAGGTGTGACAGTCGAAGAGGCGATAGCACAATTACAACAAGCAATTA
CAGAACAATTAAGTAGGAGTGAAGATGCATGAAAGTAATTTTTACACAAGATGTTAAAGG
TAAAGGTAAAAAAGGTGAAGTTAAAGAAGTACCAGTAGGTTATGCAAATAACTTCTTATT
GAAAAAGAATTATGCTGTAGAAGCAACACCAGGTAACCTTAAACAATTAGAGTTACAGAA
AAAACGTGCAAAACAAGAACGCCAACAAGAAATTGAAGATGCTAAAGCATTAAAAGAAAC
TTTATCAAACATTGAAGTTGAAGTATCAGCAAAAACTGGTGAAGGTGGTAAATTGTTTGG
ATCAGTAAGTACAAAACAAATTGCCGAAGCACTAAAAGCACAACATGATATTAAAATTGA
TAAACGTAAAATGGATTTACCAAATGGAATTCATTCCCTAGGATATACGAATGTACCTGT
TAAATTAGATAAAGAAGTTGAAGGTACAATTCGCGTACACACAGTTGAACAATAAAGTTG
GATTGAAATAAGAGGTGTAACCATTCATGGATAGAATGTATGAGCAAAATCAAATGCCAC
ATAACAATGAAGCTGAACAGTCTGTCTTAGGTTCAATTATTATAGATCCAGAATTGATTA
ATACTACTCAGGAAGTGTTGCTTCCTGAGTCGTTTTATAGGGGTGCCCATCAACATATTT
TCCGTGCAATGATGCACTTAAATGAAGATAATAAAGAAATTGATGTTGTAACATTGATGG
ATCAATTATCGACGGAAGGTACGTTGAATGAAGCGGGTGGCCCGCAATATCTTGCAGAGT
TATCTACAAATGTACCAACGACGCGAAATGTTCAGTATTATACTGATATCGTTTCTAAGC
ATGCATTAAAACGTAGATTGATTCAAACTGCAGATAGTATTGCCAATGATGGATATAATG
ATGAACTTGAACTAGATGCGATTTTAAGTGATGCAGAACGTCGAATTTTAGAGCTATCAT
CTTCTCGTGAAAGCGATGGCTTTAAAGACATTCGAGACGTCTTAGGACAAGTATATGAAA
CAGCTGAAGAGCTTGATCAAAATAGTGGTCAAACACCAGGTATTCCTACAGGATATCGAG
ATTTAGACCAAATGACAGCAGGGTTCAACCGAAATGATTTAATTATCCTTGCAGCGCGTC
CATCTGTAGGTAAGACTGCGTTCGCACTTAATATTGCACAAAAAGTTGCAACGCATGAAG
ATATGTATACAGTTGGTATTTTCTCACTAGAGATGGGTGCTGATCAGTTAGCCACACGTA
TGATTTGTAGTTCTGGTAATGTTGACTCAAACCGCTTAAGAACCGGTACTATGACTGAGG
AAGATTGGAGTCGTTTTACTATAGCGGTAGGTAAATTATCACGTACGAAGATTTTTATTG
ATGATACACCGGGTATTCGAATTAATGATCTACGTTCTAAATGTCGTCGATTAAAGCAAG
AACATGGCTTAGACATGATTGTGATTGACTACTTACAGTTGATTCAAGGTAGTGGTTCAC
GTGCGTCCGATAACAGACAACAGGAAGTTTCTGAAATCTCTCGTACATTAAAAGCATTAG
CCCGTGAATTAGAATGTCCAGTTATCGCATTAAGTCAGTTATCTCGTGGTGTTGAACAAC
GACAAGATAAACGTCCAATGATGAGTGATATTCGTGAATCTGGTTCGATTGAGCAAGATG
CCGATATCGTTGCATTCTTATACCGTGATGATTACTATAACCGTGGCGGCGATGAAGATG
ATGACGATGATGGTGGTTTCGAGCCACAAACGAATGATGAAAACGGTGAAATTGAAATCA
TCATTGCTAAGCAACGTAATGGTCCAACAGGCACAGTTAAGTTACACTTTATGAAACAAT
ATAATAAATTTACAGATATCGATTATGCACATGCTGATATGATGTAAAAAAGTTTTTCCG
TACAATAATCATTATAATGATAAAATTGTACGGTTTTTATTTTGTTCTGAACGGGTTGAT
ATATGTTAAGTTTGTGTATTGAAAGTGATGAATTAGTGCTGTAAACGCCTCTGTTAAAGG
GTTTTTAGGACGTTGAAGACTATTTATTAAAATGATTTTTCTTTTAAAAAGGCCGAAAAT
CAATGTTCGATTTTTATTTGCATTATGGTCTCGATATTGGTAGAATATCAAATGGTTAAA
TGAGAAAAACTTGGAGGTGCTCACATGTCATCAATCGTAGTAGTTGGGACACAATGGGGA
GACGAAGGAAAAGGAAAAATAACGGATTTCTTGGCAGAACAGTCAGATGTTATCGCGCGT
TTTTCAGGTGGTAATAATGCAGGCCATACCATTCAATTTGGCGGAGAAACATATAAATTA
CATTTAGTACCATCTGGTATCTTTTACAAAGACAAATTAGCGGTAATCGGTAACGGTGTC
GTTGTTGATCCAGTTGCACTATTGAAAGAATTAGACGGATTAAATGAACGTGGCATTCCT
ACAAGTAATTTACGTATATCTAATCGTGCGCAAGTGATTTTACCATATCACTTAGCACAA
GATGAATATGAAGAACGTTTACGCGGTGACAATAAGATTGGTACAACTAAAAAAGGTATC
GGTCCAGCATATGTAGACAAAGTTCAACGTATCGGTATTCGTATGGCAGATTTACTTGAA
AAAGAAACATTCGAAAGATTATTAAAATCAAACATTGAATATAAACAAGCATATTTCAAA
GGTATGTTTAACGAAACATGCCCATCATTTGATGATATCTTTGAAGAATACTATGCAGCA
GGTCAACGTCTAAAAGAATTTGTAACAGACACATCAAAAATCTTAGACGATGCATTTGTA
GCAGATGAAAAGGTACTTTTCGAAGGTGCGCAAGGTGTAATGTTAGATATCGACCATGGT
ACATATCCATTCGTTACATCAAGTAATCCAATTGCAGGTAACGTTACTGTTGGTACAGGT
GTAGGTCCTACATTCGTTTCAAAGGTAATTGGTGTATGTAAAGCTTATACATCACGTGTT
GGTGATGGTCCATTCCCTACTGAATTATTCGATGAAGATGGACATCATATTAGAGAAGTT
GGTCGTGAATACGGTACAACAACAGGACGTCCACGTCGTGTAGGTTGGTTTGATTCAGTT
GTATTACGTCACTCTCGTCGTGTAAGTGGTATTACAGATTTATCTATTAACTCAATCGAT
GTTTTAACAGGCCTAGACACAGTGAAAATCTGTACAGCTTATGAATTAGACGGTAAAGAA
ATTACTGAGTACCCAGCAAACTTAGATCAATTAAAACGTTGTAAACCAATCTTTGAAGAG
TTACCAGGTTGGACAGAAGACGTAACAAGTGTGCGTACTTTAGAAGAATTACCTGAAAAT
GCACGTAAATATTTAGAGCGTATTTCAGAATTATGTAATGTACAAATTTCTATCTTCTCA
GTTGGTCCAGATAGAGAACAAACAAACCTATTAAAAGAATTGTGGTAGAACTTTATATAA
GTCATACACAATGATTATAAATACATGAGCCTTCTATCTTTATTGGTAGGAGGCTTTTGT
TATGCTTGCTTCTGTATCGATTCGATTATTTAGATAAAAATTACTAACGTAAAGGTGATA
TTTGCTAGTCATAATTTAGAAGATTAGATGATATTTAACGAAAATTAAGATGAAATACTT
GAATGTAAGAAGTCTGATGTCGAAAATAGCTATTAAAATAGAGTAGACGTAAGTGTAAAT
GAAAGTATCTAAAATAGAAAAATTTCAAAAATAGCGTAATTATTATAATAAATAGACTGC
CAATAAAATGCAATTTTTCACTTATAACATTCTTCAAAAAATAATAGCAAAATTATGTAA
AAAATATCTTGTCATGGCAAGATTGGCTGTGCTATAATCTATCTTGTGCTTAAGAACGGC
TCCTTGGTCAAGCGGTTAAGACACCGCCCTTTCACGGCGGTAACACGGGTTCGAGTCCCG
TAGGAGTCACCATTTTTTAGGTCTCGTAGTGTAGCGGTTAACACGCCTGCCTGTCACGCA
GGAGATCGCGGGTTCGATTCCCGTCGAGACCGTACAAATGCCTATCCAAGAGGATAGGCA
TTTTTTTGCGTTTAATATTATATTAATAAAAGACATATGGACGAATGATAATCATATTGA
TTTATCTGTTCGTCCATTTTCTTTAAAATGTATGAACCTCAAGTAACTTAGTGGTTGGAT
ATGAAAGATAAACGTAGACAATAAAATCTTTATTAGACGTACAAACATATGCTACTGTCA
ACATATTTCTTCGTTGTGATATGCCACCAGTCCTCCATAACATCAATTGTTAAAGTAACG
AATAACGAATAATGATATTTATTTTCTGAGCAATGACGTGCAACTAGAAGTTGCCATTAT
CCTAATTTTATTATTGGAATAGAGACCTCATCATTGTGTTATAGATCATTATCACAATCC
GCCGTGAGAAACTAATAAAAAATATTAATATATAAGTTTATATTGGAAAATAGAATTAAT
AGCTTATAAATGGTAAATTATATAATAGGTTACTATACGTTATAAGACGGAAAATGCGCA
CAATAACAAAAATAGTAAGCGACATCCTGTGATTTTTTACACAAACATAAACGATAAAGA
ACAAAAAATGATAAAATAATATTAATGATTTAAGAAAAGAGGTTTATGCAAATGGCTAGA
AAAGTTGTTGTAGTTGATGATGAAAAACCGATTGCTGATATTTTAGAATTTAACTTAAAA
AAAGAAGGATACGATGTGTACTGTGCATACGATGGTAATGATGCAGTCGACTTAATTTAT
GAAGAAGAACCAGACATCGTATTATTAGATATCATGTTACCTGGTCGTGATGGTATGGAA
GTATGTCGTGAAGTGCGCAAAAAATACGAAATGCCAATTATAATGCTTACTGCTAAAGAT
TCAGAAATTGATAAAGTGCTTGGTTTAGAACTAGGTGCAGATGACTATGTAACGAAACCG
TTTAGTACGCGTGAATTAATCGCACGTGTGAAAGCGAACTTACGTCGTCATTACTCACAA
CCAGCACAAGACACTGGAAATGTAACGAATGAAATCACAATTAAAGATATTGTGATTTAT
CCAGACGCATATTCTATTAAAAAACGTGGCGAAGATATTGAATTAACACATCGTGAATTT
GAATTGTTCCATTATTTATCAAAACATATGGGACAAGTAATGACACGTGAACATTTATTA
CAAACAGTATGGGGCTATGATTACTTTGGCGATGTACGTACGGTCGATGTAACGATTCGT
CGTTTACGTGAAAAGATTGAAGATGATCCGTCACATCCTGAATACATTGTGACGCGTAGA
GGCGTTGGATATTTCCTCCAACAACATGAGTAGAGGTCGAAACGAATGAAGTGGCTAAAA
CAACTACAATCCCTTCATACTAAACTTGTAATTGTTTATGTATTACTGATTATCATTGGT
ATGCAAATTATCGGGCTGTATTTTACAAATAACCTTGAAAAAGAGCTGCTTGATAATTTT
AAGAAGAATATTACGCAGTACGCTAAACAATTAGAAATTAGTATTGAAAAAGTATATGAC
GAAAAGGGCTCCGTAAATGCACAAAAAGATATTCAAAATTTATTAAGTGAGTATGCCAAC
CGTCAAGAAATTGGAGAAATTCGTTTTATAGATAAAGACCAAATTATTATTGCGACGACG
AAGCAGTCTAACCGTAGTCTAATCAATCAAAAAGCGAATGATAGTTCTGTCCAAAAAGCA
CTATCACTAGGACAATCAAACGATCATTTAATTTTAAAAGATTATGGCGGTGGTAAGGAC
CGTGTCTGGGTATATAATATCCCCGTTAAAGTCGATAAAAAGGTAATTGGTAATATTTAT
ATCGAATCAAAAATTAATGACGTTTATAACCAATTAAATAATATAAATCAAATATTCATT
GTTGGTACAGCTATTTCATTATTAATCACAGTCATCCTAGGATTCTTTATAGCGCGAACG
ATTACCAAACCAATCACCGATATGCGTAACCAGACGGTCGAAATGTCCAGAGGTAACTAT
ACGCAACGTGTGAAGATTTATGGTAATGATGAAATTGGCGAATTAGCTTTAGCATTTAAT
AACTTGTCTAAACGTGTACAAGAAGCGCAGGCTAATACTGAAAGTGAGAAACGTAGACTG
GACTCAGTTATCACCCATATGAGTGATGGTATTATTGCAACAGACCGCCGTGGACGTATT
CGTATCGTCAATGATATGGCACTTAAGATGCTTGGTATGGCGAAAGAAGACATCATCGGT
TATTACATGTTAAGTGTATTAAGTCTTGAAGATGAATTTAAACTTGAAGAAATTCAAGAG
AATAATGATAGTTTCTTATTAGATTTAAATGAAGAAGAAGGTCTAATCGCACGTGTTAAC
TTTAGTACGATTGTGCAGGAAACAGGATTTGTAACTGGTTATATCGCTGTGTTACATGAC
GTTACTGAACAACAACAAGTTGAACGTGAGCGTCGTGAATTTGTTGCCAATGTATCACAT
GAGTTACGTACACCTTTAACTTCTATGAATAGTTACATTGAAGCACTTGAAGAAGGTGCA
TGGAAAGATGAGGAACTTGCGCCACAATTTTTATCTGTTACCCGTGAAGAAACAGAACGA
ATGATTCGACTGGTCAATGACTTGCTACAGTTATCTAAAATGGATAATGAGTCTGATCAA
ATCAACAAAGAAATTATCGACTTTAACATGTTCATTAATAAAATTATTAATCGACATGAA
ATGTCTGCGAAAGATACAACATTTATTCGAGATATTCCGAAAAAGACGATTTTCACAGAA
TTTGATCCTGATAAAATGACGCAAGTATTTGATAATGTCATTACAAATGCGATGAAATAT
TCTAGAGGCGATAAACGTGTCGAGTTCCACGTGAAACAAAATCCACTTTATAATCGAATG
ACGATTCGTATTAAAGATAATGGCATCGGTATTCCTATCAATAAAGTCGATAAGATATTC
GACCGATTCTATCGTGTAGATAAGGCACGTACGCGTAAAATGGGTGGTACTGGATTAGGA
CTAGCCATTTCGAAAGAGATTGTGGAAGCGCACAATGGTCGTATTTGGGCAAACAGTGTA
GAAGGTCAAGGTACATCTATCTTTATCACACTTCCATGTGAAGTCATTGAAGACGGTGAT
TGGGATGAATAATAAGGAACATATTAAATCTGTCATTTTAGCGCTACTCGTCTTGATGAG
TGTCGTATTGACATATATGGTATGGAACTTTTCTCCTGATATTGCAAATGTCGACAATAC
AGATAGTAAGAAGAGTGAAACGAAACCTTTAACGACACCTATGACAGCCAAAATGGATAC
AACTATTACGCCATTTCAGATTATTCATTCGAAAAATGATCATCCAGAAGGTACGATTGC
GACGGTATCTAATGTGAATAAGCTGACGAAACCTTTGAAAAATAAAGAAGTGAAGTCCGT
GGAACATGTTCGTCGTGATCATAACTTGATGATTCCTGATTTGAGCAGTGATTTTACATT
ATTCGATTTTACGTATGATTTACCGTTATCAACATATCTTGGCCAAGTACTGAACATGAA
TGCGAAAGTACCAAATCATTTCAATTTCAATCGTTTGGTCATAGATCATGATGCTGATGA
TAATATCGTGCTTTATGCTATAAGCAAAGATCGCCACGATTACGTAAAATTAACAACTAC
AACGAAAAATGATCATTTTTTAGATGCATTAGCAACAGTGAAAAAAGATATGCAACCATA
CACAGATATCATCACAAACAAAGATACAATTGATCGTACGACGCATGTTTTTGCACCAAG
TAAACCTGAAAAGTTAAAAACATATCGCATGGTATTTAACACGATTAGTGTTGAGAAAAT
GAATGCTATACTATTTGACGATTCAACCATCGTTCGTAGTTCAAAGAGTGGTGTTACAAC
CTACAACAATAATACAGGTGTCGCAAACTATAACGATAAAAATGAAAAATATCATTATAA
AAACTTGTCCGAAGATGAAGCAAGTTCCAGCAAAATGGAAGAAACGATTCCAGGAACCTT
TGATTTTATTAATGGTCATGGTGGTTTCTTAAACGAAGACTTCAGATTGTTTAGTACGAA
TAATCAGTCAGGCGAGCTAACATATCAACGTTTCCTTAATGGTTATCCAACGTTTAATAA
AGAAGGCTCTAATCAAATTCAAGTCACTTGGGGTGAAAAGGGCGTCTTTGATTATCGTCG
TTCGTTATTGCGCACCGACGTTGTGTTAAATAGTGAGGATAATAAAACGTTGCCGAAATT
AGAGTCTGTACGTTCAAGCTTAGCGAACAATAGTGATATTAATTTTGAAAAAGTAACAAA
CATCGCTATCGGTTACGAAATGCAAGATAATCCAGATCATAATCACATTGAAGTGCAGAT
TAACAGTGAACTCGTACCGCGTTGGTATGTAGAATATGATGGCGAATGGTATGTTTATAA
CGATGGGAGGCTTGAATAAATGAACTGGAAACTGACGAAGACACTTTTCATTTTCGTGTT
TATTCTTGTCAACATCGTGTTAGTATCGATTTATGTTAATAAAGTCAATCGCTCACACAT
TAATGAAGTTGAGAGTAACAATGAAGTTAATTTTCAGCAAGAAGAAATTAAAGTACCGGC
TAGTATTTTAAATAAATCAGTTAAAGGCATACAATTAGAGCAAATTACGGGGCGTTCAAA
AGACTTTAGTTCTAAAGCTAAGGGTGATTCGGATTTGACCACATCAGATGGTGGAAAATT
ATTGAATGCGAACATTAGTCAATCGGTAAAGGTCAGTGACAATAACTTAAAAGATTTGAA
AGATTATGTTAACAAACGTGTGTTCAAAGGTTCAGAATATCAATTAAGTGAGATTAGTTC
TGGTTCTGTAAAATACGAACAAACGTATGATAATTTCCCGATTTTGAATAATAGTAAAGC
GATGTTGAACTTTAATATAGAAGATAACAAAGCGACTAGTTATAAACAATCAATGATGGA
TGACATTAAGCCCACAGATGGTGCAGATAAGAAGCATCAAGTGATTGGTGTGAGAAAAGC
AATCGAGGCATTATATTATAATCGTTACTTGAAAAAAGGTGATGAAGTCATTAATGCTAG
ACTCGGTTACTACTCAGTCGTGAACGAAACGAATGTTCAATTGTTACAACCAAACTGGGA
AATTAAAGTGAAGCATGACGGTAAGGATAAAACGAATACTTACTATGTCGAAGCGACAAA
TAATAACCCTAAAATTATTAATCATTAATATGAATCGTAATAAGCTAGCATTGCAAGCTC
ATCATATGTGAGAAGCGGTGCTAGCTTTTTTGCTGGTACGGTTTATTATGGCTGACGTTT
CTGTGTCTCTAACGTGCGCATTTATTCATATATTAAGTAGAACCGCATTGTAAAATTACT
GTAACTGCTATTTTAAAAACTTTAGTATTTGTCTAATCATTGTTATAATAATTAGGACAT
TCATTGCACGTGATTATCAAAATTTAATTATAAGAGACCGGTCGATGAACTAAAGTTACA
TAATAGGAAAGGTATACAAAACAGCTAATATACTGATAGTTTCTGTAGGGAAAATCGTAT
ATTTGCACTGATGTATATTGCAGTCATATAGAGAGATTGACTGCTTAAATAGAAAGGATG
AGCCGCTTGATACGCATGAGTGTATTAGCAAGTGGTAGTACAGGTAACGCCACTTTTGTA
GAAAATGAAAAAGGTAGTCTATTAGTTGATGTTGGTTTGACTGGCAAGAAAATGGAAGAA
TTGTTTAGTCAAATTGACCGTAATATTCAAGATTTAAATGGTATTTTAGTAACCCATGAA
CATATTGATCATATTAAAGGATTAGGTGTTTTGGCGCGTAAATATCAATTGCCAATTTAT
GCGAATGAAAAGACTTGGCAGGCAATTGAAAAGAAAGATAGTCGCATCCCTATGGATCAG
AAATTCATTTTTAATCCTTATGAAACGAAATCTATTGCAGGTTTCGATGTTGAATCGTTT
AACGTGTCACATGATGCGATAGATCCGCAATTTTATATTTTCCATAATAACTATAAGAAG
TTTACGATTTTAACGGATACGGGTTACGTGTCTGATCGTATGAAAGGTATGATACGTGGC
AGCGATGCGTTTATTTTTGAAAGTAATCATGACGTCGATATGTTGAGAATGTGTCGTTAT
CCATGGAAGACGAAACAACGTATTTTAGGCGATATGGGTCATGTATCTAATGAGGATGCG
GGTCATGCGATGACAGACGTGATTACAGGTAACACGAAACGTATTTACCTATCGCATTTA
TCACAAGATAATAACATGAAAGATTTGGCGCGTATGAGTGTTGGCCAAGTATTGAACGAA
CACGATATTGATACGGAAAAAGAAGTATTGCTATGTGATACGGATAAAGCTATTCCAACG
CCAATATATACAATATAAATGAGAGTCACCCGATAAAGTTCCGCACTGCTGTGAGACGAC
TTTATCGGGTGCTTTTTTATGTTGTTGGTGGGAAATGGCTGTTGTTGAGATTAATCGGTT
TAGTTGAAATGTAAAAAATAATTCGATATTAAATGTAATTTATAAATAATTTACATAAAA
TCAATCATTTTAATATAAGGATTATGATAATATATTGGTGTATGACAGTTAATGGAGGGA
ACGAAATGAAAGCTTTATTACTTAAAACAAGTGTATGGCTCGTTTTGCTTTTTAGTGTGA
TGGGATTATGGCAAGTCTCGAACGCGGCTGAGCAGCATACACCAATGAAAGCACATGCAG
TAACAACGATAGACAAAGCAACAACAGATAAGCAACAAGTAACGCCAACAAAGGAAGCGG
CTCATCATTATGGTGAAGAAGCGGCAACCAACGTATCAGCATCAGCGCAGGGAACAGCTG
ATGATACAAACAACAAAGTAACATCCAACGCACCATCTAACAAACCATCTACAGCAGTTT
CAACAACAGTAAACGAAACGCGCGATGTAGATACACAACAAGCCTCAACACAAAAACCAA
CTCAATCAGCAACATTCAAATTATCAAATGCTAAAACAGCATCACTTTCACCACGAATGT
TTGCTGCCAATGCACCACAAACAACAACACATAAAATATTACATACAAATGATATCCATG
GCCGACTAGCCGAAGAAAAAGGGCGTGTCATCGGTATGGCTAAATTAAAAACAGTAAAAG
AACAAGAAAAGCCTGATTTAATGTTAGACGCAGGAGACGCCTTCCAAGGTTTACCACTTT
CAAACCAGTCTAAAGGTGAAGAAATGGCTAAAGCGATGAATGCAGTAGGTTATGATGCTA
TGGCAGTCGGTAACCACGAATTTGACTTTGGATACGATCAGTTGAAAAAGTTAGAGGGTA
TGTTAGACTTCCCGATGCTAAGTACTAACGTTTATAAAGATGGGAAACGCGCGTTTAAGC
CTTCAACGATTGTAACGAAAAATGGTATTCGTTATGGAATTATTGGCGTAACGACACCAG
AAACAAAGACGAAAACAAGACCTGAAGGCATTAAAGGTGTTGAATTTAGAGATCCATTAC
AAAGTGTGACAGCAGAAATGATGCGTATTTATAAAGACGTAGATACATTTGTTGTTATAT
CTCATTTAGGTATTGATCCTTCAACACAAGAAACATGGCGTGGCGATTACTTAGTGAAAC
AATTAAGTCAAAATCCACAATTGAAGAAACGTATTACAGTCATTGATGGTCATTCACATA
CCGTACTTCAAAATGGTCAAATTTATAACAATGATGCATTAGCACAAACAGGTACAGCAC
TTGCGAATATCGGTAAGATTACATTTAATTACCGCAATGGAGAGGTATCGAATATTAAGC
CGTCATTGATTAATGTTAAAGACGTTGAAAATGTAACACCGAACAAAGCATTAGCTGAAC
AAATTAATCAAGCTGATCAAACATTTAGAGCACAAACAGCAGAGGTTATTATTCCAAATA
ATACGATTGATTTCAAAGGAGAAAGAGATGACGTTAGAACGCGTGAAACAAATTTAGGAA
ACGCGATTGCAGATGCTATGGAAGCATATGGCGTTAAGAATTTCTCTAAAAAGACTGACT
TTGCCGTGACAAATGGTGGAGGTATTCGTGCCTCTATCGCAAAAGGTAAGGTGACACGCT
ATGATTTAATCTCAGTATTACCATTTGGAAATACGATTGCGCAAATTGATGTAAAAGGTT
CAGACGTCTGGACAGCTTTTGAACATAGTTTAGGCGCACCAACAACACAAAAAGATGGTA
AGACAGTATTAACAGCGAATGGCGGTTTACTACATATCTCTGATTCAATTCGTGTTTACT
ATGATATGAATAAACCATCTGGCAAACGAATTAACGCTATTCAAATTTTAAATAAAGAGA
CAGGTAAGTTTGAAAATATTGATTTAAAACGTGTATATCACGTAACGATGAATGACTTCA
CAGCATCAGGTGGCGACGGATATAGTATGTTCGGTGGCCCTAGAGAAGAAGGTATTTCAT
TAGATCAAGTACTAGCAAGTTATTTAAAAACAGCTAACTTAGCTAAGTATGATACGACAG
AACCACAACGTATGTTATTAGGTAAACCAGCAGTAAGTGAACAACCAGCTAAAGGACAAC
AAGGTAGCAAAGGTAGTGAGTCTGGTAAAGATGCACAACCAATTGGTAAAGACAAAGTGA
TGAATCCAGCGAAACAACCAGCGCCAGGTAAAGTTGTGTTGTTACCAGCGCATAGAGGAA
CTGTTAGTAGTGGTAGAGAAGGTTCTGATCGCGCATTAGAAGGAACTGCTGTATCAAGTA
AGAGTGGGAAACAATTGGCTAGCATGTCAGCGCCTAAAGGTAGCGCACATGAGAAACAGT
TACCAAAAACTGGAACTGATCAAAGTTCAAGCCCAGCAGCGATGTTTGTATTAGTAGCAG
GTATAGGTTTAATCGCGACTGTACGACGTAGAAAAGCTAGCTAAAATATATTGAAAACAA
TACTACTGTATTTCTTAAATAAGAGGTACGGTAGTGTTTTTTTATGAGAAAAAGCTATAA
CCGTTGATAAATATGGGATATAAAAACGGGGATAAGTAATAAGACATCAAGGTATTTATC
CACAGAAATGGGGATAGTTATCCAGAATTGTGTACAATTTAAAGAGAAATACCCACAATG
CCCACAGAGTTATCCACAAATACACAAGTTATACACTAAAAATTGGGCATAAATGTCAGA
AAAATATCAAAAACTGCAAAAAATATTGGTATAATAAGAGGGAACAGTGTGAACAAGTTA
ATAACTTGTGGATAACTGGAAAGTTGATAACAATTTGGAGGACCAAACGACATGAAAATC
ACCATTTTAGCTGTAGGGAAACTAAAAGAGAAATATTGGAAGCAAGCCATAGCAGAATAT
GAAAAACGTTTAGGCCCATACACCAAGATAGACATCATAGAAGTTCCAGACGAAAAAGCA
CCAGAAAATATGAGCGACAAAGAAATTGAGCAAGTAAAAGAAAAAGAAGGCCAACGAATA
CTAGCCAAAATCAAACCACAATCCACAGTCATTACATTAGAAATACAAGGAAAGATGCTA
TCTTCCGAAGGATTGGCCCAAGAATTGAACCAACGCATGACCCAAGGGCAAAGCGACTTT
GTATTCGTCATTGGCGGATCAAACGGCCTGCACAAGGACGTCTTACAACGCAGTAACTAC
GCACTATCATTCAGCAAAATGACATTCCCACATCAAATGATGCGGGTTGTGTTAATTGAG
CAAGTGTATAGAGCATTTAAGATTATGCGAGGAGAAGCATATCATAAATGATGCGGTTTT
TTCAGCCGCTTCATAAAGGGATTTTGAATGTATCAGAACATATGAGGTTTATGTGAATTG
CTGTTATGTTTTTAAGAAGCTTATCATAAGTAATGAGGTTCATGATTTTTGACATAGTTA
GCCTCCGCAGTCTTTCATTTCAAGTAAATAATAGCGAAATATTCTTTATACTGAATACTT
ATAGTGAAGCAAAGTTCTAGCTTTGAGAAAATTCTTTCTGCAACTAAATATAGTAAATTA
CGGTAAAATATAAATAAGTACATATTGAAGAAAATGAGACATAATATATTTTATAATAGG
AGGGAATTTCAAATGATAGACAACTTTATGCAGGTCCTTAAATTAATTAAAGAGAAACGT
ACCAATAATGTAGTTAAAAAATCTGATTGGGATAAAGGTGATCTATATAAAACTTTAGTC
CATGATAAGTTACCCAAGCAGTTAAAAGTGCATATAAAAGAAGATAAATATTCAGTTGTA
GGGAAGGTTGCTACTGGGAACTATAGTAAAGTTCCTTGGATTTCAATATATGATGAGAAT
ATAACAAAAGAAACAAAGGATGGATATTATTTGGTATATCTTTTTCATCCGGAAGGAGAA
GGCATATACTTATCTTTGAATCAAGGATGGTCAAAGATAAGTGATATGTTTCCGCGGGAT
AAAAATGCTGCAAAACAAAGAGCATTAACTTTATCTTCCGAACTCAATAAATATATTACA
TCAAATGAATTTAATACTGGAAGATTTTATTACGCAGAAAATAAAGATTCATCTTATGAT
TTAAAAAATGATTATCCATCAGGATATTCTCATGGATCAATAAGATTCAAATATTATGAT
TTGAATGAAGGATTCACAGAAGAAGATATGCTAGAGGATTTAAAGAAATTTTTAGAACTA
TTTAATGAATTAGCTTCAAAAGTTACAAAAACATCCTATGATAGCTTGGTCAATAGCATA
GACGAAATACAGGAAGACAGCGAAATTGAAGAAATTAGAACAGCACAAAAAGATAAGACA
CTCAAGGAAGTGGAAGCACCTAAAGGAATAATTCCAAAATATAAAAAAGGTGTATCAAAG
ACTACTAAAAATGATTCAGAAATTGAAAAATCAAATAAAGAGAATAAATTAACCGGTAAA
GTTGGAGAAAAATTAGCGCTAAATTACTTTAATGAGCTAATTGATAATAAAATAGACGAA
GATAAGAAAGAACAGTTTAGGAATATTTTAAATGATAATCCAGGCTCTCAACACGGTCAT
GGCTATGATTTAGTAGCTTTTGATCCAACAAATACAGATAAAGCTGTAGAAAAATTTATT
GAAATTAAAACATCTACATCTTCTAGTATTGAGGAACCATTTTTTATGTCGCTAAATGAA
ATGTTTGCTATGAAAGAATATAAGCAGAAATATTTAATATTAAGAATATTTAATGTTTCC
GGTAAAGAACCACAATTTTATTTTATAGATCCATATGCAAATTATTCTGAATTTAAAGAT
GTAGATGATCTCATTGACAAAGTATTTAATGTAGAAGCTATTCAGTATAAAGTTTTTGGC
GAAAAATGATTACTTGAACAAGAGCTAAAATAAAATTGTGATCTAATAAAAATAGAAGGT
TCTGTTGCAAAGTAAAAAAATATAGCTAACCACTAATTTATCATGTCAGTGTTCGCTTAA
CTTGCTAGCATGATGCTAATTTCGTGGCATGGCGAAAATCCGTAGATCTGAAGAGACCTG
CGGTTCTTTTTATATAGAGCGTAAATACATTCAATACCTTTTAAAGTATTCTTTGCTGTA
TTGATACTTTGATACCTTGTCTTTCTTACTTTAATATGACGGTGATCTTGCTCAATGAGG
TTATTCAGATATTTCGATGTACAATGACAGTCAGGTTTAAGTTTAAAAGCTTTAATTACT
TTAGCCATTGCTACCTTCGTTGAAGGTGCCTGATCTGTAATTACCTTTTGAGGTTTACCA
AATTGTTTAATGAGACGTTTGATAAACGCATATGCTGAATGATTATCTCGTTGCTTACGC
AACCAAATATCTAATGTATGTCCCTCTGCATCAATGGCACGATATAAATAGCTCCATTTT
CCTTTTATTTTGATGTACGTCTCATCAATACGCCATTTGTAATAAGCTTTTTTATGCTTT
TTCTTCCAAATTTGATACAAAATTGGGGCATATTCTTGAACCCAACGGTAGACCGTTGAA
TGATGAACGTTTACACCACGTTCCCTTAATATTTCAGATATATCACGATAACTCAATGTA
TATCTTAGATAGTAGCCAACGGCTACAGTGATAACATCCTTGTTAAATTGTTTATATCTG
AAATAGTTCATACAGAAGACTCCTTTTTGTTAAAATTATACTATAAATTCAACTTTGCAA
CAGAACCGTATTATGGAATAGAGATGTTGGTAACATTTATACAGGATCATTATACTTAAG
TTTAATTTCGTTATTACAGAACCACACATTCCAACCAGAAGAGAAAGTATGTCTATTTAG
TTATGGTTCAGGAGCAGTAGGAGAAATCTTTAGTGGTTCAATCGTTAAAGGATATGACAA
AGCATTAGATAAAGAGAAACACTTAAATATGCTAGAATCTAGAGAGCAATTATCAGTCGA
AGAATACGAAACATTCTTTAACAGATTTGATAATCAAGAATTTGATTTCGAACGTGAATT
GACACAAGATCCATATTCAAAAGTATACTTATACAGTATAGAAGACCATATCAGAACATA
TAAGATAGAGAAATAAACTAGTGGCCGATTGTGCTTGATGAGCTTGGGACATAAATCCTA
ACTCGAAATAAATAAGCATATCACTAAACTGATTTTTTAAAGTTTACAGTGATATGCTTA
TTTTTTTATCTTACGATTTTGTACGTGCATGCTTGCCTAGGGGTATGGCTCGAGCCATTA
GTCTCTCGCACATACTATTCCCTCAGGCGTCAGCACTTACAAAATCGGTTGTAATTTTCA
TTTTTATACGCATTCTTACTGAGATTATACTAATAAGAGGAATAGTAAAAGCAATTCTAA
GTAAAATTGCAGATAAGAGGTTTGTTAAAAGCAGTTCTCAGTAAAATTACAGATAAGAGG
TACGTTAAAAGCAGTTCTAAGTAAAATTGCAGATAAGAGGTTTGTTAAAAGCAGTTCTAA
GTAAAATTGCAGATAAGAGGTACGTTAAAAGCAATTCCATGCAAAATTGCTGATAAGGGG
TAAGTTAAAAGCAGTTCTCAGTAAAATTGCAGATAAGAGGTACGTTAAAAGCAGTTCTAG
GCAAAATTGCAGATAAGAGGTGCGTTAAAAGCAGTTCTCAGTAAAATTGCTGATAAGGGG
TAAGTTAAAAGCAATCCTAAGTAAAATTGCAGATAAGGGGTACAGAAAAACTAGACTTGA
TTACAAAATGGAGCTTGGGACATAAATGATTTTTTAAAAATGAGATGAGACGTAGATTAA
CTCCATAATCAATACGAATCTATCGACTTCTTTATTTATGATATTCATCTCTTTTTAATG
GAAATAAAAGTGCGATTAATGTGATAATACAGTTACGTTAATTAAAAAAATAAAAATGCA
AGGAGAGGTAATATGCTAACTGTATATGGACATAGAGGATTACCTAGTAAAGCTCCGGAA
AATACAATTGCATCATTTAAAGCTGCTTCAGAAGTAGAAGGTATAAACTGGTTGGAGTTA
GATGTTGCAATTACAAAAGATGAACAACTGATTATCATTCATGATGATTATTTAGAACGG
ACTACAAATATGTCCGGGGAAATAACTGAATTGAATTATGATGAAATTAAAGATGCTTCT
GCAGGATCTTGGTTTGGTGAAAAATTCAAAGATGAACATTTGCCAACTTTCGATGATGTA
GTAAAAATAGCAAATGAATATAATATGAATTTAAATGTAGAATTAAAAGGTATTACTGGA
CCGAATGGACTAGCACTTTCTAAAAGTATGGTTAAGCAAGTGGAAGAACAATTAACAAAC
TTAAATCAGAATCAAGAAGTGCTCATTTCAAGCTTTAATGTTGTGCTTGTTAAACTTGCA
GAAGAAATCATGCCACAATATAACAGAGCAGTTATATTCCATACAACTTCGTTTCGTGAA
GACTGGAGAACACTTTTAGATTACTGTAATGCTAAAATAGTAAACACTGAAGATGCCAAA
CTTACTAAAGCAAAAGTAAAAATGGTAAAAGAAGCGGGTTATGAATTGAACGTATGGACT
GTAAACAAACCAGCACGTGCAAACCAACTTGCTAATTGGGGAGTTGATGGTATCTTTACA
GACAATGCAGATAAAATGGTGCATTTGTCTCAATAGAAAGTTAGAGGTGAGTCTTACGTT
TCAGTGACGGTAGACTTACCTTTAACATGTTACATACTAAAAAATTAATTTGAATAAGAA
AGAGAGACATATATGAAATACGATGATTTTATAGTAGGAGAAACATTCAAAACAAAAAGC
CTTCATATTACAGAAGAAGAAATTATCCAATTTGCAACAACTTTTGATCCTCAATATATG
CATATAGATAAAGAAAAAGCAGAACAAAGTAGATTTAAAGGTATCATTGCATCTGGCATG
CATACACTTTCAATATCATTTAAATTATGGGTAGAAGAAGGTAAATACGGAGAAGAAGTT
GTAGCAGGAACACAAATGAATAACGTTAAATTTATTAAACCTGTATACCCAGGTAATACA
TTGTACGTTATCGCTGAAATTACAAATAAGAAATCCATAAAAAAAGAAAATGGACTCGTT
ACAGTGTCACTTTCAACATACAATGAAAATGAAGAAATTGTATTTAAGGGAGAAGTAACA
GCACTTATTAATAATTCATAATAAAACAGTGAAGCAACCATCGTTACGGATTGCTTCACT
GTTTTGTTATTCATCTATATCGTATTTTTTATTACCGTTCTCATATAGCTCATCATACAC
TTTACCTGAGATTTTGGCATTGTAGCTAGCCATTCCTTTATCTTGTACATCTTTAACATT
AATAGCCATCATCATGTTTGGATTATCTTTATCATATGATATAAACCACCCAATTTGTCT
GCCAGTTTCTCCTTGTTTCATTTTGAGTTCTGCAGTACCGGATTTGCCAATTAAGTTTGC
ATAAGATCTATAAATATCTTCTTTATGTGTTTTATTTACGACTTGTTGCATACCATCAGT
TAATAGATTGATATTTTCTTTGGAAATAATATTTTTCTTCCAAACTTTGTTTTTCGTGTC
TTTTAATAAGTGAGGTGCGTTAATATTGCCATTATTTTCTAATGCGCTATAGATTGAAAG
GATCTGTACTGGGTTAATCAGTATTTCACCTTGTCCGTAACCTGAATCAGCTAATAATAT
TTCATTATCTAAATTTTTGTTTGAAATTTGAGCATTATAAAATGGATAATCACTTGGTAT
ATCTTCACCAACACCTAGTTTTTTCATGCCTTTTTCAAATTTCTTACTGCCTAATTCGAG
TGCTACTCTAGCAAAGAAAATGTTATCTGATGATTCTATTGCTTGTTTTAAGTCGATATT
ACCATTTACCACTTCATATCTTGTAACGTTGTAACCACCCCAAGATTTATCTTTTTGCCA
ACCTTTACCATCGATTTTATAACTTGTTTTATCGTCTAATGTTTTGTTATTTAACCCAAT
CATTGCTGTTAATATTTTTTGAGTTGAACCTGGTGAAGTTGTAATCTGGAACTTGTTGAG
CAGAGGTTCTTTTTTATCTTCGGTTAATTTATTATATTCTTCGTTACTCATGCCATACAT
AAATGGATAGACGTCATATGAAGGTGTGCTTACAAGTGCTAATAATTCACCTGTTTGAGG
GTGGATAGCAGTACCTGAGCCATAATCATTTTTCATGTTGTTATAAATACTCTTTTGAAC
TTTAGCATCAATAGTTAGTTGAATATCTTTGCCATCTTTTTTCTTTTTCTCTATTAATGT
ATGTGCGATTGTATTGCTATTATCGTCAACGATTGTGACACGATAGCCATCTTCATGTTG
GAGCTTTTTATCGTAAAGTTTTTCGAGTCCCTTTTTACCAATAACTGCATCATCTTTATA
GCCTTTATATTCTTTTTGTTTTAATTCTTCAGAGTTAATGGGACCAACATAACCTAATAG
ATGTGAAGTCGCTTTTCCTAGAGGATAGTTACGACTTTCTGTTTCATTAGTTGTAAGATG
AAATTTTTTTGCGAAATCACTTAAATATTCATCCATTTTTTTAACGGTTTTAAGTGGAAC
GAAGGTATCATCTTGTACCCAATTTTGATCCATTTGTTGTTTGATATAGTCTTCAGAAAT
ACTTAGTTCTTTAGCGATTGCTTTATAATCTTTTTTAGATACATTCTTTGGAACGATGCC
TATCTCATATGCTGTTCCTGTATTGGCCAATTCCACATTGTTTCGGTCTAAAATTTTACC
ACGTTCTGATTTTAAATTTTCAATATGTATGCTTTGGTCTTTCTGCATTCCTGGAATAAT
GACGCTATGATCCCAATCTAACTTCCACATACCATCTTCTTTAACAAAATTAAATTGAAC
GTTGCGATCAATGTTACCGTAGTTTGTTTTAATTTTATATTGAGCATCTACTCGTTTTTT
ATTTTTAGATACTTTTTTTATTTTACGATCCTGAATGTTTATATCTTTAACGCCTAAACT
ATTATATATTTTTATCGGACGTTCAGTCATTTCTACTTCACCATTATCGCTTTTAGAAAT
ATAACTGCTATCTTTATAAACTTGTTTGAAATTTTTATCTTCAATTGCATCAATAGTATT
ATTAATTTCTTTATCTTTTGAAGCATAAAAATATATACCAAACCCGACAACTACAACTAT
TAAAATAAGTGGAACAATTTTTATCTTTTTCATCAATATACTCCTTATATAAGACTACAT
TTGTAGTATATTACAAATGTAGTATTTATGTCAAAATAATGTTATAATTTTTGTGATATG
GAGGTGTAGAAGGTGTTATCATCTTTTTTAATGTTAAGTATAATCAGTTCATTGCTCACG
ATATGTGTAATTTTTTTAGTGAGAATGCTCTATATAAAATATACTCAAAATATTATGTCA
CATAAGATTTGGTTATTAGTGCTCGTCTCCACGTTAATTCCATTAATACCATTTTACAAA
ATATCGAATTTTACATTTTCAAAAGATATGATGAATCGAAATGTATCTGACACGACTTCT
TCGGTTAGTCATATGTTAGATGGTCAACAATCATCTGTTACGAAAGACTTAGCAATTAAT
GTTAATCAGTTTGAGACCTCAAATATAACGTATATGATTCTTTTGATATGGGTATTTGGT
AGTTTGTTGTGCTTATTTTATATGATTAAGGCATTCCGACAAATTGATGTTATTAAAAGT
TCGTCATTGGAATCGTCATATCTTAATGAACGACTTAAAGTATGTCAAAGTAAGATGCAG
TTCTACAAAAAGCATATAACAATTAGTTATAGTTCAAACATTGATAATCCGATGGTATTT
GGTTTAGTGAAATCCCAAATTGTACTACCAACTGTCGTAGTCGAAACCATGAATGACAAA
GAAATTGAATATATTATTCTACATGAACTATCACATGTGAAAAGTCATGACTTAATATTC
AACCAGCTTTATGTTGTTTTTAAAATGATATTCTGGTTTAATCCTGCACTATATATAAGT
AAAACAATGATGGACAATGACTGTGAAAAAGTATGTGATAGAAACGTTTTAAAAATTTTG
AATCGCCATGAACATATACGTTATGGTGAATCGATATTAAAATGCTCTATTTTAAAATCT
CAGCACATAAATAATGTGGCAGCACAATATTTACTAGGTTTTAATTCAAATATTAAAGAA
CGTGTTAAGTATATTGCACTTTATGATTCAATGCCTAAACCTAATCGAAACAAGCGTATT
GTTGCGTATATTGTATGTAGTATATCGAGCTTCACATGAAACAGCTAAAGAAGCTTTGGG
CGATAAAGAGTTAAGAGCCATTGCACATGAGTTAACTAAAACAGTTAAGGATAACATGAG
TGTTGATTGGTCTAAACGAGACAGTGCTAAAGCTAAAATGAGAGTTCAAGTTAGACGCCT
ATTAAAGAAATATGGCTATCCACCAGATCTTCAAAAAATGGCTGTGGAACAAGTTGTAGA
GCAAGCAGAATTAATGGCAAGTCAGCAATAAAAAAATAAATCATAATGAGTCCGGGACAT
AAAGTTCTTGGATAAGTGAAAAAAGACAATTTCTATTGAAATAATATAGAAATTGTCTTT
TTTATAAATTTTTTGATTATTTTCAGCTCGTTGAGCTACTACTTTTCTTATATTAAGTGC
CATTAATACAAAACCAAGTTCTCTTTTGACTTTATTGAGTCCTCGGACAGACATCCGAGT
GAAACCCAAAATAGCCTTCATAAATCCAAAAACAGGTTCCACATCAATTTTTCTTTGACT
GTAGATATTTTTTGTTTCTGGTTCTGAAAGCTTTTTGTTAATTTGGGATTTAAAATATTC
CCAGTTATAATTCTTCATTATTTTTTTGTTTGTTTTTGAATTGAAGTTCATACATTGATT
TTTCAGAGGACATTCTGAACAATCATCACATTCATATAATTTGAAGTCTCGCTTATAACC
ATACTTATCATGACGATAGGCATATCTTTTAAAACCTAGCCGTTTATTATTCGGACAAAT
GAATTCGTCATTAATTTCGTCATAGTTCCAATTTTGAGTATTAAAGATGTCACTTTTATA
TTTTTTAGTTTTATCTTTTATAAACATTCCATATGTTATGAGTGGCGTTCGATTAAAGTC
ATCTATAATTGCCTTATAATTTGATTCACTACCATAACCTGCATCAGCTACAATATATTC
AGGTAAATGACCGTAGGTCTCTTGAATTGAATTTAAAAATGGAATCATCGTTCTAGTATC
CGTTGGATTTTGATACACATTATAAGATAAAACAAATTGGGAATTTGTTGCTATTTGTAA
ATTATACCCTGGCTTAAGTTGTCCATTTTTCATGTGATCTTCTTTCATTCTCATAAATGT
CGCATCATAATCTGTCTTAGAATAACTATTTCTATCCTTTAAAATAGATTTTTGAAATTC
GTATCGATACTTTCGCTCAAAATAATCATTGATTTGCTTTTTGTATTTTTTGATTTTAGT
TCTTTTGAGACGTATTTGTTTTCTTGTTTTAGTACATTTTTCATTGTTGATATGTTGGTT
TAAATCTTCGATTTCTTTATCTAAGTGACTACCAATCAAATCTATTTCTTCTTTTGTTAA
TTCATTATCATGATCTTCTTTAATTTCCGGTATGATTTTATTGGTTACCAATTCATGGTA
GAGGGCTTTAGAATCCTCATTCATCTTTGATTCATGGTTTTGAATACTCTTTTTCCATAC
AAATGTATATCGATTGGCATTTGCTTCAATTTTTGTACCATCAATAAAAATAGCTTTATC
ATCTATAAGATTTTGTTTTACACACTGACTGTAAAATTGAATAAATAAAGATTCTAATAA
AGCATCTACTTTTGGATTTACTCTAAATTGATTAATTGTTTTATAAGAAGGTTTTTGATT
TTGTGATAGCCACATCATTCGGATGCTATCATTAAGCATTTTTTCTATTTTACGACCTGA
GAATACAGATTGTGTGTAGGCATATAGAATCACTTTTAACATCATTTTAGGATGGTACGA
AGTTGCACCACGGTGATGTCTGAATTCGTCGAATTCATTGTCAGGAATTGTTTCAACAAT
ATCATTTACAGTAAAACGATGTTGATTTGTTTTGTTTCCATATTGACCTCCATGTATTTG
CTATGATTTCAAAATCCATTTTTGACGTGCCTTAGGGTTGAGTGGATGCATAATTTCATT
TGTTACTGGATTGATGAGCTTTTTTACTTTCTTTTTATGAGGTTTTAACATTTCCATCAC
TTGTTCGACACGGTCGATAACAACTGGTCGCTTCGCATAGGCACCATAAGCAAGAATCAC
TGTGTCACTTTCACTAATCGCTTTCATCAAATGAATATCAGTGTGCTCATCGTATGGATT
TTTGATATGTTTGAGGTTTTCGGGTGTTCTAATATTAGAGAATAGATTTACAAGATATAC
AGCACCGTATCGTTCTGAATTGGCTAATTGGTTGAGGATAAGAACAGTTGTGAGATCGAG
TGATAATACACCGTCTAAATGAGGATACATCGTTATCACTGTGCATGCAGCTTTCTTTTC
ATCCCATGTTTTCTTGAGTAAATAGCGGTGCTGTTCATCATCGCTAAATATGGCTTCTGT
GTGTATCGTACTTTTGATTGTATTCATCATCGTCACTTCCTTTAGTATTCTTCTGGTAAA
AGCATCACATAATAAAAAGCGTCCACGTCATCTTCACGAATGACGTAGACTTTCTTAGGT
AATGCATTTTGATTTTTTTCATAGTTTGTATAGTGATATTCCAATTTGTATGTGGGTTGT
TCTTGTTCATGTGTGATTGAGAGTATATTCTCATCTTCTTGTAATTTAAAAATGTGTAGG
TAATCTGTATGAGGCTGGTTATCTTTTTTTTCTACCATGTGCCAAAGTAAGATTTGAAGG
TCTAGTGGAATACTTTCATTAATTCCTCTTGTGATGTATCGATTGATTTTCATGCTATTT
CCCTCCCTTCTGCTTTTCTTTCATGATGTCGATGATTTCGTTGATAACTGTGACGGATAA
TTGAGCAACTATGATCCAATTATTCATGGTCCTGACCTCCTTGTTTTAGTAAATGACGTT
CATCAATAATGATATTTTGAGTATCTGTAAGGTACAGAAAGTCCATGTCAAAATGGTCTA
AGTATCCGACACTGATGAGTTGGTTATTGGCATACATTAGAAATGGATAGATACTTAGCT
CATGTAGTTCATCATTATAGTAGGTATAAGTCTCGAGTGTGAGATGTACCAGTGGAGAAT
CATTAATAAAACGTTCCGGTAGAATATTTTCTGCTGCTTCCTCCAGCGCTTCACATTCCC
AAGCTTCGTTATTAGATAGTTGGAATAGGTGGGTTATATATTGTTTGAGTTCTTGAGTGA
TGGTTTTCATATTATTGCCTCCTAGATAGTGTAATAGTGATGTAGTTCATATACATCATT
GAGATAATATATATTTGATTTGTCATTTATTACGAATCCCGGTGGGAATAAGAGAAAATT
CCATATAAAAACCCGCTACAAACGTTGGTATGCCAAGGAAATCCTGAAATTCCGCCTATT
TTGACAAACAATCAACTCATTATTTATAAGTATTGATGATAGGGTTGTGTCTCTGCTTCC
TTATATATATTATTTATTTATAAAAAGTAACGGGATTTTGGGATTGTGCTTGCACAATCC
TTCTGTTTCTTCGAATCTGCAAATCCCAATCATTTCCCGATAAAAAATCATTGTGGGATG
TTCTTTAGCAATTTCAATATAAGCATTGTATAGTTATGAAAAAATTACGACAATAACTGT
TTCATTAGATAAGTGTTATTGAAATTGATAAAGAGCAATTCTTGAAAATAGTTAGATAAA
ATAAGCGAAAGAATATAGTGAAAATTATTGTTATAACAATGATTCTATTAGCTAAATAGT
AAGATATAGTGTTTGGGGCAAAAATAAAGACGAAGTGCTGAGATGCACTTCGTCGAGTTG
TTTATTATTGAAAAGTTGTTTAATGATTTCGTTATTAAGTTTGAGTGTGACATAGAATTG
TTTTTTATGATTACCATCTTTTTTAATATCAATGCGATCAATCACTGATAGATACAATGC
TTTGAGTCGAGATTTTTCTATGTGCTTAATATCATGAAAGATGTGTTGTAATAGTTTACT
GATTTCTTTGGCATCAAATAAAGTCTTATCTTCATTTTGTTGATTTTTGAGTTGGTTGAT
TTGATTCGTAATGTCATTGAGTTGCTTTTCATATTTTTGAATACTTGGTCTGATTACTGA
TGTTAAGTCCGGATTATCCTCGATGGTTTTAATCAAGTTATTTATTTTGATTTGTACTTC
ATCATATTGTTGTTGCTTATAAGCAATATCGTGATGAAGTGCAGCGCCATCAACTTGATT
TTCTTGATTGACGTGTGTTACTACGCGTTGAATGACTTTATCACTTTTGACTATTTCAAG
TATTTGCTTCATCACATAATCTTCAATCACATCAGCTCTTACACTGTTTGCCGAACATAC
TTTGGAACCCTTGTTCCGAAAATTACTACATGAATAGTAACGAATACGTTTCTTAGTCCC
GTCTTTAAGAGTATTCGTGGTATTGCTTGCTGCCATAGGTGCGCCACATTGGGGACAGTG
AATAATGCCTGTAAGCAGATTCGTTCCTTTGCCATGGACTTGGGGTTTTTGACTGACTTG
TTTCTTACGCATTTGTACTTTATCCCATAAATCTTGATTAATAATGGGGGAATGCTTACC
TTCAGCTATCACTGGTTTATCATTCAGCCCTTTACGACGTTTTTCACTCCAATCTTTGTA
TTTCGCAAATTGAATTTTGCCGATATAGAAAGGGTTAGCTAAGATGTATGTGATTGAACT
AATACTGAAAGGTTTCCCCTTTTTAGTGACATATCCTTTGTGATTCAATGCATTGGCAAT
TTTACGATAGCCATGTCCTTTGGCATAGCACTCGAATATATATTTTACAATATTAGCTTC
ATGTTGGTTAATCATTAGCTCGTGTTTACTATCTGGTATTTTGTCATAACCTAGTGGTAA
ATTGCCTTGATAATAGCCTTCTTGGGCACGTCTCGTTTGACCCATAAATACGTTCTCGAC
AATGTTATTACGTTCGAATTCTGAGAAACTCGCAAGTATCTGTAACATGAGTTTACCAGA
AGAAGTATTGACTTCCATACGCTCTGACAAACTGAAAAATTCGACATTTTGTTTGTGTAA
ATCTTCGACAATTTTGAGAAGATCAGATGTATTACGAGCTAATCGGTTTGTTTTGTATAC
CATAACACAGTCGATATTGCCTTCTTTTGCATCTTTCAACATACGTTGGAGCTCAGGTCT
GTTCATAGATTTACCTGAAATACCACGGTCAGCGTATATATCTTTAACTTCAAAATGATG
GAAGTCACAGTATTCTTTGATTTGATTGATTTGTCCGTCGATACTATAACCTTCTGTGCT
TTGCATTTCTGTTGATACACGTACATAGATACCGACACGTTTTGTTTTAAGTTGTTGCAT
TATGTTACATCCTTTCTTCATTTATGCAATCGATGATTGCATGGTTTGATTGACAATATT
GAGTGGTTCATTTTTGAAATAGATTCCTATAAGATTTTTATCTTTCGTAATGTGAATGGT
TTCAATATAGGGGTACAATATGTTTAACGTGAAACGTTTTTGAATAATATTTTGAATGAT
GTGTTGTATTTGATGCCCATTGATAGATGTAGTGCGTTGCGGTTGTTGACGTAATGATTG
TGTTTGCTCTCTGAACGTTTCTGCATCAATGATGCCTTGTGCCAACTTTTCTATCAGTTG
TTCTTGAGTCAATGTGTGATGTTTTTCTATGTTTCTTTGTCTTTTGATGCGTTTGTCAAT
CGCACTTTTAATTTTTGTGTAGATGCGTTGATTTTGATAAAAGTCTCGGCACACTTCTAA
TACTTTATCTTCAAGTGTTTGTGCATTGATGCCTTTAAAATCACAGACAAAGCGTGAAGC
ATTCATGTTTTTAGGACAGACGTAGTAACGTAATGTATGATTCTTTTTTCTAATGGTCAT
ATTTGTAAGTGTTGCATTACAACATGGGCATTTGATTTTTTGTTTGAGTTGATTATCCGA
AGGTGTCTGTTTGGTTTGTTTTTGCAATCGAAGTCTCTGCGCTTGCTCATATATACTTGT
GGAAACAATAGAAGGAAACATATTGTCGAATTGGCCATATTGATTGTTGACACGACCACA
ATAATTAGGATTGATGATAATGTTACGAACTTGATAGGGTTGTCGATTGATATACGTGTT
ATCTTCTTCTAATAACTGTGCAATTTTCTTATAACCATGACCTTTAATGTAATAATTGAA
TACAGCCTTTACCGTTGGTGACTCATTTTGATTGATGATGAATGTTCCGTTGTGATATTC
GTAACCAAAAGGTGCATGTGTTGTAATCAATCGACCTTGCTTTGCTTTTTCTTGAAGCCC
ATTTCTGACTTGTTCTCCAATGTTATCCGATTCAAGTTCGGCTAAACTGATGAAGATATT
AAGCTTGAGTCGGTCGAAAGCTTGATCCATATCAAAGTAACCATCATGTACGCTTAAGAT
ATGAACATGGTACGTTTGACATAATTTGATGAGTTTTAATGCATTTTTCAGATTACGATG
CAACCTATTAAGACGATAACAGCATAATATGTCACACTGTCCTTGTTGAATTAATTGTGT
TATTTGTCGATACCCACTACGATTATCTTTGCGACCTGATTGTTTGTCGCTATAAAAGTT
GATATGTTGAATATGATGTTTTTCGGCTATTGCTTCGATAGCTTGTTTCTGTGCTGCAAG
AGATTGTTGTTTCATCGTACTTTGACGTAAATAGCCTATGACTTGTTTCATATCGGCTCC
TCCTTTCACAGTGATAATATATATTTATGGATGAATTGATATATAAGCCCAACATCAATG
AGATGTTGGGCGTCCATATTAGTCATTTGTTTGATTGATTTCTTCAATTACCAAATCGGC
TAATATCTCGATAAGTTCATCCATGTTTTTCACTCCGTTATTTGTTCTATCTTCAATACG
TCGATTATTCAGTTTGATGCTTCACAGTTGTATGATAAAGACAATTAGAAATCTTCGTGA
ACTCCTGAAGGGCCTATCCCTTCATTAGCGGATTTAAAAAGTTCTTTCGCAGCTTTGTTA
TCATTTGACGGTGTCCAATTTTGAAGTAACGACTTATCTTTAGTTAATCCGAGGATAGAT
GCAAACTCTACATCTAATTTTAGATGGTAAAATACAAGTGATTGTTTTTTACCGCTATTA
TCTTTGACACTTCTTTTAGTTGTTTGGCGTCCACGGTCAGCTAATATGAAACCTTTATCT
CTTAAGGCGTTGACAACATTATTAACATCTTGAAATTGATGATTGTTTAGCATCTGTTTA
AAAACGTTCGCAATTATTTTTACTTCGATATGGTCATCTTTTAATGAGATTAATCCATAG
TTCTCAAACATATTTTTCAAAGCACCTTCATCTGAAAACTTACCTCTGTTTTGTGCCACA
AATTGAATGATGACATCAATAGCTTTATCAGCTAATGAGCGTTCAGAGACTGTATGAGTA
TGATAATCAATAAAGTAGTCTCTTATATTAGCGATATCAATATCTGTAGATAAAACACGA
CCTAATATTTTCGCAGATGTTGTAATGACTGCATAACGCTTAAACATACGAATACCTGTA
TTGTTTGTTTCATCTTTCAATTTAGCTTCAAACCAATCTACTTCCTTGTAAAACCATTGA
ATAACTTCATCTTCACGATTTATAAGATATTTAGCTACTAACGGTAAAACATGACCATAG
TTTAGTGCTACAGCTTTTTTAATATTGTCAGCATTGGTCGCATTTGTAGTGAATTGTTCA
TTAATCTCGATGGTTCTTACACGTAATCCATCGTTTTGAGCTGAATCATTAAAAATACTG
TATTCTGACGTTGAAATGACAGAAGTACCCCAATTCTTAGGCGTTTTAACTTCTCCATGA
ACGTTTGAACGTTGACGACCTTGACCTTCAGCGATGGAATATAACAAACCCGTGGTATCT
CTAAGTGTCGTAGATGAAAGCTCATCAAATACTATAGGAATGCCATAATTGTTACTCAAA
TAACCTTCAAGTGCGTTTCGTGTGGCATTCCAACTTCTAAAAAGAGTTTCATTACCTTTG
GTAGGGTTACCAGCGACTGATACAGCTAAAGCAGCTGCGGTTGACTTACCGGTTGAGGAT
TGACCTGTAAAACTAAAGAGAATTCCTGCAAATTCGATTTCATGTTTATGCTTCAGAAAA
CTTGTCACTAAGGCAGAAATCCCAAATATGACTGCCAATTCTAAAAGAAGATGACCTTTA
ACCTCGTCAATATACATGTTAAACCAATTATCAAATGTACCTTTAGGAGTTAAGTCATAA
GCACTATCTACAATAGGGTATGAAGGTGAGGACTGATTAAATTGAATAGATTTGAGAACT
TTATCTAGCGATATCAAGTAGCCAAAAGGTGTCTCTAGTATACCTACACCCTCATATAAT
TCAGAAAGTGGTAATCTATCTCGCATCAATTGCAAGGCATAACTCAATGATCTAATATAC
TTCTCGTTAATACTGTAGCCATATTTAATTAAAGAAGGTAAGTTTCGTGTTGTTAAGATA
TCAGACTCAAAAATGTCTTTTTTACCATTGTTGTTAGTAATAATCAACTTTTCAACACCA
GTAATTGGATCAGAAAATCTTGCATTAACAATAATAGGGCTAGCCATTCTAACCACTTTT
TCACTGTCACCATCTTTTTTAGGTGGTATCGTTTCTTTCCAACCGAAGGAATCTAAAGCA
AATGGGCCAATTTCAAACAATGTGTAACTCATTAGCAATCACCTCCTTTCGAAGGCGTGC
TATTATTGCATGGGTTTATCCCTATTTTCTGATATAATAAACTGCCATTTTTTGTTCCTA
CAATTTTAAATGGTAATCCTGGCGTGTACTTAATCCAGTAAGCAAAACGACGTCCTACTT
CACGTTGATCATTCGTGCTACAAACCACATTATATTTCTTTCTTAATTCACCATAAGTGA
ACGTACTTCCAACTGGTTGTTGAAAAGATTTAGCAATTATAAAATTATAAAGCTTTTCTT
GCTGCTTAGATTTCTTATTCATTTTAAAATTCCTCCAATAATTTTTAAGGAGTCAATCAA
TATCATATAGGTTAAACTATCTTCAATTGATTGCTATAATAAGCATAAATGAAGCATTAT
GATTAGACGCGGAACAAAAAATGGGGAGGGGGGGTATATATTGATACCTACGCTAGAAGA
AATTATTGATAAGTATGGAAACTTAGTTGATTATTTGAAATTTGATGTAACAGTTGAGGT
TTATGAAGATTTGTTGTTATTAAGAAGTTTAAGCGATTTAAATGAACATCAAAAGATGGA
TAGAGTTTCATTTATAAAAAAACATTTAAACTCAAATTTCGATTATTTATTAGATGATAC
TGAGTTTAGAAGTATCAATAAGATTTACAGTAATTTAAATATCATGACGCATATCAATAG
TCAAAATAATAATTTTAAACGTAATCCATTTATAAATGAAGAACAATTGAAATCACTACT
CGCGATAAAGAAAGTAGATGCACATATGAGTTATGATTCAAATATTACTTCAAAAGCATT
GGCAGAAATAAACAAAACGCAAAAAAGATTAGTTACAAAGATAGACACACTCTATAATCA
GTCAAAAAAAGAAAATGAATATGTACGGTTAGGAGAAAAAATATCGTATACAAAATTGGA
GAATCATTGGAAATATTTATATAATGAGATTCAGTTTTATAATCTTAATAATCAATTGAT
TAGTTATGTTGCATTAGAACAGGAATATGCTTGGGCTTTTTTAAATGAACTATTTTATTT
GATAGAATTGTATTTGAAGGCATTTAAAGGACAAAAGAAAACAGATTATGAGTTTGGGAA
AAAATTAAACGAATTTATTCAATCATATGTCATTATTTTACTTATAGATATACGATTACC
TGTTGTTAGATTATATATTATTAGAGACATTGTAGATACATGTGAAGGAGAAAAAGATAA
TTACAAAAGAATTACACTGATAGAAGAATCTATTAAAAAGTATAGATACGTAAAAGATCA
GATTAAAAGATTTAAAAATGGATTAGAAGAATCGTTATTAAATGCAACTTTATCTATTGA
ACAAAATATGTTGAAAGTTAAAATTGATTATTATAAAGCCTACTGCTTTCCTAGAGAAAA
AACAAAGCATAACAATATTGAGTACAATGTATCGTTGTTTTTTAAAGCATTAGATGCCTT
AAAGAAATAGTTTTTCACTGAAAATATTTATAGATATAATTAAAATTAATTAATATTAAG
CCAGGATAATGTAGTCTTAATCGTTCTGAAATACGAAAAATGTTGTGGAAATCGCGTGAA
ATAATCAGAGGAATCGTTTGAAATCATCGTAGTAATCGCGCGAAAATCACGTGAAATAAT
CAGAGGAATCGTTTGAAATCATCGTAGTAATCGCGCGAAAATCACGTGAAATAATCAGAG
GAATCGTTTGAAATCATCGTAGTAATCGCGCGAAAATCACGTGAAATAATCAGAGGAATC
GTTTGAAATCATCGTAGTAATCGCGCGAAAATCACGTGAAATAATCAGAGGAATCGTTTG
AAATCATCGTAGTAATCGCGCGAAAATCACGTGAAATAATCAGAGGAATCGTTTGAAATC
ATCGTAGTAATCGCGCGAAAATCACGTGAAATAATCAGAGGAATCGTTTGAAATCATCGT
AGTAATCGCGCGAAAATCGCGTGAAATAATCAGAGGAATCGTTTGAAATCATCGTAGTAA
TCGCGCGAAAATCGCGTGAAATAATCAGAGGAATCGTTTGAAATCATCGTAGTAATCGCG
CGAAAATCGCGTGAAATACTATGGTAGACGGTTTGAGTAAATTAATGGAGTATTTTAATA
TTTATGGTTTGGAGGAATTGCGTTGCATAGAGAAAGTAAATATATAGAGTATAAGAAATC
ACGAAAAGGATTATCTAATGATATTTGGTCTACGTATAGTGCTTTTGCAAATACTGAAGG
TGGTACTATATATTTAGGAATTGAAGAAAAAAAGATCGAGGACAAAAAAGTCTTTGTTTC
AGTTGGTGTTGAAGATCCAGAGAAAATGATTGAAGATTTTTGGAATGCACTATATGGAAG
AAGTAAAGTTAGTCAAAATATTTTATCAAATAAAGATGTTAAAATTGTTAATATTGAAAA
TAAAGCGTGCATTGAAATTCATGTACCAGAAGCGCCTTATTCGAAGAAACCGATATATGT
AGATAATAAAAAAGATTTAGTATATAAAAGAGTTGATGATGCTGATAGAATTGCGACTGA
AGAAGAGTATAAATTCATGATTGTAAATTCTCAAGACGATATAGATACAGAATTATTAGA
TAACTATGACATGTCTGATTTAAATCACGAATCTATCGAAAATTATAGGAAACTTCTATT
AAAAAATACTAATGATGAGAGATATGCGAATATGAGCCAACTGGATTTAATGATAGATTT
AGGAGCATATAGAAAAGATAGAAGTTCGAAAGACAAACAGTATAAAATGACTACAGCATG
TTTATTATTCTTTGGTAAGTATAATGCGATTAGTGATAGATTCCCAGGATTTCAATTAGA
TTATTTTAAGAAAACAAATTACCTAGATACTGATTGGAAAGATAGAATATCAAGTGGAGA
TTTAGGTAATGAAGATTTAAACGTGTATAGTTTTTTTGAAAAAGTATTGATAAAATTAAC
TGATAACATTGAGGAATCATTTAGCCTAAATGATGGTTTGACTAGACAAAATTATGCAAG
AGATTTAAAAGTAGCAATTCGCGAAGCACTGGTTAATACATTAATGCATGCGTATTATGA
TACTAAGCAAAGTATTAAAATAGTTAATTGTGAAGATTTTATAGAGTTTTATAATCCGGG
TAATATGAGAATAAATAAAGAAGATTTTATTCATGGAGGGCATTCAAAGGACAGAAATAG
TATATTATCGACGCTTTTCAGAAGAGTAGGATATTCAGAAAAAGCTGGATCTGGAGGACC
AAGGATATTCGATGTAGTTAATAGACATAAGCTTAAAACGCCTGAAATAGAATTAACGGA
CATGGACACTAATGTAGTACTTTGGAAACAAGATTTAATGAAGGAGTTTGAAAAATATCC
TGAGTTAGACAAAAAAGTAATAAAGTATATTATTGACTATGGATCAATAAGTAAGGGTGA
AGCCTTAAAAATGGAAAATATGACAGAATATCAGTTTAGAAATATTTTAAAAAAACTAAA
AGATGATAACTTGATAAAAAAAGAAGGTGAAGGTCCGGCTACTAAATATGTGTTAATAGA
ATCAAAAGAAGCTGATATATTGCGAACTAAAAAAGTAATTAAAAGTTTAGAGTCTTTCTT
TAGGAATAAATAAAAAAACAAGAGATAGGTGCGAAGTGTTTGGATTATACAAATGCTTCG
CATCTTATATTTATTAATAAATATCATAGAAAACCGTATCATTAACCGATACGCAGAGAT
GCGGTTTTTTAGACACTTCATAAAGGGATTTTGAACGTATCAGAACATATGAGGTTTATA
GGAATTGCTGTTATGTTTTTTGATCACATCAATAAACAAAAAAGGTATGTACTATGTAAA
ATATTTATTAAATGATATAAAGCGAGGGTATATAAATGATTTTTAAATAGATATTTATCC
AATAATATAAAAAGGAACTATAAGCTATATCTAAAAGCTATATCTAACTACTTATAGTCC
TTCTTCATTAGTATAAATATAATTATTAAGAAAGGTATATATCTTTGTAACCTTCGTTTA
CATTAATAATGTTGTGATAACCTTTGTGTTCTAAAATACCAATAGCTATAGAACTTCTAA
TGCCAGACTGACAGTCTACATAAATAACATCGTTTCTATTGAAAGGTAAATCTGTTTCTA
AAAGTTTGCCGTGTGGCACATGAACCGCTTGGGATAAGTGGCCATTATTCCATTCATTAT
CATTACGTACATCTAAGACATGTGCTTCATTACCAGTTATGTCTTTACTATGAACAGATT
GTGTTTGAATTTGAGCTTGTGGTAACTGATATCCAGACACATTATCATATCCAATAAGTT
GTAAAGTATGTTATGTGTTGCTTTTGAAACAAGGTGATAGTCTCCAATCAAGTTAATTTC
TTGATTATAGTTTAGATACCAGCCAATTTGATTGATGAAATTTTTATCATATGGAATATT
GATTGTACCTTCAATATGTCCACCATGATAAGCCTCCTTACTGCGGAGATCAAAAGTTAA
TCTGTTTGTACTTGTAGCTGGATAAACCGTATAAGGTTGATATAAATTCATACCGAATTG
ATTAATTTTTTTCATTTGTGCAAAATGATGTGGTGGTGCAGGTTGGTCAGAAATGAGTTT
ATCGATAAAGGTAGCTTCATTATTTTCAGAAAAAGCCCAGTTCGTTTGTTTTTCATAGCC
AAGCGTAGATGTTGGAATAGCACCTAAAGATTTACCACAAGGACTACCAGCGCCATGACC
AGGCCAAATTTGAATGTAGTCTGGCAAGTCTTTAATACTTTCAATAGATTTAAACATTTG
TTTTGCGCCTATTTCAGATAATCCTTCTACTTTAACAGCTTTTTCTAGTAAATCAGGTCT
ACCGATATCTCCTACAAAAATAAAATCACCACTGAATAGTCCCATTGGAACTTGTGCTCC
AGCACCTTCGTCAGTAAGTAAAAAACTTATACTTTCTGGCGTGTGACCAGGTGTATGAAG
CACTTTTAATTTTATATTTCCTACATAAATATCATCATTATGTTGAACAAAATGAGTGTG
GTTAGGCATATTTTTATAACCTAACATGTCATCACTTTCGCCCGATACATAAATACTAGC
ATTTAACTTTATAGCAACATCTCTAATTCCTGAAACAAAATTTGCATGTATATGTGTTTC
AGCTGCATGAGTAATGGTTAAACTCTCTTCATCGGCAACTCGAATATATGAAGATAAGTC
ACAAATAGGATCAATGATCATGGCTTCTCCAGTTTTTTGACAACCGATTAAATAAGATGC
TTGAGATAAATGTTTATCATAAATTGATGATAGTCAATTTGTTATCAAGGGTGATAATTA
TATTAACTATGGTAATTACATGGAATTAAAGTTATTAAACAAACTTGATGATGACCAATT
AGATTTAGAATTTTTACAAGATAATGGGTTAAAAGGTAATGTTCAAGGTCCTATGACTTT
AAAGGAACCTTTAAAAAGTTATATACAAAAGTCTTGAAAACGAATATTTTAAATTTAGAT
AATGAGTTAGAAAACACTGAATATGTCGAAGGTAAACCATATGTACAGTACGGTATTAAA
TATGAAAGAAATCAGGCATTAAGAAATGAAGCTATTAAAATTCATGGAACTACATGTAAA
GTATGTGGATTTGATTTTAAAGCTAAGTATGGCGATTTAGGTGAGGGTTTTATTGAAATT
CATCATTTAAAACCAATGTTTTCAATAAAAAGAGAAATAAAAGTAAATCCACAAAAAGAT
TTAGTCCCACTATGTTCTAATTGCCATAAAATGATTCATAGAAATACTAAAAAACCTTTA
ACGATTAAAGAATTAACCAAAATAGTTAATTATAATAGCAAATAATTTAATATTTTATAA
ACTATCATTCAACCCTCTTAATTTATTAGGAGGTTTTTTGTATTTATGCTTTCAAATGTG
TGATATACTTTGTTTGTTGAAATATAGAGTATCTATAGATAGGGTGATTGAGTATGAAAT
TCACTGAAGTGGAAGTTATCGAACATCTTGTAAAGGCATATAAAGAAGCAGGAAAGCCTA
CTTATCCTCATGAAAATTTATATCGAGGACGTAATCATAGTATTTCAGGTATTGGAGAAG
ACTTGCTGGGTGCTTATTTGATTAGTAGATTGGAAGGTGTCCAAATATTTATTGATCAGC
CTTTATCTATGATTGATAAATCTTTAAGTACAAGATATCCGGATTTATTAATTTGTGAAG
ATAATGAAATTAAAAATATACTAGAAGTTAAAATGGACTTAGGATATCAAAGAAAAGATT
TTATAGATTATTGCCGAAAGAAAGAAGAATGGATTTCAAATATCGTAGGAAAACAGTGTG
TATTGTCTAGAAAGAGAGAAGACAAAATTCCTATGAATATAGCTGATGATATTAAATTTC
ATGTTGTGATTTACAGTGAAAACAATGGACCGAAGCGGTTTGATGAAGAAATCATGCCTA
TCGTTAATGAAACATGTCCACATATTGAAGTATATGTCCTAACAAGCGGTCAACACCCTA
ATTTAGTAAATGTTAATCTTGAAGGTATTAATATTAATAAAGATGAATTTGAAATATTAG
TAAATGCGTTATAAAAAAATAGAGCATCCTCCACGTTATGGAGGTGCTCTGTTTTTTATT
GAAAAGTATCAAGTTAATTAATTTAATATGCTTAATAAGTTCTACCTTGACCTTTTTCTC
TAGCTTCTGTTCGATCTCTTATGTACTCAGTACATACTGGATTTTCTGTTAATTCATCAA
CTGTATTAGTTTAATCAGAAGACGTGTCTACTTTGTAAGCTTCTAAGAACTTATTATATG
ATATAGCGTTTGAGTTTTGTTGTTCTTCTATAAATTTCTGTAGTTATTTTTCAAAAACCG
CATCATTAACTGATAAGCAGAAGCGTATCACAAATAAAACTAAAAAATAGATTGTGTATA
ATATAAAAGGAAGGGATTTATATTAAAATTTTGAATTCAAAAATTATTGAAAGGGAAGCT
ACCTTAGAAATTGAATCTATGGCCACTAACTGCTTTTTTATATCACCACTTATTAAAAAA
TGTAAGAATATTCCTCAGTGCTAAGTGAAGGAGGTTCTAGTTTTATTTAATATTCATATT
GATAGGTAATGGTTAATAATTGCCTGTAAATTATTGTTAAATATCGTTGTTATAGTATCA
TCATTCATAAAATTTTTATAGATTTTATCAAGTATTTCCTCATCTTCAATAGCTGTAAAG
CGATGTACTAGTCTTTTTATGAGCTATATATAATTTTGCGAAGCTAAACTGTTTGTAATT
ATTCACCAATCAGGTTATGTAGTGTCACGGTTCATAGGTAATTCTCTTTTTAAAATCATC
TAATATTTTATATAATTCATATAAGTGTAGTATTAACGTTTTCTACTTTATCTATAAAAT
ATTTAGAATTACATTAGAATTTTAAATTATACGGCTGGAAATTCAATGCTGTAAAAATAG
ACAGATTTTAAAAAAGTAGTAATAAAAAGTCTAAGTTTTATCTTTGTAATAAACTTCGAC
TATATTTAAAAATAAATATGAATGTCTTTTAATTTCTATAATATCAAAGCTATTATATGA
TTTGAAATTTTGTAACTTTTTCTCTAATTTGGAAGTAGATAATGACTTAAAGGTTTTAAC
TTTTACCCAACGACTTGGCATTTTATCACTCCTATGTAATGTATTACTTCAATATACCCT
TAAATTTTTATAATTAATTATATTGTAATATTATTTTATTTTATAAAAATAGTTTAATAA
AATGTTTAATTTTTATAAAAAATAATTAAATATTATAGACATTACGATAGTTTAATTAGA
AAATATATTTAAGAATTATGAATTTAGTTCTTATTAATGTTAAAGATCATCAATTATTTT
GTCACATTATCTTGAGAGGATTACCTTATGAGGTAGCCTTTTATTTGTCACCTAATATTG
CTCTAAGGCTAATAATACATATATAAAATAAATAATTATCAGAATATATTTAGAAATTGA
TATTTAATAATTAAATAAAAGTATGCTAAATATTTATAATTTACAAGTGAGCTGATAGAA
AGATGAGTATAAGCGAATATAAAAATAGATACTTAGAGTCACTATATAACACCTTTAAAA
CTGAGTTAGAAAACGAACGCACTCGCTATTTTATATTAGATACCAACTATACAAATAGTG
ATGATACTGAAAAGGAGTTTACTTGGGATGTAAAACAGAATAATAAGATCAGAGAAGGCG
ATTTGTTCATTTTTAGACGGCCAACTAATTTATCTCAAATTGCTCAACAATTTTATTTCT
TTGGAGCTGGGAAAATAGAAAAAATTGAGCGAAAAAATAATGTAGCAACCGCTTACATTT
CAAAACCCTTACTTTTTGTGGATCGTGTTTTAAAAGATAATATTGAAAATTTAAAATGGG
AGTTCAAAGAAAGAATTAAAGAAGAGTGGGAGCAGTTTTTCTTTAAAAATAAAATCAGTA
ATATTACAAAAAATGATTTTTTAAAACTACTAAGTTTGAGTAGAAATGTAGTGGAAATAG
AAAGTAATTATATTAATAATGATATTTCGCTAACTTTTAAACAAATGGCTGATATGGCAA
CTCGAATAAAGAAAAATATTTACTACGTAGGGAATCATGAAGCATTTGTTCAAGCTAAGG
GAAGTGCTCATTTTGAGTTTTCAAAAAGGATTAAACAAAATTATAGTTATAGATGTGCAA
TTACCGGGATTAAAACTAAAGACTTTTTAGTCGTTACACATATTATTCCTTGGCATGAAA
ATGAGTTTATTAGACTAGATCCTTCAAATGGTATTTGTTTGTCTTTATTTTTAGCAAAAG
CATTTAAGAAAGGCTTTATCACTTTTTCTAACAGTTATAGAGTTGTTTTATCTAAAGAAG
CAGAGAAAGATGCTGCTTTATATGAAGAATTAAAGATTTATGAAAATCAAAAAATCGAAC
TACCAGATTGTCAGAAACCTAATTTGAAATATTTAGATTGGCATAGAGAACATATTTTTA
AAAATTAATTTTGGGAGAGGTTGTATGACAGATATTAGTCAATTAGTAGAGGTGCCATAC
ATCTTTCATTAGTAGATTGAAAAAGAGCACTTGAAACAGATAATTTGTATTATTTAGCCT
ATGGATTAACAACTTTAGATAATTGTTTTAAATATTACCAATTAATTACACAAAATGAAC
ATTTTTGCTATTCTCAACAAGAAGAAAGAGAAAGTTATCAGCAAAAATTTCAAAGTATGA
TTAATGGTTTAAAAATTAAAATTGGCATACAAAGTTCAAATGATGATGCGCAATAAGCTA
CAAAGTTTGATTTTTTAATTGAACGTTATATGTTTTTAAAAGAAGAAAGAGCTTCGAATT
AATATCTTAATGGAGGAAGATTAGTAAATGGCTAGAACGTATAATGTGATTAAATATGTC
ATTAAGAAAAATAAGGATGATCTTAAAATACATGGATTAAGATTATATGAATTTAATATA
AAAGATGAAAAAGCTATAAATATTAGCCAACCCATTTTTGTGAACAGAGCAACATTGATT
GAGAAAATACAAAATGGTGAAGCATTTACGCACGCCTTTAGAGTAAATCACAATACTTAT
TATGCAGGCCAATTAATTTCTTTATCATTGAATAAAAATGGTTATATTAATAACAACTTT
GAGGCCTCACGAGATATTATTAGAAACATTGAAGTAAGTATTTTAGACTATGAATAAAGG
TAATACTGATAGAATACATTACAATTAAAAAAGGGAGTATAGGACTCCCTTAATAAGTTG
ATATATAAGTGACTTATTTTTTTAATAGAATTTTAATTCCTCTGTTAATGTTCAAGATAT
ATAATATTAAAGCAATTAAAAAGAATATAATAGTAATAATTAAAAGAATGCTAAATATTA
ATAATTGATGATCCAAAGGTTTATCAAAGACTTCTTTAGAAAAAATAAATGCCAATCTAC
CTATAAAAAAACTAACCCAAGTCATAATATGATTAATGAATGCTTTTTTGCCATGTTCTG
ATGTTGGTTCATCAGCAAGTATCCATACAAATAAAGGTAAAATGACAGGTGCGAAAAAGA
TACTTAAATAACTCAATGCTGATAAAACGTAACTATTGTCATTTTTATGCATATTACTAT
TTGTATTTTCCACTTTTTTCACCTTCTTTACTTTTCTTTACTATTATAAAAACATTAATA
GCGAGCTATTACAACAGTTATAAGAGAAGCTTACGATATTGTAAGTATGTGTTGTTATAA
TCAATATAAAATTAAGAAAGACCTGAGAATTTATATTATCATCCACAATCGAAGTGAGTA
GCGAAATTTATTGGAAAAGGTACTTATATTGAAGATATTGTTAATGGTTCATTTTTAAAA
AGCCAAGACGATTTGAAGTTAAAAGCTTCTGACTTCACTGTCGAAGATAACTATAACTAC
GGTGTACTTATATTTCCAGAGAATCTTTCTCTTACAGATAATAATAAGAAATTGGAATCT
TTAATAAAAACTATACTATTTACAGGTAAACGATATCAATATACTTATTTTAAAATTTGA
TCTTAATAGATAAGGATATAATGATTTAAACAATTTAAGAGATATTATTTTCACAAAAAA
AGAATGCTTTTTGTTAGAGGCACTGAACCCTTAAAATGGGAACTTAATAAAAACACTATG
TTCTAGGCTGCTAATTCTCTGTATTTTACAGGGGATAAGTAGCCTAGTTTTTGTTGAATT
CGATTATTATTATAGTTTTTAATGTATTTTCGACAATATCTATTACAATATGATTAGAGT
TATTAAGCTGATTATTGATGTAAAAAGTTTCAGACTTTAGCGAGGAATGGAAACTTTCTA
TCGGGGCGTTATCGGCAGGTGTTCCCTTTCGGGACATACTTCTGATAATGCCTTTTTCTT
CGCATAATTGATAATAAGCATAAGATGTATAAACGCTGCCTTGATCACTATGTAATATAC
ACCCCTCAGGTATATCGATTTGATTTAATGTATCATTAACTAAACGTTGGTCTTGTTTAT
CATCTATTTTATACGCCACAATTTCTCCGTTATAAATGTCCATTATCGAAGATAAATACA
ACATAGAATGACCAAATGGTAAATAAGTAATATCGGTTGTTAATACTTCCATGGGACAAC
TCGCTTTAAATTGTCTTTGTAATAAATTGTCCGTTTTATAATACGGTTTACCTATTCTTG
TCGTCTTTTTAGGTCTAACTCGGCAGTTCAAATGATGCTTCTGCATCACTCTCTGTACTC
TCTTATGATTAATTGGTGATGTATAACATTGATTAATCAATGCTGTAATCTTACGATAAC
CGTAGGTATATTGTTTACCAACATGTTGTGAAAATCTATAACTTTCCCCATTTCGATACC
ATCGCCACCAATTTTTCACTTGTGTTCTATTTCTAATATTTAATTCTTTCATAATTTCTT
TTGTTGGAAATCCTGCTGCTTTCATTTCAACTGCTTTATACTTTGTTTCTACTGAATAAG
AAGCTCTTTTCATAGAAAAAAAACACCTCCGTATGATTCATTTTAATATGAATTCAACGA
AAGTGTTTTTATATAATTCCCACTATTGGGGTCAGTCTAAAATTAAAATTGATAACTTTT
TTAATAAAATAGATACACTAATTTTAAAACAAGGTAAAAAAATAGAATTATTAAAACAAC
GCAAACAAGGCTTACTACAAAAAATGTTTGTGTAATTCTGATAACGTCCTATTATGTTAA
TTGAAAATAGACAAAAATAAATTGAGAGCATCCCTTACCGCAAAGTGAAGGATGCTCTAT
TTTTGTTGAAATTAATATAAGCTTCATTCTGATAGATAGTCATTAATAATTGTTTGCAAA
TCGTTATTAAGTACCGTTGTTACAGCGTCATCATTCATAAAATCCTCGTAGATTTTATCA
AGAATTTATTCCTCTTACAGACATTCGCGAGAAGTCCGTTTTAATTTTATTAGAAGTAAT
TCAGGTTTGAACCTACCTAAATGAATATATGAGTTATCTTTTATACTACAAAATATATTC
AGATTTCAATAATGACATAAAATAGGCATCTTTATATTTACCTTTAGTGTAGAATTGCTC
TTTAAGTAATCCTTCTGTTTTAAATCCTTGTGACTCGTATATATGAATAGCTTTTTTGTT
ATCTGCATCAACATATAGATAGATCTTGTGCATATTTAAAATATTGAATGCATAAATTAT
CGCTTTTTCGAATGCGAATTTTGCATAACCTTTACCACTGAACTCAGGTTTAATAATTAT
TTGTATTTCACAATTACGATGGATGTAATTAATTTCTACTAATTCAACAATACCTACGAC
TTGATTTTCATCTTCAACAATAAAACGTCTTTCCGATTCATCTAATAAATGCTTATCAAA
TAAATGTTGAAGTTCCGTTAAGGATTCATAAGGCTCTTCAAACCAATAAGACATAATAGA
ATATTCATTATTTAATTCATGAACAAAAAGTAAATCACTATACTCTAATGCTCTTAGTTT
CATAATCCCACTCCCAAAATTTTCTTATATATTTGCATTATAAATATAAATAACGAATAA
GTCATTATTCACTATGAATAAATCTATTTTAACAATTCACTACATACTAATTCTCATTTT
CTTATTATTCTCTAATATCTCTGATTTATTACTCAGTGAAAGATGCCCTATTTTTATCAG
TATATAGTTTTTATTTTGATAGATATTGATTAATAATCGTCTGTAAATCATTGTTAAGTA
AGGTTGTGATAGCGTCGTTATTCATAAAATCTTCATAAATTTTATCAAGTATTTCTTTAA
TATATTTTTTAATCTTCACACCTTAAATTCACTTGAAAACCAAATCACTTCTAAATTATG
ATTTTACATAATAAATTTTTAAAAATTGGTATTATATAAAATAATCTCAATAATCAGAAT
TTTTTGTAAATAATAATATTAAAGTGTAAAATAACAGATAAGAATAGACTTAATGTATAT
AAATTAAAGGAGTGTTGGAAGTGAAAACTAGAGCAGCAGTTTTACATGAAATGGGGGCTA
AAAAGCCCTATAAAGAATCTAAACCTTTAAAAATTGAATACTTAGAACTTGATAATCCTA
GCGAACACGAAGTATTAATTAAAATTCATGCAGCTGGATTATGTCACTCTGATTTGTCAG
TAATTAATGGTAACAGACCTAGACCTTTACCTATGGCACTTGGTCATGAAGCTTCCGGTG
AAGTAATTAAAGTTGGAAAAGCTGTTACAAGAGTTAGCGAAGGAGATCATGTGGTATGCA
CATTTATTCCCAGTTGTGGAAAATGTATCCCATGTAAAGAAGGACGTCCTGCATTATGTG
AAAACGGAGCAATATCTAATGAAAAAGGCGAAATGTTAGAGGGAGGGATGCGTTTATCTA
ATGATGAAGGAAAAGTATATCATCACTTGGGGATATCAGGTTTTGCTGAATATTCTGTTG
TCTCTGAAAACTCTATAGTTAAAATTGATAAAAAAATACCTTTTGAACGTGCAGCTGCAT
TTGGTTGTGCTATTATCACAGGTATCGGTGCTGTGGTGAATACAGCCCAAATTCGTTCTG
GTAGTAATGTAGCGGTTGTTGGTTTAGGAGGTATTGGATTGAATGCTATTATTGGAGCTA
AACTAGCGGGAGCCAATGAAATTATTGCTTTAGATATTAACGAAGATAAATTTGAATTAG
CAAAGCAATTTGGGGCTACAGCAACATTTAATTCAAGCGATAAAGATATCGATGAGCAAA
TTAAAGAATATATTCCTGGCGGAGTAGAATATGCTTTTGAAACAGCGGGTGTAGTGCCAG
CTATGAAAGTTGCTTATCAGATTACTAAACGAGGGGGGACAACTGTAACAACAGGACTGC
CTAATCCTAAAGATAATTTTTCTTTCCCTCAAGTTACTTTAGCGGCTGAAGAACGTACCA
TTAAAGGATCATATGTAGGAAGTTGTGTACCTGACAGAGATATACCAAGGTTCGTTAATC
TATACAACCAAGGACGTTTAAATATTGATTCACTCATCAGTGAGGTTATCACTTTAGATG
AAATTAATGAGGGATTTGATCGTTTGTCTAATGGTGAAGTAGGTAGAATTATAATGAAGA
TGCATTGAATATAATAGAATTCAAGTCGTTCCTCCTCTTGATTTCTATGAAAAGAATAAC
AATTTGAGTAGGAAGATTACTGACAAATATTACATTTGCATTGTGACTGCCAATCTAATT
GTATTTTTACATTTCATATCTATATATTAGAAGATAAATGTTTTAAAACTAATTACTAAT
AGTTTTTTTAGATAAAAAAAGATATAGGAGCATCCTTCACCGCAAAAGTGAAGGATGCTC
TAGTTTTATTAGAATATAGTTTTCATTTTGATAGATAATGATTAATAATTGTTTGTAAAT
CATTGTTAAGTACCGTTGTAATAGAGTCATCATTTATAAACTCTTCATAGATTTTATCAA
GTATTTCCTCGTCATCGATGGCTGTGAAATGATGCACCAGACCTTTTACTATTGAAATGT
AATTTTGTGATGCTAAACAACTAGCAACCGTTCGCCAATTGGATTGTATAGTGTTGTCAT
GGTTCATAGATAATACTCCTTTACTTTAGTGTCCATTTTTGACGTGCTTTAGGGTTGAGT
GGATGCATAACTTCGTTCGTTACTGGATTTATGAGCTTTTTTACTTTCTTTTTATGAGGT
TTTAACATTTCCATCACTTGTTCGACACGGTCGATAACAACTGGTCGCTTCGCATAGGCA
CCATAAGCAAGAATGACTGTGTCACTTTCACTAATTGCTTTCATTAAGTGTATATCTGTG
TGCTCATCATAAGGCTCTTTGATATGTTTAAGGTTCTCTGGTGTTTTAATATTAGAGAAA
AGATTAACGAGATAAACAGCGCCATATTGCTCAGAATTAGCTAATTGATTGAGGATGAGA
ACCGTAGTAAGATCGAGTGATAATACACCATCTAAATGAAGATACATCGTTATCACAGTA
CAAGCCGGTTTCTTGTCATCCCATATCTTTTTGAGTAAGTAGCGATGTTGTTCATCATCG
CTAAATATCGCTTCTGTGTGTATCGTACTTTTGATTGTATTCATATATCGTCACTTCCTT
TAGTATTCTTCTGGCAAAAGCATCACATAATAAAAAGCGTCTACATCATCTTCTCGGATG
ACGTAGACTTTCTTAGGTAATGCATTTTGATTTTTTATATAGTTTGTATAGTGATATTCC
AATTTGTATGCGGGTTGTTCTTGTTCATGTGTAATTGACAACATATTATCATCTTCTTGT
AGTTTGAAAATGTGTAGGTAATCTGTATTAAGTTGATTGTCTCGATCTTTTACCATGTTC
CAAAGTAAGATTTGAAGGTCTAGAGATAGTTGTTCACTAATGCCTCTTGTGATGTATCGA
TTGATTTTCATACTATTTTCCTCCATTTTGCTTTTCTTTCATGATGTCAATCACTTCGTT
AATGACTGTAACAGATATTTGTGCCACTTTGATCCAATTATTCATGGTTATTCCCTCCTT
CTTTTAGTAAATGACGTTCATCGATAATCGTATTTTTAGTATCTGTGAGGTATAGAAAGT
CCATATCAAAATGATCCAGATAACCAATACTGATGAGTTGGTTATTAGAATACATTAGAA
ATGGATAGATACTTAGTTCATGTAGCTCATTATTATAGTAGGTATAAGTTTCAAGTATAA
GATGTGCAAGTGGGGAATCATTAATAAAACGTTTGGGTAGAATATTTTCTGCCGCTTCCT
CCAGTGTTTCACATTCCCATGTTTCATTGTTAGATAATTGGAATAAGCGAGTCATATATT
GTTTGAGTTCTTGAGTAGTTGTTTTCATATCATTGCCTCCCTAGATAGTGTGATAGTGAT
GTACTTCATATACATCATTGAGATAATATATATTTGATTTGTCATTTATTACTGATCCCG
TTGACAATATGAGAAAATTCCATATAAAAAACCGCTACAAACCTTGGTATGACAAGGAAA
TCCCGAAATTCCGCCTATTTTGACGAACAATCAACTCATTATTTATAAGTATTGATGATA
GGGTGGGGTCTCTGCTTCCTTATATATATTATTTATTTATAAAGAATAACGGGATTTTGG
GATTGTGCTTGCACAATCCTTCTGCTTCTTCTAATCTGCAAATCCCATTCCTTTCCCGAT
AAAAAATCATCGTGGGATGTTCTTTAGCAATTTCAATATAAGCCTCGTGTAGTTATGAAA
AAATTACGACAATGACTGTTTCATTAGATAAGTGTTATTGAAATTGATAAAGAGAATTCT
CAAAAATTTTTAGAAAAAGAAAGAGGAAGTATGTAGATATAAAATAGATTTATTAAATAG
TAAGGTATAATGTTTGCGGTAAAAATAAAGACGAAGTGCTGGAATACACTTCGTCGATAA
TAAGGTAGTTGAAGTTTCGATTATTTTAAATTGATCATTTTAAGCCTACAAATCCCTCTA
ATGTTTCACCAGATTTGTACACTTTTGTCGCCTTCTTTTTCCTAAATAACGTAAATGCCA
AGGTTCATATTGATATCCTGTGATGCTTTCTTTGTTTTTAGGATATCTTATAATAAATCC
ATAATTATGGGCATTCTTAGCTATCCAGCGTCCTTCCTCAGTTTTACCAAAACTAGCATA
TAGATTTTCACAACAAGTTGGTAAACAATATACCTACGGTAAAGGATTAGAAGAGCTGTC
AGAAGTAGAACAATTAAAATTAGAAAATAAGAGAAAAGATATAGAATTGGATATTTTAAA
AAAGTACAAGGTATTGGAAAGGAAGTGGTACCAACAGTAGTCATAGATTTAGTGGATCAA
TTAAAAGTAAAATATTCAATCAAATTGCTACTAAAAGTATTAAACATACCTAAATCAACA
TATTACCGATGGAAAAACAAAACCCATAAAAATGATACCGTAACACAAAAAGTTATTGAA
TTATGTAAAGCTAACCACTATACCTACGGTTATCGTAAGATTACAGCATTGATTAATCAA
TGTTATACATCACCAATTAATCATAAGAGAGTACAGAGAATGATGCAGAAGCATCATTTG
AACTGCCGAGTTAGACCTAAAAAGATGACAAAAATAGGTAAACCGTATTATAAAACGGAC
AATTTATTACAAAGACAATTTAAAGCGAGTTGTCCAATGGAAGTATTAACAACCGATATT
ACTTATTTACCATTTGGTCATTCTATGTTGTATTTATCTTCGATAATGGATATTTATAAC
GGAGAAATTGTGGCGTATAAAATAGATGATAAACAAGACCAAAGTTTAGTTAATGATACA
TTAAATCAAATCGATATACCTGAGGGTTGTATATTACATAGTGATCAAGGCAGCGTTTAT
ACATCTTATGCTTATTATCAATTGTGCGAAGAAAAAGGCATTATCAGAAGTATGTCCCGA
AAGGGAACACCTGCCGATAACGCCCCGATAGAAAGTTTCCATTCCTCGCTAAAGTCTGAA
ACTTTTTACATCAATAATGAGCTTAATCACTCTAATCACATTGTAATAGATATTGTCGAA
AAGTACATTAAAAACAATAATAATAATAATAATAATCGAATTCAACAAAAACTAGGCTAC
TTATCCCCTGTAAAATACAGAGAATTAATAGCCTAGAACATGGTGTTTTTATTAAGTTCC
CGTTTTAAGGGTTCAGTGCCCTAGGATTATAGGCTCTTTTGTTTATAAAGGTAATTGAAC
TAAAGTATTATAATTTCAATTCTTAATTAATGTTCCTATTTTACCGTCTAAAGCGTCCCC
TAATCCTGCTAGAGATGTAATCAAAACACTGCCTTTAGTATTTTTTTCAAGAAATTGAAG
TGCAGCTTCAACTTTTGGAAGCATACTTCCTTTAGCAAATTGACCATCAGAGATATGTTT
TTTCATTTCATCCACAGACACTTCATCGAGACCTCTTTGGTTTTCTTTTCCATAGTTAAT
GTAAACATGGTCCACAGCAGTTAATATGATTAATTGATCAGATTGTAAATGTGCTGCTAA
TAAAGCACTCGTTTTATCTTTATCAATAACTGCATCAACACCTGTATAAACTTCATTTTC
CTTAATTACTGGAATTCCACCACCGCCGGCAGCGATAACTAGTGTTCCATGAGTGATTAA
TGTTTCTATACTATCTAACTCAACTATACTTATAGGTTGTGGGGAAGGGACAACGCGACG
ATAGCCGCGTCCAGAATCTTCTACAAAAGTATAACCTTTTTCTTTCGTAAATTTATCAGC
CTGCTCTTTTGTATAAAATAATCCAATTGGTTTAGTAGGGTTATTGAAAGCAGAATCATC
GCTTGCAACTTGAACTTGTGTTACTAGCGTAACAACTTGTTTATCTATGCCCATTGAATG
AAGTTCGTTTTGTAAACTTTCTTGCATCTGATAGCCAATATAAGCTTGACTCATAGCACC
ACATTCAGGGAAAGGAAAAGGAGGACCTTGTTTGTGTTCCGCCGCATAATTTAAACCTAA
GTTAATACTTCCAACTTGTGGACCATTACCATGACTAATTACAATTTCGTATCCTTTATC
GATTAAACTTACTAGAGATTTAGATGTACTTTTTAATAAATCTAATTGTTCTTTAGGCGA
TTGTCCTAAAGCGTTACCACCCAAAGCTACGACGATTTTAGACATATTTATATCCTCCTT
TCATTTACTCTCCTAATGTTGCTACCATGACTGCTTTTATTGTATGTGCTCTATTTTCTG
CTTCTTGGAAAACAACTGATTGTTCACTTTCAAATACTTCATTTGTTACTTCCATTTCAG
TTAGACCATATTTTTCTTGAATTTGTTTACCGATTATTGTTTCAGTATCATGGAATGATG
GTAAGCAATGTTCAAAAATTGTATGTGGATTACCTGTTTTTTTCATTAATTCTTTAGTTA
CACGGTATGGTTCTAATAATTTGATACGTTTTTCCCAAACTTCATCAGGTTCACCCATAG
ATACCCAAACATCTGTGTAAATTACATCAGATCCTTTGACACCTTCATCAATATCATCAG
TTATAAGGATTTCACCACCGTTTTTGTCAGCTATATCATTACACCGATTTAATAATTCAT
CAGTTGGATTTAGTTCTTTAGGACATACAAGATGGAAAGTCATGCCCATGATTGCTGCTC
CTTGCATTAAGGCATTTGCAACGTTATTACGTCCATCTCCAACATATGTGAAGTTAATTT
CATTATATGGTTTTTTCAATACTTCTTTAGCTGTTAAAAAATCAGCAAGTACTTGTGTAG
GATGATCTTCATCTGTTAAACCATTCCATACGGGAACGCCAGAATATTTTGCCAAATCCT
CAACTACTCTTTGTGAGAATCCACGATATTCTATGCCATCATACATTCCACCTAAAACAC
GAGCAGTATCTTTGGTAGACTCTTTTTTACCCATTTGAGAACCTGTTGGCCCAAGGTATG
TTACATGTGCACCTTGATCATAAGCCGCTGTTTCAAATGCACATCGAGTGCGTGTTGAAT
CTTTTTCAAAAAGTAGAGCGATATTTTTACCTTTCATTTTTTGTTGTTCTATTCCTGCAT
ATTTTGCGCGTTTAAGATCTTCAGATAAATTAAGTAAAAATTCCATTTCTTTTTGTGTGA
AGTCTAACAAAGTTAAAAAGTTTCTATTTCTTAAATTTTTCATTTTGAATATCTCCTTTT
CAATTAATATTTTATTCATGTTATTTTTTTATAATCCAATTTCTTTTATCTTGATATATA
ATATTTTCTATTTTTAATTCTCTGATTATTTCACCAGTAGTTTTTCTGTTAAGTCCAGAT
AAATTACTTATTAATTGAACAGTCATAATTTGTTTTAATTCATAGAATTCTCCATTATCA
TCCCCAATTGAAAGGCATAAAATTTGTAGTATTCTTTCAATTCTTTCTTTAGCTGAATTA
GCTCTTAACGCCATAATATATTCTACTTGAAATTGAATAGTCTCATTAAGTTTCTTGAAG
AGACTTTCAAATATTTCATTATGCTTTCTACATAAATACTCAAGTAAATCTTTCGGTAAA
GTTAATATTTTACAATCTGTCAAAGCTGTACATATTTCATATGGTGCAGGGGTTTCATTA
AATATGAAGTTCATTGGAAATATATTTTCGTCTTTACTTAATCTTAAATAATTGTCACCA
GTAATATTAGAAGATTCATGTAAAATACAACCATTTACTAAAAAGTATACAAATTTTATT
TGATCAGTTGAATGATATATGACTTGTCCTTTTTTATATTGATAAAGTGTTAAATCCTCT
TTATAAGGTCTAACAATACTAACAGGAATATTTAAGTATGATGCTAATTGTTTAAGATTA
TTATCAAATTCATATTCTGAATTTTTAATATAAATATTTTCTTCATACATAACTATAAAC
CCCTTAAAAATTACTTAGTTTAAATCATAACTTAAAATACAGAAATATTACCTGTAATCA
AACGAACTATTCCTATTATTGCAAGTACAATGATGAATATGAATAACGTATAATCCAATT
TTGTCAAATGTTTGTTATTATCCCTTTGTACGTAGCTGTATACGAGTAATCCAGGTATAT
ATAACAACATCGTTAATAGTAAATAATCTAATCCAGCTGCATAAACCAACCAAATTGTGT
AAATAGATGCAATAATTCCTATTATCCATTGTTTTAAATTAGCTTTAGATTTATTTTGAA
TAGTATATTTAACCTGGTAAAAAGCACTGAGTGTATATGGAATTAAGATTGCACTTGATG
CAAGTGAAAACGCAAACTGATAGGCACTATCTGTAAACAACATACTAATTAAAAATAACT
GAACTAATATATTAGTAATAATTAAAGCGTTGACCGGAGCTTTATTCTTATTTTCTTTAG
CAAACCATTTCGGGAAAAGTCCATCTTTAGCTACAATGAATGGTAATTCACCAGCTAGTA
ATGTCCATCCTAACCAAGCTCCTAAAACAGAGATAATTAAGCCTATATTAACTAACACTG
AACCCCAATGACCTACAATATGTTCTAATACTTGTGCCATTGATGGATTAGCAAGTTTTG
AAATTTGGTTCTGCTGAATGACACCTTGGGCTAGTACAGTCATTAAGAAATAAATGACTA
GCACAGAAATCAAACCAATAACGGTAGCAGTTCCTACATCCTTTTTAGACTTTGCACGTC
CAGAAAAGACAACGGCTCCTTCAATCCCTGTGAATACCCATACAGTTACTAACATAGTAC
TTTTTACTTGTGCCATTGTATCTCCCCAACTAAAAACGCCAACACTTCCACTAGTCATAC
CATAAAAACCGGATTTAAAAGTACTGAAGTTGAATACAACTATCATGCATATAATAACTA
GAAATATAGGTATTAATTTAGCTACTGTAACAATACTATTTATAAACGCTGCAGTTTCTA
CACCTCTAAGTATTAAAAAATGTACACCCCATAATAAAATTGATGCTATGATAATACTTG
GAAGTGTGTTACCTCCTTTAAATATAGGGAAAAAGTTACCCACAGCTGACATTAATAGGG
TTGCATAAGCCACATTACCTAGAAATGCTGCAAACCAATATCCCCAAGCACTTGAAAAAC
CAATAAAATCTCCAAACCCTGTTTGAGCATAACTATAAATTCCTCCATCAAGATCTGGTC
GCTCATTTGTTAAATTTTGAAATACGAAAGCAAGAGAAATCATACCAATAGCAGTTATTA
TCCAACCGATAATTATTGCAAGTCCACCAGCTTGGCCACCCATATCTGAGATGATATTGA
ATGCACCACCGCCTATCATAGAGCCTATGACTAAACCAATTAAGGAAGTTTTACCTAATT
TATTTTCATCCATATTAATCTCCCCTAATAAAGGTGGTAAAAATCTTGTTATTTGATTTA
ATGAATGAATTACTTGTGACTTTTACCACCTTTCAAATTTAAATATCTTCTCTAAATAAC
GGCTGACTCATACATCTTGGGCCTCCGCGTCCACGTACAAGTTCACTACCAGTAATTTCA
ATCACTTTAATTCCTTTGTCGCGTAAAAGTTGGTTTGATACATAGTTGCGATCGTATGTC
ACCACAACCCCTGGTCGAATACATAATGTGTTTGAGCCATCATTCCATTGTTCACGTGCA
CCATCAATAACGTCGCCATTACCTGTTGGAATAAAGTCCACTTTTTCTACTTCTAAAACT
TCAGCAAGTGTTTCACGTAACTTGCTAGAACGAGTAATTTTTATATCGTCCTTACCATCA
TTTTGTTCTATGGTAAATATATTCATATTATTTTCTTCTTTAAATATTGCTGCATGTACT
GTAAACTTATCGTAGTCAATCATAGTTAGTACTGTATCTAGGTGCATAAATGTACGTGTA
TTAGGTATTTCAATAGCTACGATTTTTTTAAAACTTGTGTTTGCATCTTTGAAAATATTA
CGTGCTAACTTTTCTATTGCTTGAGCTGATGTACGTTCTGATATACCAATAGCTAAAACA
TCTTTCGATAATACTAATTCATCTCCACCTTCAATATTAAATGGTGAGTTACGATCTAAC
CATACTGGTACATCTTTATCTTTAAATCTTGGATGATGTTTCAGTATATATGTCATAAAA
ATAGATTCTCTACGTCGTGCTCTCCAATACATTCTGTTAATTGTCATTCCTCTACCAATT
GAAGCTTGGGGATCTCTTGTAAAATAAAGGTTGGGCATTGGATCTAAGTAAAATGGATAT
CTATCATCCATATATTCTACTAAATGGGTTGTTTCAAGTTGAATTTCTTCTTTACGTACG
CCAGCCATGATTTTATTTACAAGTTCTTGGTCAGATAACTTTGAAAAGAATTCTTTAATT
TCAGTTTCATGACCTAATATTGTCTTTTTAGATTCTGTTAATATGTCGTTTATGAAGTTC
TCGCGTACTTCTGGCTCAGTAATAGATTCTGCTGCAAGTTTTTCTAAATAAACTACTTCG
ATTCCTTCATCTCTCAAAGTTTGAGCAAATTTGTCATGCTCTTCTTGTGCAACTTTTAAG
TAGGGAATATCATCGAATAATAAACCACTTAAATGATCAGGTACTAAATTTTCTAATTCT
TTTCCTGGTCTTTTTAACAACACAGTTTTCAATTTGCCTATTTCACTATTTACTTGAATG
GGTCCTTGTACCATTTCAAATTCCTCCTTTGCTTTATTACATTCACATTATAAAACGCTT
TCAAAAAACATCGTGTGATTTAATTCACAATTGTTTAGGGAGGGTTTTCACATATATAGA
TTTATTCAATGCAAAATTTTGTATGAATATGTATTTTGTACTATATAATAGTGAATAATT
TGAAAAATCTCATTGTTAAAACCTTATCTTATTCAAGCAAAAAGATTTTTTACTCATTTT
TTTGTATTAGTAATCATTCCTATTAATATAATCATTTAATTTTTAAGGGAATAATTGATA
ACAAACAAATTCTGCTATTTCATTTGAAGAAGTCAAAATCATCAAAGTATCGTTACCTCC
AATAATTCCTAATATTTCTTTCATTTGTAATTGATCTATGTAATAACTTATACTTTGAGC
AAAGCCAGGAGATGTTTTTATTAAGACATAGTTATTTAGCGTTATAAATTCAATAATCTC
ATCACTAAATATTTCTAATTGTTTTTTTGCACTTAATTGATTTGTTTGATTTATTTTCTT
GTAAATATACTTTTTATTTTCAACAGGGATTTTGTAAATTTCTAATTCTTGTAAGTCACG
AGAAATAGTTGTCAAGCTATAGTAAACTCCAAAATGTCTTGCCATGTAATCCACTATTTG
TTGTTTTTTATTAAACTGATTCTGTTGTATAACAGTTAAGATAAGATTTAAACGTTTTTC
TTTTTTCATTTTTATTACCCCCTTTATTATTTTTGATTATGAAATAGATTTTAAATAACT
GTATAAAAATCACTTATAAATCTCAATTTACAAATAATTTTGAAATAGTGGATGCTTTAA
TTATAAGTAGATTATTTTATGCCTAAAAGGAGAGATTAATTAGAATAGATTATAGTCATC
ATAATTATAAAATCAAAATAATTTGCGTAATAATAGCGAAATGTGTAAATTGTAAATGTC
AGGTAATAACCACAATATCTCATAAAAGAAGTTTGGAAAAAGGCATTGAAATAAAAAGTA
GTTTATAAGTTGAAGATATTTAGGTATGTATTAGAGCGCTTTATAAATAAATAGGTTTAT
ACAAAGAATTACAAAAATAATATAAAAAATAGAATCTAATACATGATAAGGAATATATTT
GAATAATTTGAATATGAGAATAAGCATACATATTTAGGGTATATATAAGTAATAGACATC
TAAATAATAAGTAATAGGAGGCTGGTGTAGATGTTCAAAAATATATTATTACCCTATGAT
TTCGAAAATGATTTTAGTGCTATCCCTGACTATTTAGAAAAAGTCACCGATGAAGATTCA
GTTGTTGTAATTTATCACGTTGTAACAGAAAATGATCTTGCAATTAGTGTCAAGTATTAT
AATAAGCATAAAGAAGATATTATTAGAGAAAAAGAGAAAAAACTCACTCCATTTTTACGT
GAATTAGAAAAAAGAGATATTCAATATAAAATAGATGTAGATTTTGGGCATATTAAAGAT
ACAATCTTAGAAAAAATTACTTCTGGAGATATAAATAATGGTGAATTTGATTTAGTAATT
ATGAGTAATCATAGAGTCGATTTGAATATTAAACATGTTTTAGGAGATGTTACACATAAG
ATTGCTAAAAGAAGTTCTGTCCCAGTACTAATTGTTAAATAAACATAAGAAGTAAGAAAT
TTATTAATTCAAAAAGCCTAAATACTTTCTCACAAATCGAGAGAGTATTTAGGCTTTTTT
ATTTTTTTAATAAACGTAATGAATTTAATATAACTAATATTGCTGCACCTGTATCACTTA
GAACAGCTAACCAAAGTGTTAGTAATCCAGGGAATACTAACACAAAGGCAATTAATTTAA
TAATTATAGCAAAATATAGGTTCTGTTGCAAAGTTGAATCTATAGTATAATTTTAACAAA
AAGGAGTCTTCTGTATGAACTATTTCAGATATAAACAATTTAACAAGGATGTTATCACTG
TAGCCGTTGGCTACTATCTAAGATATGCATTGAGTTATCGTGATATATCTGAAATATTAA
GGGAACGTGGTGTAAACGTTCATCATTCAACGGTCTACCGTTGGGTTCAAGAATATGCCC
CAATTTTATATCAAATTTGGAAGAAAAAGCATAAAAAGCTAATTACAAATGGCGTATTGA
TGAGACGTACATCAAAATAAAAGGAAAATGGAGCTATTTATATCGTGCCATTGATGCAGA
GGGATATACATTAGATATTTGGTTGCGTAAGCAACGAGATAATCATTCAGCATATGCGTT
TATCAAACGTCTCATTAAACAATTTGGTAAACCTCAAAAGGTAATTACAGATCAGGCACC
TTCAACGAAGGTAGCAATGGCTAAAGTAATTAAAGCTTTTAAACTTAAACCTGACTGTTA
TTGTACATCGAAATATCTGAATAACCTCATTGAGCAAGATCACTGTCATATTAAAATAAG
AAAGACAAGGTATCAAAATATCAATACAGCAAAGAATACTTTAAAAGGTATTGAATGTAT
TTACGCTCTATATAAAAAGAACCGCAGGTCTCTTCAGATCTACGGATTTTCGCCATGCCA
CGAAATTAGCATCATGCTAGCAAGTTAAGCGAACACTGACATGATAAATTAGTGGTTAGC
TATATTTTTTTACTTTGCAACAGAACCTATAAAAAACATGGGCTTAAAGGGTTAATTTAT
ATAGTATTACTGCAAACATTGATTTGGGTCAAAAATTAGGGGTATTAAAAAAATGAATGA
ATCATAATTTTATCAAGCTGATTGGAGAGGTTAAAATGCATTATATAAAATTTATTGAGT
CAAAAGATAATACAAAACTTTATATGAAAGTGAATGATATTCAAGATGCAAAAGCGAATA
TCATTATAGCTCATGGTGTGGCAGAACATTTAGATCGTTATGATGAGATAACAGCATATT
TAAATGAAGCGGGTTTTAGTGTTATTAGATATGATCAAAGAGGGCATGGTCGTTCTGAAG
GCAAGCGTGCCTTTTATAGCAATAGTAATGAAATTGTCGAAGATTTAGATGCGATAATAA
ATTATGTGAAGTCAAACTTTGAAGGTAAAGTTTACTTAATCGGTCATAGTATGGGTGGTT
ATACAGTCACTTTATATGGAACGAAACATCCAAATACAGTGAATGGTATTATAACTTCTG
GAGCATTAACACGTTATAATAATAAACTATTTGGCAATCCTGATAGAAACATATCACCTG
ATACTTATATAGAAAACAATTTAAGTGAGGGGGTATGTTCTGATTTAGAGGTAATGGAAA
AATATAAACTTGATGATTTGAATGCGAAACAAATCTCTATGGGGCTCGTCTTTTCAATAA
TGGATGGTGTTAGGTATTTGAAAGACAATGCTCAACAATTTACAGATAATATTTTGATAT
TGCATGGCAAGGAAGATGGGCTAGTAAGCTATGTAGATTCTTTACAGCTTTATCAAGAAA
TAGGATCAGCACATAAATCATTACACATCTATGATCGTTTGGAGCATGAAATATTTAATG
AAAGTTCTTATAATAGAACTATTTTTAACGAAGTTATTGAATGGCTTGAAACGGAATTAA
CTTATAACTAAAACAGTATAGTTCCGTGTATTTGATTATAAGAAATTATGAGGATATTAA
ACATACTAAGATTAGCTATGAAGAAATCTATGACGATAGATTTTTTCATAGCTATTTTTT
ATAGTTATAGAGAGGAGTAGACTGTCCAGACTCTTGGATTTTAAATCCGTAAAAAAAACA
AGTCAGCTTTACTCTCACCTTTTGAAATTCGTTTGTAGTATGTTGGGTTCTTGAAACCGT
GTATAGGAAAATGAAATGAGAAAGGTTAAGTAAAGTTTTTAGCTTCTCAACTATTCAAAG
GAGGTTTTTTTATCGATTACTTAGGTGTTGATATTAGTAAAAGGAGTAGTGTAGTTGCAC
ATTATAAAAATGGAAAATTCCAAAAAGAGTTTTTCATCCAAAATAATAAAAATGGCTACA
ATTATTTACTCAAGTATTTGAATGACTTAGACCACCCACAACTCATTTTTGAATCTACAG
GTATCTATTCAAGAGGTATGGAACGATTTTGTTGTGTAAATCAAATTAACTATATTCAAA
TGAATCCGTTAGAAGCCAAATTTAAAACGAGCGCTCTAAGATCATGGAAAACTGATCAGG
CAGATGCTCATAAGCTTGCTTGTTTAGGACCGACGCTCAAACAAACAGGCAGCTTACCTA
TACATGAGTTAATATTCTTTGAATTAAGAGAACGTGCCCGTTTTCATCTAGAAATCGAGA
ATGAACAAAATCGACTTAAATTTCAGATTCTTGAATTACTCCATCAAACATTCCCTGGTT
TAGAAAGATTATTTAGTAGTCGATATTCAATCATTGCACTCAACATCGCAGAAATTTTTA
CTCATCCAGACGTGGTTCTTGATATCGACAAGGATGTACTTATTACACATATATTCAATT
CTACAGATAAGGGAATGTCAATGGATAAAGCTACAAAATATGCACTTCAATTAAGAGTGA
TTGCTCAAGAAAGCTATCCTAATGTCGATAGACATTCCTTTCTAGTCGAAAAATTACGCT
TACTTATTCAACAATTAAAACAATCTATTCATCATCTCAAACAATTAGATGATGCCATGA
TTCAATTAGCACAACAACTCGATTATTTTGAAAATATTCATTCGATACCTGGTATTGGTA
AGCTAAGCACAGCTATGATTATTGGGGAGATTGGTGATATTAAGCGATTTAAATCAAATA
AACAACTCAACGCTTTTGTAGGCATTGATATCAAACGATATCAATCAGGTCATACACACT
GTAGAGATACCATCAACAAGCGTGGTAATAAAAAAGCGAGAAAACTTTTATTTTGGGTGA
TTATGAATATAATAAGAGGGCAGCATCATTATGACAATCATGTCGTCGATTATTACTACA
AACTAAGAAAGCAGCCTAATGAGAAACCTCATAAGACTGCCATCATTGCTTGTATAAATC
GATTATTAAAAACGATTCATTATCTGGTAATGAATCATAAATTGTACGATTATCAAATGT
CACCACATTAGCCAAACGTACAATTAAATATATTTTAATACCTTATTCAAAAAATTAAAA
TGAACGGTTTAGTTAAGTAATGCTTATTTTAATTATAAGTACTTGACTAATCGTAAGAAA
GAGCCTAGGACATAAATCAATGTCTCGCGACCACAGCTTAATTTTTGGTGTTCATTCATG
ACTTTAAAAAATCCTTATTGCATAAATGTACATAGTGTAGTACTATTCAAAACGTAATTA
TTACGATTTGAATTAAGCGAGGAGAATGAAATGACTAAGACTTATGACGTTTGGTGGCAA
AAAGGTCAAGAATCAGATGATGATATGGCACGAGACCATCAAGAAGCTTGGGAGAGAACA
ATAAAAATGCTTGATACATCTGACATCGAAGGGAAAACGATTTTAGATGTGGGATGTAAT
CAAGGCGGATTTTTACGACAGTTATACGATACAACACCGTTTAAAAAAGGTGTTGGCATA
GATTTAGCACGTTTATCTTTGGAAAAGGCAGAGACATTAAAAGGACAACGTCCACTTACA
TACTATTTAACAGATAAACCGCAAGAAACGAAGCACGTGTTTGATACGGCAGTAAGTACG
TCTGTCTTGTACTTAATAGAAGATATTCCGCAACATGCAAAAGATTTAAAAGAGGTATTG
AAACCAGGCGGTGTTTATTACGCTTCATTCGCGGATTTAACTAATAACCCAAGTCGTCAG
TTTATGGATGACACGATTAATCAATATGGTGCAACACCTTCTCAGAATCACTCTCTAAAA
CATATCGTTGATAGCTTTGTGGATGCAGGATTTGAAGTTGCAGTAATGAAAGAGCATGTA
CCTGACGTGATTGATTTAACACATTATAGCGATTTTTATTTATCACCGAATGATTATTTA
CAAACACTATATGAAGAATCGTTTTTAATAAAAGCAAGTGTGAAAGAAGGTACTGAGAAA
TGAGGAAATGTGTATTAATGACGGTAGCAGCAAGTGCTACGCTCTTATTGGCAGGTTGTG
GCAATGGTCAAAAAGAAGATAAAGATGTTACGGTATCGCTACCTACTGAAGCAAAGGCGG
ATAAACTTGACGCGCAAGGCTATGATGCAGCGATGCCCGTTTATAGTGCAGTGTATGATG
CATTAGTTAAATATGATAAAGATAAGGGTATTAAAGCAGGTTTAGCAGATAAATGGAGCG
TTGATGAATCAGGGAAAGTTTATGAATTCCATTTGAAAAAGAATGTTAAATTCTCAGATG
GTTCAGCATTAGATGCTAAGGACGTGAAATTCTCGATTGATCGTGCGAAAGCGATGAACA
AAGATTCGACTGTAGAAACGTTAAAAAAATTAGATAAGGTCGTTGTTAAAAATGAGCACG
TGGTCCAAATTAGATTGAAATCTCCTTCAAATCAAGTGTTAAATGAATTAACACAAGTGA
GACCGTTGCGTATTATGAGTCCACATTCAGTAGAAGATGGTAAAGTAAACGGTAAATTTG
AAAAAGCGATTGGAACAGGTGCATTTGTTGTTGATAAAACTGGTAAAGAAAAAACGACAA
TGAAGCCAAATAAATATTTTGACAACGGTCACCCAGTCAATTATCATCTTGCATTCCAAA
CGATTGAAGATGGGGACTCAAGAAATTCTGCAGTACAAAGTGGTTCTGTAGATATTTCTG
GTGGTGCTTTAGGTATGCTCTCAGACGAACAAATCAAACAAGATAAGAAAAATAAGAACT
TAACGATTGAAGATAGACCTAGCACAGTAAGTCACTTTATGGCATTTAACCCTAAAAATG
ATGTATTAAATCAACGCACAATTCGTGAAGCGATAAGTAAGAGCATCGATGCGAAAGACA
TTGCGGGCAAATCTGTAAATGGTCTGTTCCAGAAGAACGTACAATTTGTGACTAAAAATA
ATCAACAGCCACACGATTATGATATGAAAGCGGCTGAAAGGTTACTTAAATCAGAAGGAT
ATCATAAAAACGATGACGGCATCTTTGAAAAGAATGGCAAACCTTTATCATTTAACTTAG
TCATTCAAACTGCAGAGTTCCCAAATTGGAAAGATAAAGCTGAAAAAGTGCAACGTCAGC
TTAAACAAGCCGGTATTAAGTTAAATGTGAAAACGTTAGATTCACAATCATACTATGATA
CATTATGGACGAAAAAAGACTATGATTTGATTTTCTATAGAACGTATTCAGATGCATTAA
TGCCTTACAACTTTATAAGTTCAGTGTTTAAAAATAATGATGGTCAACCAGGGGTGTTAG
CTGATGATGAAACATTAACGAAACAGCTAGACGATTTCCCATCAACCGTATCAAAAGAAG
ACCAACAGTGTTCATTTGATGACATATTTAAACACTTTAATCAACAATACTATGGTGTGC
CAATTGCTTATCCAAATGAGACGTTTGTAGTGAGTGATAAAGTAAAACAATTCAAATTCT
CTGGACTTACGGATGCACCAATTGATTATAAAGCGTTGAAAGTTAATGAATAGCAATGCT
CAAACGTACAATTAAATTCATACTTTATTTAATCGTAAGTTCGTTTATTATCTTCATTTT
AGTTGAGAAGACATCTGGTAATCCAGCGATTCTGTATCTACAACGTCATGGTTATACGTC
GATTACGCAAGACAATATTGAAGCGGCACAACATCAACTTGGCTTAGGACAACATGTGTT
ACTAAGATATATCGATTGGGTTGGACATGCACTCACGGGCAACTTAGGATACGGCTTTAG
TACGAACGAAGCAGTTACCGCTATGATAATGGAAGCCATCGTGCCGACGCTTGTGCTAAT
CATTGTCTCTAGTTGTATCATGTTGCCATTTGGCTATATTGTTGGTTACTTCGTTGGGAC
GCGTCCGCATACACGTTACGCTAATGGAATTCGTGGATTCGCCCAAGTGATGACCTCAAT
GCCAGAATACTGGTTAGCTATTTTATTCATTTATTATTTAGGCGTACGTTGGCAATTGTT
ACCATTTGTAGGTAGTGATTCATGGCAACACTTTGTGCTGCCAATCTTCACAATTGTTGT
TATAGAAGGGTGTCATATCTTATTGATGACAGCACATCTGATTACACAAACGTTAGATCA
AGATGCGTATCAACTGGCGCAGTTAAGACATTTTTCGTTAAAAGCGCGTATCATCGTACA
AATTAAAGAGATATTTGCACCACTAATGACGATTTCAATTAACAGTATCATTCATTTAAT
TGGAAAAGCCGTAATACTAGAAGTCATCTTCAGCATGTCTGGTATAGGTAAATTGTTGAT
TAATGCTATTAACCAACGAGATTATCCACTGATTCAGGGCATTGTCATCTTTATCATTGT
CTTTATTATGCTAATGAATTATTTAGGCGATGTGATTATTTTGAAGAATGAACCTAGACT
TCGACGACGTCATACCCAGCAGTCAGGCAATGAGAAAAGAGGTACGATGTGATGAAAAAA
TATCAAACGTACATCGCAATAGGTTCACTATTGAGTTTGATGGTTGTATTAATTACGTAT
GGTTTAATGCAAGACACGCAACATTTGAACCCACTTGAGTCACCTAATGGACAACATTGG
TTGGGTACCGATCAATTAGGCAGAGACTTCTTAGTAAGACTGATTGTCGGTAGTCTTGTC
ACATTGAGTTTAACAGGCATAGTGATTCTATTAAGCGTTTGTATGGGACTTATCTTTGGC
TTAATTGCAGGCATAGAAAGACGATGGTTAGATCAAATCATCATGTTTGTTGCCGATATG
TTGCTGGCTATTCCGTCATTTATTATCGCATTAGTCATCTTAAGTTTAGTAAGTAACTCC
ATGATAGGTTTGATACTTGCTTTAACGATTGGATGGATAGGACGTTATTTACGTTACTTC
AGAAATTTAACGCGAGATATTCAAAAACGTCCATTTGTTCAATATGCACGATTGAGTGGG
AACTCAACATTCAAAACGACAGTAACACATGTGATTCCACATTTATTAAGTAGTATATTC
GCTTTGGTAACGGCTGACTTTGGCAAAATGATGCTCAGCATATCTGGACTTGCTTTTCTA
GGACTAGGTATTAAACCGCCGACGCCTGAGTTAGGAACAATTCTTTTTGATGGGAAAAGT
TATTTCAACGGCGCACCGTGGCTCTTCTTCTTCCCTGGTGTATTGTTAGGAGGTTTCGCC
TTATTATGTCAAATTATCAACAAAAAAATAACGCAGTAAATACGGTAGTCAACGTCAATC
AATTATCGATTTTAGATCAAGAGAAAGTATTGTTAAAGGATGTTGATTTGACAGTAACTA
AAGGTGCATTTCATTGCATTATAGGTGAAAGTGGCAGTGGGAAATCACTGTTAACAAGAA
CAATACTTGGAATGAAACAATCACAATTATGTTATCAAGGAGATATTGACATCGATTTAA
CTCAAACAGATGCAGTGTTTCAAGATGTTCAAAGTAATATGTTTCAAAATATAACATTAG
CTAAGCATTTCCAATACATTTATGAAGCCAATCGCACACATCTCACTAAACAGCGTATTA
AGGAAGATGTCTTACAGATGATGCAATTACTTGGTTTAAGACAAGGGGAACAATTGCTTG
AGCGTTATCCCTTCGAACTTAGTGGAGGTATGGCACAACGTGTCGCCTTTATAATGTCAT
TAATTAGACGTCCGAACTACTTATTTTTAGATGAACCAACGAGTGCACTTGATCAAGAAA
ATATTAAAAAGTTTATGCATTACCTTCTTAGGGCACAGGAGCGCTACCAAATGACCATTG
TTTTTATCACACATGATATTAACTTAGTGAAAGATTGTGCCACACATATTAGTATTATGC
AGCAAGGTAAATTGATAGAAAATGGTGAGGCCGCGTCGATCTTAACTAAGCCGACACATA
ATTACACGAAAAAATTAATTACGATTGCACATCGGAGACAACCTTATGCTTAAAATAGAG
AGATTAACCAAATATATAGACACGCAACTGATATTTAAAGAGATATCATGTACAATTAAC
GACCAGCACTTACTCATAAGTGGGGAGAGTGGTTGTGGTAAATCCACATTAGCCAAGATT
ATCGCTGGCTTAGATACGGATTATCAGGGCGAATTATATCTTAATGGGCGCTTACGTGAA
TCTTATACGTCTAAAGAGTGGATGAAGCACATCCAATATGTACCTCAATATCAACGTGAT
ACTTTAAATCAGCGTAAAACGGTATTAGCTACATTATTAGAACCACTTAAGAATTATAAG
GTAAATAAACAGCGTTATACATCAAGCATTGAAGCAGTGCTTGATCAGTGTAATTTACCA
CACGATATACTTAATCATAAAGTTTCGACATTAAGTGGTGGCCAATTTCAACGCGTCTGG
ATAGCTAAAGCTTTAATATTAGAACCAGAGATTCTCATATTGGATGAAGCTACAACCAAC
TTAGATGTCATTAATGAAGAAGCTATACTTCAAATGTTGATTTCCTTAAAGATGACACAA
TTAATCATTATTTCACATGATACATACGTCTTAAGCCAATTTGAAGGAATTCAGTTACAG
CTAAATAAATTGAATAATTAAGATCACAAATCTTAATATGGTGAATATTTAATGGTACCT
AAAAAATAAAATTTAAACTACAATGTCTAAATCCATATGTTGTTTCATTAGAGGATTTAA
AAATGATTATAACACTAAAAGATTTCAAATTATTATATTTAATATAAATTTACATATGAT
AAACGAATAACAATTCCAATATAAATTATTTTTTGATTATTTTTATTTATAACTATATAT
TTTATATGAAAAATATAAGTTATAATAATAAGTTTAATATTGCCTCGTGGTTCTGAGCTT
GAACTTATCTCTAAATCATTTTGAGCTACTTATCTATCAATTCATATATTCTATAACAAT
ATTTGTGACATCACGTGCTATTTCATGAAGTGATTTTACGATATCACCTTCTTTAGAAAA
AATATATTTCAGTAGGCACCGACGTATACAGAATCATTTGAGTATTAAAAATAAAAACTA
GAAAAAGAAACCGCATCATTAACTGATACGCAGAATCATATTATAAATAAAACTAAAAAT
GAGGTTGTATATAACTCACTCTGAAATTGATTGAATATATAGTATCTTTAATAAAATGCA
GCTATTGTGGCGTAGAATTTGAGAATCAAAAAATGATTAATATAGTTTGAAGAGACTGAG
CATAAATACTAGAAAAATGGCCAGTAAATGAGTTTACTATAAACTCATTTACTGGCTTCT
CTAATAATTATCAAGACAATTTGCGTTTCTAGGCATACTTTGAAATGCGCTATTTTCTTT
AAGAATATTAATATATGACTTGTGTTGGTAATGATAACCTTGGTTAGAGTGTATTGTCAT
GTGATAGTTAAGATTAGATCTTTTAATTAAAACATTGTTTTAAATATCGATGACAAGGTC
TAATGTAGGACGTGTAGATATAAGGTTCGGAATTATATAAATCCATAAAAGGAGATAAAT
CGAAAACCTTTATACCCTGGGTGGGTATATGTTATAGTATAAGTAGCTTTACTATAACAT
TTTCATTAGGAGGGGTTAATTTGAATAATAATGGTGAAGAGCATAATCATCAAAATCACA
TGAATCATTCCAATCAAATGCATCATGATAACCATGCCTCACATGATCATCATAGTGGCC
ATGCACATCATCATGGAAATTTTAAAGTTAAGTTTTTTGTTTCATTAATTTTTGCAATAC
CTATCATTCTTTTATCGCCACTGATGGGTGTTAACTTACCTTTTCAATTCACATTTCCAG
GTTCTGAATGGGTAGTGTTAATATTAAGTACAATTTTATTCTTTTATGGTGGTAAACCGT
TCTTGTCTGGTGGTAAAGATGAAATTGCTACAAAAAAACCAGGCATGATGACCTTAGTTG
CCCTAGGTATTTCAGTAGCTTATATTTATAGCTTGTATGCTTTTTATATGAATAACTTTA
GTAGTGCAACTGGTCATACAATGGACTTTTTTTGGGAATTAGCAACCTTAATTTTAATTA
TGCTATTAGGACATTGGATAGAAATGAATGCTGTCGGAAATGCTGGAGATGCTTTAAAGA
AAATGGCAGAACTGTTACCTAATAGTGCTATTAAAGTTATGGATAATGGCCAACGCGAAG
AAGTTAAAATATCAGACATCATGACTGATGATATCGTCGAAGTAAAAGCCGGAGAAAGCA
TTCCAACAGATGGTATTATCGTTCAAGGACAAACATCTATAGATGAATCCCTAGTCACTG
GAGAATCTAAAAAAGTACAAAAAAATCAAAATGACAACGTCATCGGGGGTTCTATTAATG
GGTCTGGAACAATACAAGTCAAGGTTACAGCTGTGGGAGAAGATGGATATCTTTCTCAAG
TTATGGGACTTGTTAATCAAGCACAAAATGATAAATCTAGTGCTGAATTGTTATCTGATA
AAGTAGCGGGTTATTTATTCTACTTTGCTGTAAGTGTTGGCGTGATTTCTTTTATTGTCT
GGATGCTCATTCAAAATGATGTTGATTTTGCATTAGAACGTCTTGTAACTGTGTTAGTCA
TTGCTTGTCCACATGCTTTAGGCTTGGCAATACCTTTAGTCACTGCACGTTCTACTTCAA
TTGGTGCACATAATGGTTTAATTATTAAAAATAGAGAGTCTGTAGAAATAGCTCAACATA
TCGATTATGTAATGATGGACAAAACTGGTACTTTAACTGAGGGTAACTTTTCTGTGAATC
ATTATGAGAGCTTTAAAAATGATTTGAGTAATGATACAATATTAAGCCTTTTCGCCTCAT
TAGAAAGTCAATCTAATCACCCATTAGCTATAAGTATTGTTGATTTTGCGAAAAGTAAAA
ATGTTTCATTTACTAACCCACAAGACGTTAATAATATTCCAGGTGTCGGATTAGAAGGTC
TAATTGATAATAAAACATATAAAATAACAAATGTCTCTTATCTTGATAAACATAAACTTA
ATTATGACGATGACTTGTTTACTAAATTAGCTCAACAAGGTAATTCAATCAGTTATTTAA
TTGAGGATCAACAAGTCATTGGCATGATTGCTCAAGGAGATCAAATTAAAGAAAGCTCAA
AACAAATGGTAGCTGATTTACTATCAAGAAATATTACACCAGTCATGCTTACAGGTGACA
ATAATGAAGTGGCACACGCTGTCGCAAAAGAATTAGGTATTAGTGATGTCCACGCACAAC
TCATGCCAGAAGATAAGGAAAGCATTATAAAAGATTATCAAAGTGACGGTAATAAAGTCA
TGATGGTCGGAGACGGTATCAACGATGCGCCGAGTCTTATAAGAGCGGATATTGGTATAG
CAATTGGTGCAGGTACAGATGTTGCAGTGGATTCAGGTGATATCATACTTGTTAAAAGTA
ATCCATCAGATATCATTCATTTCTTGACCCTTTCAAATAATACTATGAGAAAAATGGTGC
AAAACTTATGGTGGGGTGCAGGTTATAATATTGTTGCTGTACCTTTAGCAGCTGGTATTT
TAGCATTTATTGGCTTGATTTTATCACCTGCAATAGGTGCTATTTTAATGTCTTTAAGTA
CAATTATCGTTGCAATTAATGCCTTTACATTAAAATTAAAATAAAAGATAGGAGTTTTAT
TATGATTAAAAAATTATTTTTTATGATATTAGGATCATTACTAATATTATCAGCTTGCTC
CAATAATGATGAAAAAGATAAAGACACTAATGACCAAAAAAGTGAGAGCCATATGAAGCA
TAATGATGAAAGTAAAGTTCCAGAAGATATGAAATCGACTAATGAGGGTGAATTTAAAGT
GGGAGATAAAGTAACGATTACAGCAGGGCATATGCCAGGTATGAAAGGTGCAGAAGCTAC
TGTAAAAGGTGCGTATAAAACATATGCCTATGTTGTAAGTTATAAACCCACAAATGGAAA
TGAAAAAGTAAACAATCATAAATGGGTCGTAAACGAAGAGATTAAAGATGCACCTAAAGA
TGGATTTAGTAAGGGCGATACTGTTAAATTAGAAGCAAGTCATATGTCTGGTATGAAAGG
TGCTACAGCCAATATAGATAACGTGAAAAAGACTACTGTTTACGTAGTTGATTACAAATC
CAAAGATAATGGTAAAATCATTAAAAATCATAAATGGATGACAGGAAATGAGCTGAAAGC
ACGATAAAAATCTAGTTCTAAATTGAGAAATAAATAGATATAAAAATATCCTCCTTAATC
AATAATTTAAATAACTTATTATTGTTAAGGAGGATATTTTTTAGTGTGTAAATTAAAAAG
AATTTTAGAAGAATAACATTTATCAAAAAACTGTTCATTACCTTATTAATTGAAATTATA
TAATTAAAAACCGCATCATTAACCGATACGCAGAGGCGTATCATAAGTAAAACTAAAAAA
TTCTGTATGAGGAGATAATAATTTGGAGGGTGTTAAATGGTGGACATTAAATCCACGTTC
ATTCAATATATAAGATATATCACGATAATTGCGCATATAACTTAAGTAGTAGCTAACAGT
TGAAATTAGGCCCTATCAAATTGGTTTATATCTAAAATGATTAATATAGAATGCTTCTTT
TTGTCCTTATTAAATTATAAAAGTAACTTTGCAATAGAAACAGTTATTTCATAATCAACA
GTCATTGACGTAGCTAAGTAATGATAAATAATCATAAATAAAATTACAGATATTGACAAA
AAATAGTAAATATACCAATGAAGTTTCAAAAGAACAATTCCAAGAAATTGAGAATGTAAA
TAATAAGGTCAAAGAATTTTATTAAGATTTGAAAGAGTATCAATCAAGAAAGATGTAGTT
TTTTAATAAACTATTTGGAAAATAATTATCATAATTTAAAAACTGACAATTTGCGAGACT
CATAAAATGTAATAATGGAAATAGATGTAAAATATAATTAAGGGGTGTAATATGAAGATT
AATATTTATAAATCTATTTATAATTTTCAGGAAACAAATACAAATTTTTTAGAGAATCTA
GAATCTTTAAATGATGACAATTATGAACTGCTTAATGATAAAGAACTTGTTAGTGATTCA
AATGAATTAAAATTAATTAGTAAAGTTTATATACGTAAAAAAGACAAAAAACTATTAGAT
TGGCAATTATTAATAAAGAATGTATACCTAGATACTGAAGAAGATGACAATTTATTTTCA
GAATCCGGTCATCATTTTGATGCAATATTATTTCTCAAAGAAGATACAACATTACAAAAT
AATGTATATATTATACCTTTTGGACAAGCATATCATGATATAAATAATTTGATTGATTAT
GACTTCGGAATTGATTTTGCAGAAAGAGCAATCAAAAATGAAGACATAGTTAATAAAAAT
GTTAATTTTTTTCAACAAAACAGGCTTAAAGAGATTGTTAATTATAGAAGGAATAGTGTA
GATTACGTTAGACCTTCAGAATCTTATATATCAGTCCAAGGACATCCACAGAATCCTCAA
ATTTTTGGAAAAACAATGACTTGTGGTACAAGTATTTCATTGCGTGTACCGAATAGAAAG
CAGCAATTCATAGATAAAATTAGTGTGATAATCAAAGAAATAAACGCTATTATTAATCTT
CCTCAAAAAATTAGTGAATTTCCTAGAATAGTAACTTTAAAAGACTTGAATAAAATAGAA
GTATTAGATACTTTATTGCTAAAAAAACTATCGAATTCTTCAACTACAGAAAATATATCT
ATAGATATATCAAGATTTTTAGAACTAAGTAATATGATACTCTTGTTAGATGATATGCTC
GACGTCAATATATATATATAAATTCTTTTAAAAATAATACATTAGAGACATTTGATGCGA
CTGATCCTGAAGTTGATTACATCACTGAAATAGGAGATTACTTATTAAAATATGACGTTA
ATTCTATAAATGATGTCAGAATTGAAGTGATAGATAATTTGGGGCATTCAAATAATATGC
TACTAAAAACGATACTACATGCAGAAGTTGAAATGGAAGATGGAAAGAAATATTTATTAC
AAAATGGGAAATGGGGTTATTTTAATAGAGAATTTTTTGACCTTTTGAATGATCATTTGA
ATGAGATAGAAATTAGGTATAACACACTAACTCCCACAGGTTTAGTATTTAAAGAAGGAG
AAGAAGGATATATAAAAGAAATAGTAGGAAGATTGCCAGAAGAATATTTAATGTTACATA
AAAAATTCATAAAACCAATAAATAAGAATTTTATAGTAAAAGGAAATGGAATAGAGTTGG
CAGACTTATACAATATTAAAAACAAAGAGCTTTTCACGATTAAAAGAGGAATTAATACAT
CTTTATCTCTTTATAGTCTAGAACAGAATATAATAGCAATTAACGCCTTAAAATATCCAG
AATCATATAATTTTGAAGAATTAATAGAAGCTATTCCTGATAACTCGGAAAATATATTTA
ATGATATACAACGGAGTACAAATTTTAGTATAGTATGGATTTTACCGATATCATCTATTG
ATAATATGCCCATAAAAGATATGGTTCATACTAGTAACGTAATAAATAAAAACTTTCAAT
TAACTAATTTAGGTTCAGTATTACTTAAAAATAAATTAGTAGAGTGGTCTCTCTATTTAA
AAGATCAAAGAATTAATCCAATTATTTATATGGAAACGCCAACTGAAGATAGAAATTAAA
CTTTTATTTTAAATCACCCTAGTTCATACCTAAAAGACTTTCACACAAACAAAGGAGGAA
ACTTAAATTCCTCCTTTCCCTTATTACTCATACTATAATTCAATTTTAACGTCTTCGTCC
ATTTGGGCTTCAAATTCATCTAGTAGTGCTCGTACTTCTGCAATTGATTGTGTGTTCATC
AATTGATGGCGAAGTTCGCTAGCGCCTCTTATGCCACGCACATAGATTTTAAAGAATCTA
CGCAAACTCTTGAATTGTCGTATTTCATCTTTCTCATATTTGTTAAACAATGATAGATGC
AATCTCAACAAATCTAATAGTTCTTTGCTTGTGTGTTCGCGTGGTTCTTTTTCAAAAGTG
AATGGATTGTGGAAAATGCCTCTACCAATCATGATGCCATCAATACCATATTTTTCTGCA
AGTTCAAGTCCTGTTTTTCTATCGGGAATATCATCGTTAATTGTTAACAATGTGTTTGGT
GCAATTTCGTCACGTAAATTTTTAATAGCTTCGATTAATTCCCAATGTGCATCTACTTTA
CTCATGCGTTTGATAAAAACTTAAATAATATTAATTCGGTCATCAGTGGCGTTAAATCTT
TTATCATTTTTAGTTATAGTTGATAAATTTATATTTATAAGCATATATGGATATTTCATC
AAAAATTTTTATTTATATAAATCCGAACTGCATACATATTTGTTTAAATAAGAGGTATTA
TTTTTCGGGAAATTGCTGTCTGAGTTAAAAGGATTAGTTTTATAAAATGAGTTGAACTAT
AGCAAAAACGATTAAAATACTGATAATCCATTTTTGTATTATGTTAGGGACTTTTTTACT
TAATTTTAACCCTATTGGAGCAAATATAATACTCCCTATTATAAGGAATAAGGCGTCATA
TAAAGGGATATAACCTTGAATAAGTTTGATGACAAAAGCACCAATTGAAGATATAAAAGC
AATTACTATACTATTAGCGACTACAGTATTCATTGGTAATTTGAATAAAACCAATAATAT
AGGAATAATAATGAAGGCACCACCTGCACCTACTATACCTGAAATAATACCAATGAAAAG
GCCAATGATAACTAATAAATATTTATTAAATGAAGACTTTTCGGAACTAGGTTTCACTTT
AATAAACATTAATGTTAATGCAAGTAAAGCAATAATGATATATACCGTATTTACAAATGT
AGCATCAAATAAATTTGCTAGAAATGCACCTAACATACTCCCTATAATCATGCCGCCACC
CATATAAAGAACTAATTGTGGCGAGAACTCTGTTTTTTTTCGAGCTTTTAATGAGCCACT
TAATGTACTGAAAAAGACTTGGCTAGAAGTAAGACCTGATGCGATATATGCGCTATATGC
AGGGGCTCCGAATAATGGTGGTAATAATAAAATAGCTGGATAAATAATGATAGCACCACC
TACGCCTACTAGACCAGATATGAACCCACCGAATACCCCAATGAGTAACATGATAACTAT
ATTAACAATATCCATTACTTACTTTTCACCAATAAGTTTACAGCTTCATTAATTAACTCT
TGGGAGCTTTCTTCATCATCCGCAGCTGCTTTTACACATTCTATTAAATTCTCACTAATA
ATGATACCCATCAAGCGTTGGAGTGAACTCTTTGATGCACTTATTTGTGTAATGACATCT
TTACAGTCTTTTCCTTCCTCCATCATTTTAATAATTCCATTTAGTTGCCCTTGTATTCTA
TTAATACGATTAATCATTTTTTTATCATAATTCATAGTCATACCTCCACTTTTAATTGAA
TAAAAATATATTAATAGATAAACACAAATGTGTCAAATACCCCTAGAGGTATTTGACAAG
TTCCATCCAACTGTTTAAAATACCCCTACAGGTATTTTTAGGGAGGTTATTATGAAACAA
TACGGAGAAAAGTTTATCGATGAATTTAGTAAAGCAGAATTGGAAAAACTAGCCAAGCAA
GGGCAATTAATTGACGTTAGAACAGAAGAGGAGTATGCATTAGGACATATCAATGGTTCC
ATACTTCATCCTGTTGATGAGATTGAGTCATTCAATAAAGAAAAAAATAAAACCTATTAT
GTAATCTGTAGAAGTGGTAACAGAAGTGCTAATGCTAGTAAATATTTAGCTAAACAAGGT
TATAACGTTATAAATCTTGATGGTGGTTATAAAGCTTATGAAGAAGAAAACGATAGTTAT
GATACACAAGAAGAATATAAAAGTATAGAAATTAAAGCAGATCGTAAACAATTTAACTAT
CGTGGTCTTCAATGTCCAGGGCCAATTGTAAAAATTAGTCAAGAAATGAAGAATATTGAA
GTAGGTGACCAAATTGAAGTCAAAGTCACAGACCCTGGATTCCCTAGTGACATTAAAAGT
TGGGTGAAACAAACAAGGCATACTTTAGTTAAGCTTGATGAAAATAACAATGGAATTAAT
GCGATTATTCAAAAAGAAAAAGCAAAAGATTTAGATATAAATTATTCTGCTAAAGGTACT
ACAATTGTATTATTTAGTGGAGAATTAGACAAAGCTGTAGCAGCGTTGATTATTGCAAAT
GGTGCTAGAGCTGCTGGAAAAGATGTAACTATCTTCTTTACTTTTTGGGGGCTTAATGCA
TTAAAAAAAGTGCAAACAGTTAATGTTAAAAAGCAAGGTATTGCAAAAATGTTTGATTTA
ATGTTGCCCAAAAAGAATATACGAATGCCTCTTTCCAAAATGAATATGTTTGGTTTAGGA
AATATGATGATGCGCTACGTAATGAAAAAGAAAAATGTTGATTCATTACCAACACTTATC
AATCAAGCTATTGAGCAAAATATCAAATTAATCGCTTGTACGATGAGTATGGATGTCATG
GGTATTCAGAAAGAAGAACTTAGAGATGAAGTTGAGTACGGTGGTGTAGGCACTTATATT
GGTGCTACTGAAAATGCGAATCATAATTTATTTATCTAATTAAATCTATTAATAAAAGGA
GTTGTTATCATGTTTTTTAAACAGTTTTACGATAATCATTTATCTCAAGCATCATATTTA
GTGGGTTGTCAACGTACAGGAGAGGCAATAATAATAGACCCTGTTCGTGATTTATCGAAA
TATATAGAAGTTGCAGATTCTGAAGGTTTAACAATTACACAAGCTACAGAAACACATATT
CATGCTGATTTTGCTTCAGGAATTCGTGATGTGGCTAAACGCTTAAATGCAAATATATAT
GTGTCTGGCGAAGGTGAAGATGCATTAGGGTATAAAAATATGCCATCAAAAACACAATTT
GTTAAACATGGAGATATCATTCAAGTAGGCAATGTTAAATTAGAAGTTCTGCATACTCCA
GGACACACGCCTGAAAGTATTAGCTTTTTACTCACTGATTTAGGTGGTGGTTCAAGTGTT
CCGATGGGATTATTTAGTGGTGACTTTATTTTTGTTGGTGATATAGGTAGACCTGATTTA
TTAGAAAAATCTGTTCAAATAAAGGGTTCTACAGAAATTAGCGCGAAACAAATGTATGAG
TCCGTTCAAAATATTAAAAATTTACCAGACTATGTTCAAATCTGGCCGGGTCATGGTGCT
GGAAGCCCTTGTGGTAAAGCATTAGGTGCCATACCTATATCTACAATAGGTTATGAGAAA
ATTAATAACTGGGCATTTAATGAAATTGATGAGACTAAATTTATTGAATCATTAACATCA
AATCAACCAGCACCACCGCATCATTTTGCACAAATGAAACAAGTTAATCAGTTTGGTATG
AATTTATATCAATCATATGATGTTTATCCTAGTTTAGATAATAAGAGAGTAGCATTTGAT
CTTCGTAGCAAAGAGGCCTTTCACGGTGGCCACACAAAAGGAACAATCAATATACCATAC
AACAAAAACTTTATTAATCAAATTGGTTGGTACTTAGATTTTGAAAAAGATATAGATTTA
ATTGGAGATAAATCTACTGTTGAGAAAGCGAAACACACTTTACAATTAATTGGGTTTGAT
AAGGTAGCAGGCTATCGTTTGCCAAAATCAGGCATTTCAACCCAGTCCGTTCATAGCGCT
GATATGACAGGTAAAGAAGAACATGTATTAGACGTACGTAATGATGAAGAGTGGAATAAT
GGACACTTAGATCAAGCAGTTAATATTCCGCATGGTAAATTATTAAATGAAAATATTCCT
TTTAATAAAGAGGATAAAATATATGTACATTGTCAGTCAGGTGTTAGAAGTTCAATTGCA
GTGGGTATATTGGAAAGCAAAGGTTTTGAAAATGTGGTGAATATTAGAGAAGGCTATCAA
GATTTTCCAGAATCATTAAAATAATTTAAGGATGTGGAAAAAATGAATAAGCATTATCAA
ATTGTTATTATTGGTGGCGGTACAGCAGGTGTTACCGTAGCATCAAGACTATTAAGAAAA
AATCAAAACTTAAAAGAGAAAATAGCAATTATAGATCCAGCAGACCATCATTACTATCAA
CCATTATGGACGTTGGTTGGTGCAGGGGTATCTAGTTTGAAAAGTTCTCGTAAAGATATG
GAAAGTGTTATACCTGAAGGTGCTAACTGGATAAAACAGGCTGTTTCAAGTTTTTAACCT
GAAAATAATAGCGTTATTTTAGGAGATAATACAGTCGTTTATTATGATTTTTTAGTAGTA
GCTCCAGGATTACAGATTAATTGGTCTTCAATTAAAGGACTAAAAGAAAATATAGGTAAA
AATGGTGTTTGCTCTAACTATTCACCTGACTATGTTAACGAAACTTGGAACCAAATTTCT
AATTTTAAACAAGGAAATGCCATTTTTACGCATCCAAACACTCCTATAAAGTGTGGAGGT
GCGCCTATGAAAATTATGTATTTAGCTGAAGATTATTTTAGGAAACATAAAATCCGTTCT
AACGCTAATGTGATATATGCAACGCCAAAAGATGCTTTATTTGACGTAGGAAAATATAAT
AAAGAATTAGAAAGGATTGTTGAAGAAAGAAATATAACAGTCAATTATAATTATAACCTT
GTTGAAATCGACGGTGACAAAAAAGTGGCTACATTCGAACATATCAAAGCATACGATAGA
AAAACAATAAGTTATGATATGTTACATGTAACACCACCTATGGGTCCCTTAGATGTAGTA
AAAGAAAGTACACTTTCAGATAGTGAGGGTTGGGTAGATGTTAACCCAACCACATTACAG
CATAAAAGCTACTCTAATGTATTTGCACTTGGTGATGCTTCAAATGTACCTACTTCAAAA
ACAGGCGCAGCTATTCGTAAGCAAGCACCTATCGTCGCTAATAATTTATTGCAAGTGATG
AATAATCAAATGTTAACGCATCATTATGATGGTTATACTTCATGCCCTATTGTTACTGGA
TATAATAGGTTAATACTTGCAGAGTTTGATTATAATAAAAATACTAAAGAAACAATGCCG
TTTAATCAGGCCAAAGAACGTAGAAGTATGTATATATTTAAGAAAGATTTATTACCTAAA
ATGTATTGGTACGGCATGCTAAAAGGATTAATATAATAAAGTACAGAAAACAATAAATTT
TTAATGAAAAATCTTTTACTATAAAAGATTAAGTATTTAAATGACGTGTCAGTGTTGTGT
TTATATGTCGTGAATTTTTAGCTCTAAATAGTATAAGATTGAAAAAGTTGTTACTGTTTT
AAATGATCACGATGAAGTCATTCAATAAGAATGATTATGAAAATAGAAACAGCAGTAAGA
TATTTTCTAATTGAAAATCATCTCACTGCTGTTTTTTAAAGGTTTATACCTCATCCTCTA
AATTATTTAAAAATAATTAATGGTATTTGAGCACGTTTAGCGACTTTATGACTGACATTA
CCAATTTCCATTTCTTGCCAGATATTCAAACCACGTGTACTCAAAATGATAGCTTGGTAT
GTACCTCCAATAGTAATTTCAATAACTTTGTCTGTTGAACACTAAGAGCAATTTTAATTT
CATAATGTGTTGTAAACATTTTTTTTGATTGGAGTTTTTTTCTGAGTTAAACGATATCCT
GATGTATTTTTAATTTTGCACCATTTCCAAAAGGATAAGTGACATAAGTAAAAAGGCATC
ATCGGGAGTTATCCTATCAGGAAAACCAAGATAATACCTAAGTAGAAAGTGTTCAATCCG
TGTTAAATTGGGAAATATCATCCATAAACTTTATTACTCATACTATAATTCAATTTTAAC
GTCTTCGTCCATTTGGGCTTCAAATTCATCGAGTAGTGCTCGTGCTTCTGCAATTGATTG
TGTGTTCATCAATTGATGTCGAAGTTCGCTAGCGCCTCTTATGCCACGCACATAGATTTT
AAAGAATCTACGCAAGCTCTTGAATTGTCGTATTTCATCTTTTTCATATTTGTTAAACAA
TGATAAATGCAATCTCAATAGATCTAATAGTTCCTTGCTTGTGTGTTCGCGTGGTTCTTT
TTCAAAAGCGAATGGATTGTGGAAAATGCCTCTACCAATCATGACGCCATCAATGCCATA
TTTTTCTGCAAGTTCAAGTCCTGTTTTTCTATCGGGAATATCACCGTTAATTGTTAACAA
TGTATTTGGTGCAATTTCGTCACGTAAATTTTTAATAGCTTCGATTAATTCCCAATGTGC
ATCTACTTTACTCATTTCTTTACGTGTACGAAGATGAATAGATAAATTTGCAATGTCTTG
TTCTAAGACGTGCTTCAACCAATCTTTCCATTCATCGATTTCATAGTAGCCAAGGCGTGT
TTTAACACTTACCGGAAGCCCACCTGCTTTAGTTGCTTGAATAATTTCGGCAGCGACGTC
AGGTCTTAAGATTAAGCCGGAACCCTTACCCTTTTTAGCAACATTTGCTACAGGACATCC
CATATTTAAGTCAATGCCTTTAAAGCCCATTTTAGCTAATTGAATACTCGTTTCACGGAA
CTGTTCTGGCTTATCTCCCCATATATGAGCGACCATCGGCTGTTCATCTTCGCTAAAAGT
TAAGCGTCCGCGCACACTATGTATGCCTTCAGGGTGGCAAAAGCTCTCGGTATTTGTAAA
TTCAGTGAAAAACACATCCGGTCTAGCTGCTTCACTTACAACGTGTCGAAAGACGATATC
TGTAACGTCTTCCATTGGCGCCAAAATAAAAAATGGACGTGGTAATTCACTCCAAAAATT
TTCTTTCATAATATATTTATACCCTCTTTATAATTAGTATCTCGATTTTTTATGCATGAT
GATATTACCACAAAAGCCGAACTTATACAAAAGGAATTTCAATAGATGCAACCATTTGAA
AGGGAAGTCTAAGAGTAGTCTAAAATGAATGTTGTGGTAAGTTGATCAATATACAAATCA
AGGATTATCGCGTTAAATTGTTCATTATTAATGATACACTACTTATTAATATGATTCAGA
ATTTTCTTTGGCTACATATACAGTAATGTGATTTATACGTTATCTTATAACAAAGACAAA
TTTATAAAGGTGATATTATGGAAGATTTAAAGCAATCTTTAAAAGGTTTAGGTTGGTGGG
ATTTATTTTTTGCAGTACCTATGTTTCTGCTATTCGCGTACCTGCCAAACTATAATTTTA
TAACTATATTTCTTAACATTGTTATCATTATTTTCTTTTCCATAGGTTTGATTTTAACTA
CGCATATAATTATAGATAAAATTAAGAGCAACTCGAAATGATTCATTAATACGAATGTGA
TTAAACATAAAACTGAAGGAGCGATTACAATGGCGACTGAGAAAGATGTAAATGATTTAT
TTTTAAATCATGTGAATTCAAATGCCGTTAAAACTAGAAAGATGATGGGAGAATATATTA
TTTATTATGATGGTGTGGTTATAGGTGGTTTGTATGATAATAGATTATTGGTCAAGGCGA
CTAAAAGTGCACGTCATCAATTGCAAGATAATACATTAGTATCGCCGTATCCAGGTGCTA
AAGAAATGATATTAATTCCAGACTTTACCGAAGCAACAAATCTCACTGATTTATTTGAGT
TCATAAAAAATGATTTGAAAAAGTGAAGTAGTGAAGTGTGGGTGCAGAGAGAACTAAGCC
CATCGATAAATGGTCGCTTGTTAAAGAAGAGTGACGGTCACTCTTCTTTATGTGCATATT
TTATTTTGCCTGTTTTGTTAACAAGCAGCAGTGTAACAAATATGAGTAAGGATAAAATGA
GTATAATATAGAAACCGAATTTATCATTAATTTCATTAATCCATCTTCCTAAAAATGGAG
CAATTAAACTTTGCAGTAACAATGAAATTGACGTCCATATCGTAAATGAGCGACCGACAT
ATTTATCTGAAACAGTGTTCATTATAGCTGTATTCATATAAATTCTGATTGATGAAATTG
AGTAGCCTAGTATAAATGATCCTATGAATAAGTAAAATGCTGAGTTTATCCAAATAAATA
GTGCTGAATTTATGACTAATATGAAATATAACAAAAATATCAATACTTTAGTTGAGATTT
TCTTCGAAAGAATAGCTGAAATTAAACCTGCACATAATCCTCCAATGCCATATAACATAT
CTGAAAAACCAAATTGTACAGACGAAAGTTTTAAAACATTATAAACATATCCTGGTAATG
ATATGTTAAAGATCATTGTAAACACCATTGGTATGATTGAAATAACTCCAAAAATAAATA
TCATCATGTTGTCTTTTAAAAATTTCCATCCTAATAAATATTCTTGCAATAAGCTATTTG
TTGATTCTTCCTCTGAATGAGTTGGTTTATCTACATGCAATCTAAATAACATAAAAATGC
TGATTAGAAACATCATTATAGTCATCGCTATAATTAGAGTGAATCCATTTATTTTATATA
ATATTCCTGATAATCCACCTGCAATAAACATACCTGTTTGCAAACTAATCTCTAATAGAG
AATTTGCATCTGTATATTGATCTGGTTTTAATATCTGTTTAACTAAACTTCTAGATGTTG
CCATATACGTAGTCCAACCTATCCCATTAACAATCGCAAATCCAATCACTAAATAGGTCT
CAAATCCTATCATTACGAGTGCTATGACAATGAGTAAATATAATATTACCTGAAGAAGAT
AGGTGATTAAAATAATATTTCGTCTATTATATTTATCGGCTAGTCCACCTATTATAGGAG
AAGCTAAGAAACCGGATAATACATTTAAAGCTAACATAATACCTAATAGTTGGGAGTCGT
TAGTTTTGTCGATTAAATACCAATTAGCCCCAACTGTACTAATTCCAACTCCGAATGCTG
AAATTATTTCTGCTAAAAAGAACAATCTGAAGTTTTTAATTTTCAACAAATCAGTCATAA
ATATCACCTTTTTTCAATGCAAGATTTATATTTGCGAGCTCTTCTATAAATTGAGAGTCG
TTTAAAATATCGAATGGTTTATTGCCTTCGCCGATCAAAAATCTATAGTTAGTAATATTC
ATAAACTCAAATATTAATTTGAATTGGTTGACTAAAGGTTGTGCTTTGGTATGCGGATTG
TCGCCACCTATGATTAAAATCAAATACTTTTTTTGTGACATGATTTCTTTGAAGTTGTCT
ATTTGCGTATCTCGCAATGACTCGGTCCATCTATCAATGAAGAGTTTTAAAGACGCACTC
ATGGAGTACCAATAGAGTGGTGTTGAAAAAATAATAATATCTGATTCTAAAACTTTGATT
AAAATTTGTTCGTAATCATCATTATGAAAGTTGGCACCTTTGCTATGACGATTATCTGTA
ACCTTTTCAATGTTGCTTTGATATAAATTCACAAAGTTGACTTTTAAATTCTTCAATAGA
TTCTCTACTGCGATAGCTGAATTGCCACCTTTCTACTACTTCCAAATAAACAAGTAATCA
TAGTCATAACTCCTTTCGATTTACCTTTATAATAATATTTAATATATTATTATTAAATCA
GAATTCTTAGAATTCAGGATTCGATAAAAGGGAACCCTAAAGGAGGTACTACTTTGAACT
TAAACATTTTAAAATCATTTTTAGTAACTAGTGAAACAAAGAACCTTACTAAAGCATCAG
AGTTACTTAACTATTCACAGTCAACTGTATCTACACATATTGAAAAATTAGAAAGGCAAT
TAGATGTTAAATTATTTTATAGAAAAAAATATGGTATGGAACTAACGGAAGAAGGCTTAG
CATACGTTAAATACGCTAAAGTGATTTTAGATAGTAATAGCGAATACGAGAGAGAAATAA
AAGGACTTTACAATAAGAAGGTAAATATAAGTATTAACATGCAAGAAAGTCAGTATTTGT
ATCGCTACTATAATAAGATTAGTGAATGGTTAGCTGAACACCCATATGTAAACTTGAAGT
TTAAATCCGCACATTCTAATTTCTATATTAAAGAAGAAATTGCTAATTTCAAATCGGATA
TTAGCCTTATCACAGACGAAAAGATTATTAATAGTAACTTAACTGCTATTCCTATAACTG
AAGAACGTTTAATATTTGTTACTAACAAAGAGATGAAAGATTTCAAATTAAACGATATTC
AAAACCATACATTACTTGTTACTGAAAAAGGGTGTAGTTACAGAGAACAGTTAGAAATGA
TTTTATATAAATATAGCTTTTCAACAAAACAAATGATTGAATTTCTAGGAATTGAGTCAT
TAAAAAAACACTTGAAAAATTCAGGTGGGATTGCGCTATTGCCGGAATTTATTGTTGCAG
ATGAATTAGAAAATAAAAGTTTGTTTCAAATAGACGTAGATGTCGATATTCCGAATTTAG
AAACAACATTGATAATTAATCCTGAATCGAATAAGCAAGTACTTGAATCTTTTGTAAAAG
ATGTTTTTTTATAATTATTGGTGAAAACGTGTAGTTATGGTGAAACTCAAAGATAATAAT
TTAAATGAGATGTTAATGAAAAAGTAATTCAATATAAAAACAGGTGATTTATATCTTTAA
TAAGGATTATTTCTAGTTGAAATTTCAAATTGCGGGCATTCATTTTCAAAATAGTAAAGA
ATTTAATAGATGAAAACCTTTGAATCATACTAGTTAGTATGGATTGATTAATATTTTAAC
CTGCTAAATGAGTAGCTTATGTATTTTAAATAGCTGTCATCTAGCAGGTTCTTTATTATT
AATAAGTTCAGATAAATTATTTTAGTCTGTTTTCTAATGTTGATAATAATAACTTTAAAT
CTGTACTTTCATTGTGAGATATATAGTACATCATAAATTTTTATATTTGGATTGAGACTC
TTTGGAAGATTTTCAATAAATGAATATTTCACAAACTTCCACTTATCAGGATTATAAATT
ATAATTTCTGCAACTGCATTATCGAAGATTCTAAACAATTTTTTGATTTCTATTTCTTTT
AGAGATAAAGTAGGGAAAATGTCGATATATTCTTCAAGCGCATAAAGACTATGTTTAACA
GAATCGGTTATGTTCATTGAATATATCACACCAATATTTATATTTTGCCATCCAAAAGAA
GAAATAACATTATCATAAAATCCATTGAATATAAATTCAGTCATCCCCTCTGAACTTCTC
CATAAATATAATGGTGAATAAGTATTTGTAATGCAATTAGTAGTTGTTTGACTTATTAAA
TAAGCTTTTATAATTAAATTTTTAAATCCATCAGTCTTATAACCATTTAATCGAACTCTA
TCTCTAATTATTTCCATATTGTAATCACTAGGCAACTTAACATGATATTGCATTGCATGC
ATTTAGCATACCCCCTTTTATAAAAAGGATAGCAATAATAAGTAAAATCTCATATTATCC
AATTGTGATATAGTTATCATAAAAAGTGATAGGTGATTAAATTGAACTTTAATGATTTGG
AAATTTTTATAACTGTATGTGAAGAAGCATCTATCAATAAAGCTGCAATTAAACTTAGAT
ATGCACAATCTAATATATCTCAAAGAATTAGCAAGCTTGAAAATGAATTAGGTGTAGTTT
TGCTTTTTAGAAATCAAAAAGGTGCTAAGGCAACTAAAGCAGGCGAAGAATTCTTAGCGT
ATAGCAAAAAAGTATTAAGAGATACAGAGACTATAAAAAATAAAATGAAAAATAATACTA
TGTCTATTTTATGCTCAGAACTGTTATTTAATTATTTATCTGAGAGCGAAGAAATTATGA
TGTCGAATAACTCAATTAATTTTATTTCTAGTGGAAATATTAGAAAAGCTATAGAAAAAA
ATAATTATGATAAGGTTATTTCATTCATAAAAATTAACGACTCAAATTATAGACTTAGTA
ATGTTGATACTATGAAAGTAACGCTTTACAGTAATGGAAGTAATTATGATAAAGAGGCTT
TACTAATAAATAAAGATGAGTTTTGTCCTTTAAGGAAAATAACTTTAGATAATAAGCTTG
ATTCACAACGGGTAATGGAAATTGATTCATTGGCAGCAATAATAAACTTAGTTAAACAAG
GAAAAGGAAAGGCTTTATTACCTATGACTTTTGAGAATAAAAGAGATATAGTACAGGACA
TTTCTAAGATATTTGAAGTTAACTACTATACTTATAATCATATTATGCATCATTAATTGA
AAGTTGATTGAGTTTAAATTACAGGAACGATTTTAAAAGTCTAGTAGTTAGAATGAGCGA
TGTGACAGAAAAGAAATTATGCCTTTTATTTTGTAAATTCGTTGTTTTAAAGTAAAGGTC
CTTGTAGTATAGGAAAAAGTGGATGACTTCTCCGCCTTTACCACCCTTTCAAGCATAATG
ATAACTGCTAAATATTGATTATAGCACCATTGCAAAACTAATCATTAATTGTCATATTCA
ACTATTTTGAAAAGTATCAATTTCACATTATCAAATTATTGAGTATCTCAATTTATTGTT
ATACACAAACAGTATTTTTGTTATCATAGAGTTAATAAATATAATAAATTAAACAAGTAA
CTTTACAAAAATTAGAATGATTCAATTCAATCATAATTGTTTGAAAATAGAGGTGAGCAG
GTGAACGATATGTTAATTAGTCTTGTAATCCCAGTTTTTGCTTTGTTAGTTATTGGTGGT
ATTATTTGGATGATTATAGAAGGTATAGTACATATTTCAAAAAAGAATAAAGCAATTGAT
AACTTTTTTAACCAAGTTAATAAAGTAAGTGAGACATATAAATTCGCTACTACTTTTTTA
TTTCTAATCTTGGCTACGGCTGGTATTTCTCAATTTTATCTATATTATATAGTATCAGCG
TTTCTTTTTTGGCTTGTCATACTTACCTTTGGCATTGCAGGTATCATTTTTTTAATGCCA
TATGGATTATGTTTTCTACCGTTTTATAAGCAAAAAAAGAAAAAACAGACATTTAAAAAA
TACATGGTTTACACTACGATTGGTTTGTCAATTTGTCTAGGCTTATCTCTAGTTTTGGTT
CACACTACGAAAATTTATATGGACGAAGGTGGCGTAAGATACTATTACGGTAGTTTTGTA
ATGAAACAAGCGGGCGGTTATGCTTATTTAGCTTTAGCGGTACTTTCAACGTTGTTAATT
GTTGCGAAAAAAGCTACAAATAAAAATAAAGAAATCGAAACCGTCGACAATACAAATATA
ACGGAAAGATAATTAAGGGAGTGCTCATTCAGGAGTGCTCTTTTTTGATGTCCAAATTTA
GTTGCAAATGAAGGCATAGAAGAAATTTTTATAGTCATTTATTGGATAATGAATTATGGT
CATATCGATTAATTTTATTAGTGAGGATTTTACAAACATTTGTTGAATAAATATGGTAAT
GATAATATATGAATATTTTTGAAAAAACACTAATATGATTAAATTATTTGTTAAAATAGC
ATTAAGTAAAAAACAAATAGGGAACAAGGTGGGATTTCATGAGTCAATTGCTAAATGATA
CGTTATCGGCTTGGTTGTTAATTGAATCTTTAAGTCCAGGAGAAGTAAATTTTACAGCGG
AAGATATACTCTCAGCTGAACATTTTAAAAATGGTGCAAAGCAAGCACAACTTCAAAGTT
TTGATGAATATTTTGAAATATGGAATGCTGAACGCTTTATTATATCAGAAGAAAAATCAG
AGACTGGGGAACTTATATTTAAATTTTATAGACATTGCTTCCGCTATAATGAAATTAATT
TGAAAATTCAGGATATTTTTGATGATTATTCTGAGATTCATAATCCAAATGGGACACACT
GTTATGGTTACACATTTAACACAGATAAACACGGCAAAGTGATAGTTGATTCTATACATA
TTCCGATGATTATGAGTGCATTAAAAGAAATTGAAAAGAACAAAAATGCCAATATAGAAG
AAAAATTTAATGATTCTGTTGAAAAATTTGTTCAAAAAGTAAAAGAAATTTTAGCAGATG
AACCAATTAATGAATTTAAATTGAAGAAGATGGACAAAGCTTATGATGAGTACTTTTCTG
TATTAAATTCAAAGAAAGATGGATTATTTGGACATTATGTAGCAATAGAATATGTGAAAG
ATAGTGATTTACCACAGCCGGAATTTAACAGCTTCTTCATAAGTGATATTGAGAAAGCAA
GAAAATCTCCCAACCAAACTTTAATTGATTACATTGAAGGTGTAGAAGAAAGTCAGCACA
TAGAAGTAGATGAAAATAAAGAAATGTTTGACAAATTTTTACATCCTTCACGTTTGCCTG
ATGGACGATGGCCATCACAGACTGAGTTTAGATTGTCTTTAATGCAACAACTTGCTGTAA
ACCAAATTACGAGTGGTAATGAAAGAATAAGTTCAGTTAATGGGCCACCAGGTACAGGTA
AGACTACTTTATTAAAAGATATATTTGCTCATCTAGTAGTTGAAAGAGGTAAAGAGTTAG
CTAAACTAAATAATCCTAAAGATGCATTTGTCAAAACAAAAATTCATGAAACGGATGATA
AATACGTATACTTACTAAAGGAATCTATTGCCAAATATAAGATGGTAGTCGCATCTAGTA
ATAATGGAGCTGTTGAAAATATATCTAAAGATTTACCGAAAATTGAAGAAATTATAAGAA
ATCCCGAAAAATGTAAATTCCCTAAATATGAACAGAATTATGCAAATTTAGCACATGAAT
TAAAAGATTTTGCTGAAATAGCTGAAGATTTGATTGGTGAAAGTGCCTGGGGCTTATTTT
CTGGAGTTTTTGGTAAAAGTACTAATATTAACCAAGTATTGAGTCATATGTTAAAACAAG
ATGCGAATGATATTGGCTTTGCTAAATTACTACAAAATGAGAATAATCGTATGAGTTATA
ACGAGTTAATGAGTGAATGGCAATCACATCAACGTGCATTTTTAGAAGAGTTGAGGCATG
TTGAAATGTTAAAAGAAGAATCTATTAGAGCATATGATGTTTATAAAAATTGTGAGTCTT
TCTCTAAGATTGAACAGGTTATTAATAGTGAAAAAACAAGTATTGAAGAACAGGTATATC
ATTTAGATAATGAAACGTTACGAGACAATAAAGAAATAGAAGATTTGGATAATCGAATTA
ATTATATTGTTAAGCAAATAGAAACTTTAAATGAGTTAATTAAATCCATCAAAGAAAGCA
ACAAAGGTTTTATTAACAAACTGAAAGCGATGTTTAATTCAGAAGAAGATGAAAGCTATA
AAGATCATAATAAAGAGAAGCAACAATTATTAACACAACAGTTAGAGTTAGAGAAATGTA
AAAAAAACAAACATGAAGACCTTGTTAGCAAACTAAAAGAAAAAGAGAAATTAATTAAAC
AATTAACTAAAGTACAGTTGCAATTAGACGAGTTAAATTCACAGTTACAAGAGTTAGAAG
CATATCGTATTGAGTCAAAAATTACAATTCCAGAAAAAGATTTTTGGAGTGACAACAATT
ATGATGAGCGCCAAGTTACTAATCTGTGGACGAGTGACGAACTTCAATACAGACGTGCCA
TGCTCTTTTTAAGAGCAATGATATTGCATAAATTATTATTGATTGCTAATAATACAACTA
TTTATTATGCGATTAATGATTTTAAAGATAGAAGGAAATTAATTGATGCAAATCCAGATA
AAGTACACAACGCATGGAATGTGATGCATTTAATATTTCCAGTAGTTAGTACGACGTTTG
CAAGCTTTAAATCTATGTATGGGGGCATACCAAAAGATTTCATAGACTACTTATTTATTG
ATGAAGCAGGACAAGCAATACCTCAAGCAGCTGTGGGAGCATTATATCGTTCAAAAAAAG
TTGTAGCTGTAGGTGATCCGATTCAAATAGAACCGGTTGTGACTTTAGAAAGTCATTTAA
TTGATAACATTCGTAAAAATTATCATGTTCCGGAATATCTAGTTTCTAAAGAAGCTTCTG
TGCAGTCTGTTGCAGACAACGCCAATCAATATGGTTTTTGGAAATCTGATGCTACTGATA
GTAATCAAAAAACCTGGATAGGCATACCTTTATGGGTGCACAGACGATGTTTAAAACCTA
TGTTCACGATAGCTAACCAAATCGCTTATAATAATAAAATGGTGTTGCCAAGTAATATTA
CAAAAGTAGGTAAAACAGGTTGGTATGACGTTAAAGGAAACGCAGTTCAAAAACAATTTG
TGAAAGAGCATGGTGAAAAAGTAGTGGGATTATTAGCTGATGATTGGATTGAAGCAATTA
AGGAAGGTAAAAATGAACCGAGCTCATTTGTAATATCGCCTTTTTCAGCAGTACAGCAAC
AGATTAAACGTATGTTAAAGCAACAACTACCGACTAGAATTGATATTGAACGTACAAAAA
TTAATCAATGGGTCGATAAATCCATTGGTACTGTTCATACTTTTCAAGGTAAAGAGGCTC
AGAAGGTGTATTTTGTAATAGGTACTGATAATACCCAAGATGGTGCTGTGAACTGGTCAT
GCGAAAAACCAAACTTGTTAAACGTTGCAGTGACAAGAGCTAAGAAAGAGTTTTATGTAA
TTGGCGACATGCAAAGAATACAGATGAAACCATTTTATGAGACGATTTTTAAAGAAAGAA
ATGTAAAATAACATACAAAAAAGTATATAGAGGAAGTTATACATTTTAAAAGGAGCAAAA
TTGAATAATGGAGAAATTTAACAACTGGATATTAAATGCAATAAGTGGATCTCAAACAGA
CAAGAATGAAACAACTGAAGAATTAAAAGGGGCAAAATTTATCATTTTATATGCATATTC
AATGCTCGTTTTGCTTGCGTTAGTAATTTCTAACATATTCATTCACATTTTGGAGCCTAA
ACTATCAATCACCACTCAAATCATCATCGTTTTGATTTTAATTGAAGCACTAATTGGACT
GCGTTTCTTGAAAGCGTACGATGTTAAGCGTGGCAAAGATAAAGAAAATAAGAAAAATAG
TAAGGATTTCGTTAAACTAAAATCAATTTTAGTAGCAATTTTATTTACATCATTGGCGCT
GACAGCAGGTACTGTAGCTGATATATACGGTTTCACTGACTTAGGAAATACTAGAAGTGA
TTTAATCGTTTGGAGCATAGGTGGTATTATATTTGGCCTCGTATGTTACACAATGGAAGA
TAAAAGATAACGATAAGGAGCTGGCGATTATAAAGCTAGCTCCTTTTTTAACTTATATAT
GTAAAGAACTATCCTAAGGGTTTTTAATCATATGTCAATAATTTCTATAATACATTATTA
AAACATCAATTAAATAAGTTTTAAAATTTTACACATATTTTTATTTAAAAAAGATGTATA
ATTAATGTATTAAATATAGAAAGAAGTTGATATTATGAAAAAGTGTATTAAGACTTTGTT
TTTAAGTATCATTTTAGTAGTGATGAGTGGTTGGTATCATTCAGCACATGCGTCAGATTC
GTTGAGTAAAAGTCCAGAAAATTGGATGAGTAAACTTGATGATGGAAAACATTTAACTGA
GATTAATATACCGGGTTCACATGATAGTGGCTCATTCACTTTAAAGGATCCAGTAAAATC
AGTTTGGGCAAAGACTCAAGATAAAGATTACCTTACCCAAATGAAGTCGGGAGTCAGGTT
TTTTGATATTAGAGGTAGAGCAAGTGCTGATAATATGATTTCAGTTCATCACGGCATGGT
TTATTTGCATCATGAATTAGGAAAATTTCTCGATGATGCTAAATATTACTTGAGTGCTTA
TCCAAACGAAACAATTGTGATGTCTATGAAAAAGGACTACGATAGCGATTCTAAAGTTAC
GAAGACATTTGAAGAAATTTTTAGAGAATATTATTATAATAACCCGCAATATCAGAATCT
TTTTTACACAGGAAGTAATGCGAATCCTACTTTAAAAGAAACGAAAGGTAAAATTGTCCT
ATTCAATAGAATGGGGGGTACGTACATAAAAAGTGGTTATGGTGCTGACACGTCAGGTAT
TCAATGGGCAGACAATGCGACATTTGAAACGAAAATTAATAATGGTAGCTTAAATTTAAA
AGTACAAGATGAGTATAAAGATTACTATGATAAAAAAGTTGAAGCTGTTAAAAATTTATT
GGCTAAAGCTAAAACGGATAGTAACAAAGACAATGTATATGTGAATTTCTTGAGTGTAGC
GTCTGGAGGCAGCGCATTTAATAGTACTTATAACTATGCATCACATATAAATCCTGAAAT
TGCAAAAACGATTAAAGCAAATGGGAAAGCTAGAACGGGTTGGCTGATTGTTGACTATGC
AGGATATACGTGGCCTGGATATGATGATATCGTAAGTGAAATTATAGATAGTAATAAATA
AGGATTCAATAATGATATTAAGACGAGTATGAAAATAGTTAGATTCTAATTATTTTCACT
ACTCGTTTTTATTTTGAAAATAAGTAATAATTCAACAATATTATAAATTGAACAGATTGT
TTGTGAAATTTTTGATAATATTAAAGTGAAAAAGTGTTATAAATTGATAAATATATGTAA
TTAACAAAAACAAATCATTTTAAAAAGAAGAGAGTTGTAAGATGATGAAACGATTAAACA
AATTAGTGTTAGGCATTATTTTTCTGTTTTTAGTCATTAGTATCACTGCTGGTTGTGGCA
TAGGTAAAGAAGCGGAAGTTAAGAAAAGCTTTGAAAAAACATTGAGTATGTACCCTATTA
AAAATCTAGAGGATTTATACGATAAGGAAGGCTATCGTGATGATCAGTTTGATAAAAATG
ATAAAGGTACATGGATTATAAATTCTGAAATGGTTATTCAACCTAATAATGAAGATATGG
TAGCTAAAGGCATGGTTCTATATATGAATAGAAATACCAAAACAACAAATGGTTACTACT
ATGTCGATGTGACTAAGGACGAGGATGAAGGAAAACCGCACGACAATGAAAAAAGATATC
CGGTTAAAATGGTCGATAATAAAATCATTCCAACAAAAGAAATTAAAGATGAAAAAATAA
AAAAAGAAATCGAAAACTTTAAGTTCTTTGTTCAATATGGCGACTTTAAAAATTTGAAAA
ATTATAAAGACGGAGATATTTCATATAATCCAGAGGTGCCGAGTTATTCGGCTAAATATC
AATTAACTAATGATGATTATAATGTAAAACAATTACGCAAAAGATATGATATACCGACGA
GTAAAGCTCCAAAGTTATTGTTAAAAGGTTCAGGGAATTTAAAAGGCTCATCAGTTGGAT
ATAAAGATATTGAATTTACGTTTGTAGAGAAAAAAGAAGAAAATATATACTTTAGTGATA
GCTTAGATTATAAAAAAAGCGGAGATGTATAATCATGGCTCAATCAGAATATGAAATCAA
TCCCGGAAAAAGAGAGTGATGAAATGATAAAACGTGTAAATAAATTAGTGCTTGGTATTA
GTCTTCTGTTTTTAGTCATTAGTATCACTGCTGGTTGTGGCATGGGTAAAGAAGCGGAAA
TAAAGAAAAGTTTTGAAAAAACATTGAGTATGTATCCGATTAAAAATCTAGAGGATTTAT
ACGATAAAGAAGGATATCGTGATGATCAATTTGATAAAAATGATAAGGGAACATGGATTG
TAAATTCTCAAATGGCAATTCAAAATAAAGGAGAAGCTCTAAAAATAAAAGGCATGCTTT
TGAAGATAGATAGAAATACAAGAAGTGCAAAAGGATTTTACTATACTAATGAAATAAAGA
CGGAGAAATACGAAGTAGCTCAGGATAATCAAAAAAAATATCCAGTTAAAATGATTAATA
ATAAATTCATTTCTACTGAGGAAGTTAAAGAAGAAAACATAAAAAAAGAAATCGAAAACT
TTAAGTTTTTTGCGCAATATAGCAATTTTAAAGATTTAATGAATTATAAAGATGGAGATA
TATCATATAATCCAGAGGTGCCGAGTTATTCAGCTCAATATCAATTAACTAATGATGATT
ATAATGTAAAACAATTACGTAAAAGATATGACATACCAACAAATAAAGCGCCGAAGCTGT
TGTTGAAAGGTACAGGGAATTTAAAAGGTTCATCAGTTGGATATAAAAAAATTGAATTTA
CTTTTTTAGAGAATAAAAATGAAAATATTTACTTTACTGATAGTCTACATCTTGAACCGA
GCGAGGATAAATAATCATCTTTTAACCAGAATATGAAATCAATCTAGGACAACCTAATAA
AAGGAGAGAGTTGTAAGATGATGAAACGATTAAACAAATTAGTGTTAGGCATTATTTTTC
TGTTTTTAGTCATTAGTATCACTGCTGGTTGTGGCATAGGTAAAGAAGCGAAAATAAAGA
AAAGTTTTGAGAAGACATTGAGTATGTATCCGATTAAAAATCTAGAGGATTTATACGATA
AAGAAGGTTATCGTGATGACGAATTTGATAAAAATGATAAAGGTACATGGATTATTGGTT
CTGAAATGGCAACTCAAAATAAGGGGGAAGCTCTGAAAGTTAAAGGTATGGTCTTGTATA
TGAATAGAAATACCAAAACAACAAAAGGATATTATTATGTAAATGCAATAAAGAATGATA
AAGACGGAAGACCCCAAGAGAATGAAAAAAGGTACCCAGTTAAAATGGTCGATAATAAAA
TCATTCCAACAAAAGAAATTAAAGATAAAAACATAAAAAAAGAAATCGAAAACTTTAAGT
TCTTTGTTCAATATGGAAACTTTAAAGATTTGTCGAAGTATAAAGACGGAGATATTTCAT
ATAATCCAGAGGTGCCGAGTTATTCGGCTAAATATCAATTAACTAATGATGATTACAATG
TAAAGCAATTACGTAAAAGATATGACATACCAACAAATAAAGCACCGAAGTTGTTGTTGA
AGGGTACAGGGAATTTAAAAGGTTCATCAGTTGGATATAAAGACATTGAATTTACGTTTG
TAGAGAAAAAAGAAGAGAACATTTACTTTAGTGATGGGTTAATTTTTAAACCAAGTGAGG
ATAAATAATCATGACTCGATCAAAATATGAAATCAATCCAGGAAAGATAATAAGAAGAAT
AGGATTGTGAAATTATGAAACGATTAAACAAATTGGTATTGTATATTAGTTTTTTGATAT
TAGTCATTAGTTTCACTGCTGGTTGTGGCATAGGTAAAGAAGCGGAAGTTAAGAAAAGCT
TTGAAAAAACATTGAGTATGTATCCGATTAAAAATCTAGAGGATTTATACGATAAAGAAG
GTTATCGTGATGACGAATTTGATAAAAATGATAAAGGTACATGGATTATTGGTTCTGAAA
TGGTTGTTCAACCTAAAGGGGAACGTATGAAATCAAAAGGTATGGTTCTATATATGAATA
GAAACACTAAGACTACAACCGGGAAGTATATAGTGAGTGAAACACTTCATGATGAAGATG
GTAGACCTAAGAGTAAAGATAAAGAATATCCCGTTAAAATGGTAGACAATAAAATCATTC
CAACTAAAGGTATCAAAGACGAAAATATAAAAAAAGAAATCGAGAATTTTAAGTTCTTCG
CGCAATATGGCAGCTTTAAAGATTTGTCGAAGTACAAAGACGGCGATATATCATATAATC
CAGAGGTACCGAGTTATTCAGCAAAATATCAATTAACTAATGATGACTATAATGTAAAAC
AATTACGAAAAAGATATAAAATACCAACGAATAAAGCACCAAAGTTATTGTTGAAAGGTT
CGGGAGACTTAAAAGGTTCATCAGTTGGATATAAAGACATTGAATTTACTTTTGTGGAGA
AAAAAGGTGAAAATACTTTTTTTACTGATAGTCTACATCTTGAACCGAGTGAGGATAAAT
AATCTCCCTCCCACACGATTCAATACGAATTTCAAATATGTTGCTGTAAAATAATGTAAA
ATAAACGTATTCATATTACTGAATTGAGGGATAGTATGCAACGTGATTATTTAATTCGAG
TAGAAACTGAAAGTATGTCAGATTTCAAAAGGCTCAATGGTTTAATGATTGGTTTTGTTA
TTAAAGGTGAGGCACATATTTATGATGAAAATAATATGACGCAATGCAACAGTGGCGACA
TTTTCATCATTAACCACCGCGACTTGTATCGATTTCAACTTCAACAAGATGGCATCATAT
GTTATATCCAATTCCAAATGAAATATTTAGCAGACAAGTTTGATGATGTGCATTGTCTAT
ATTTTCACTTAACAGATGCGACCACAACAAAAAATATACATCAACTGAGAAATATAATGG
CAAGACTGGTTTCAACACATATTCGACATAATGAGTTGTCTAAATTGACTGAGCAACAAC
TTGTGATTCAGTTGCTTATGCATATGATTCATTATGTCCCGCGTACATATCATTCGAACC
AAAGTATCTTAAATGATGATAAAGTGAATCAAGTATGCGACTATATCGAGTTACATTTTC
ATGAAGACTTAAGCCTTTCGGAATTAAGCGAATATGTTGGGTGGTCAGAGAGCCATCTGT
CTAAAAAGTTTACAGAATCGCTAGGTGTAGGATTCCAGCATTTCTTAAATACGACGCGAA
TTGAGCATGCGAAACTCGATTTGACATACACAGATGAAACGATTACTGATATTGCATTGC
AAAATGGCTTTTCAAGTGCAGCGAGCTTTGCGAGAACATTTAAACACTTTACGCATCAAA
CGCCTAAACAATATCGAGGTGATCGTCCAGCAATCACTGAAAATCAACAATCGGCACAAC
ATAATTATCACGACCGTGAATTGATATTACTTTTAAATGACTACATTGAAGAAATGAATC
ATTTCATTGAAGATATTGAAAAGGTGAACTATAAAGAGATTACCTTTCAACCAACCAATC
ACCAACTAAATCAATTTAATCATATTATTCAAGTGGGCTATTTGAGGAATTTGCTCAATA
CACAGTATCAATCACAGTTGCTTACATGTCATCATGATTTTCATGTCAATGAAGTATTAG
CATATGATGTGATGCCATATATTATGAAAAAGCTCAATGCGCCATTCACGTATGATGCAG
AAATTTCGAATATATTTTATGATATCGATTTGTGTTTAGACTTTTTATTAGATCATAACT
TTAGTCTGACCATGCATTTGGATCAGTATGACTCACGTGATTATATCGATGCATTTAAAG
TTTTTATCCATCACGTTGCCCTGCATGTCAGTCATAGAAAAGATTTGAAGTTCAACTTGT
ATGTGACGACATTGCACACGTCTTTGATTGAAATGATTGATTATTTTAAAGCATTATTCC
CTAATGGTGGCTTGTACATTCACTTAGATCAAGCTACGGAAAGACATCTACCATTGTTGA
AACGACTTGAGCCACACATCGACCATTTTGTATTTGATGCCAATTCAAATGATGCTGTTG
ATTTTAATAAAATGAATGATGATGAATTTAAAACCGCAAGTCAAATGATTATTAATAAAA
CGAATTACCTTATCGATTTAATGCATCGTCATCACCTAAAGCGTCCACTCATTTTACTCA
ATTGGAATACATTGACGGGTGATACATTTATTACAAACGGCGAATATTTTAGAGGTGGTA
TCATCATTGAGCAATTATTAAAATTAAGTTCTAAAGTAGAGGGTATCGGGTATTGGTTGA
ATTATGATTTGCACGTCAGTCATTGTAGAAATGAACGGGATTATATGAATTCTATTGAAC
TGTTTCATCAATATAATGGAAAACGTCCGGTCTATTTCACGGCATTGCTATTTAATAAAT
TAACAAGCAATATTTTGTATTCTGATGATACATGTATTGTCACGGGAACTGATTCAAATT
TTCAAATATTGTTATATGATGCAAAGCATTTTAATCCGTACTTAGCGTTGGACAATCAAA
TGAATATGCGTGCAACGGAAATGATTCATTTGAACATTAATGCCCTAGAAGACGGTATGT
ATAAGATTAAACATTTTACCTTAGATAAAGAAAATGGTGCGTTATTTAATCTTTGGCGCA
AACATCATACGATACATGGCATGGACAAGGACTCTATAGATTACGTTAATCGAATGAGTT
TTCCAAAATTAGAAGTGTACGATATAGATGTGACGGATACGCTGGCATTAAATATTAAAA
TGATTACAAATGGAATTCACTTAATTGAAGTAAAACGTTACCCAAGTTCATAAAATGATC
ACAAATCACAAATTATGTTATACATAATTTGTGATTTTTTGTATTCAAAGTTAAAATTGC
AAAAAATTAATGGTTAACATCTCTGTTGTTGGCAATATAAATAATGATTAATCATTTATG
ATGTAACTAAGGAGATGAAGGATATGAATCAACAATTAATTGAAGCTTTAAAATCAAAAG
AAGACAAAATGATTGAGATCAGACGTTATTTACATCAGCATCCAGAATTATCTTTTCATG
AGGATGAAACGGCGAAATACATCGCTGAATTTTACAAAGGTAAAGATGTAGAAGTAGAAA
CGAATGTCGGACCACGTGGAATTAAAGTAACGATTGATTCAGGGAAACCTGGTAAAACAT
TAGCAATCCGTGCAGACTTTGATGCATTACCCATTACTGAAGATACAGGATTATCTTTTG
CATCACAAAATAAAGGTGTTATGCACGCATGTGGTCACGATGCACATACAGCATACATGC
TTGTATTAGCAGAGACGCTTGCTGAAATGAAAGATAGTTTTACAGGAAAAGTCGTTGTGA
TACATCAACCAGCTGAAGAAGTACCACCAGGTGGTGCTAAAGCAATGATTGAAAATGGTG
TATTAGACGGTGTTGATCATGTATTAGGTGTACACGTCATGAGCACAATGAAAACAGGTA
ATGTGTATTACAGACCTGGTTATGTTCAAACAGGACGCGCATTCTTCAAATTGAAAGTTC
AAGGTAAAGGTGGCCATGGTTCATCACCACATATGGCCAATGATGCCATTGTTGCAGGTA
GCTACTTCGTCACAGCGTTACAAACAGTTGTATCTAGACGACTAAGTCCATTTGAAACAG
GTGTTGTCACAATCGGTTCATTTGACGGTAAAGGTCAATTCAATGTCATTAAAGATGTTG
TTGAAATTGAAGGTGATGTACGTGGATTAACAGATGCTACAAAAGCAACAATTGAAAAAG
AAATTAAACGTTTATCAAAAGGATTAGAGCATATGTATGGTGTAACTTGCACATTAGAAT
ATAACGATGATTATCCTGCATTATATAATGATCCAGAGTTTACTGAGTACGTGGCTAAGA
CGCTAAAAGAAGCAGACCTTGAATTTGGTGTCGAAATATGTGAACCACAACCACCTTCAG
AAGACTTTGCATACTATGCTAAGGAACGACCAAGTGCCTTTATTTATACAGGTGCAGCTG
TGGAAGATGGTGAAATTTACCCACATCATCATCCTAAATTTAACATTTCAGAAAAATCAT
TACTTATTTCGGCAGAAGCTGTAGGGACAGTTGTTTTAGATTACCTTAAAGGAGATAACT
AACATGAATGAAACGTATCGCGGGGGCAACAAGTTAATCTTAGGTATTGTATTAGGTGTT
ATTACATTTTGGTTGTTTGCACAATCACTTGTAAATGTTGTACCAAATTTACAACAAAGT
TTTGGTGCAGACATGGGAACAATTAGTATTGCGGTAAGTCTAACCGCACTATTTTCAGGC
ATGTTTGTTGTTGGAGCAGGCGGCCTAGCAGATAAAATTGGACGCGTGAAAATGACGAAT
ATCGGCTTATTATTAAGTATTATTGGTTCAGCATTAATTATTATTACAAATTTACCAGCA
TTGTTAATTTTAGGTCGTATTATACAAGGCGTATCAGCAGCGTGTATTATGCCTTCCACA
TTGGCCATTATGAAAACTTATTATGAGGGTGCTGAACGTCAGCGTGCCTTAAGCTATTGG
TCTATCGGTTCTTGGGGTGGAAGTGGTATCTGTTCACTCTTCGGTGGGGCAGTTGCGACA
ACTATGGGTTGGAGATGGATTTTCATCTTCTCAATTATCGTTGCCGTACTTTCAATGTTA
CTCATCAAAGGGACGCCTGAAACGAAATCAGAAGTTACCAATACACATAAATTTGACGTT
GCAGGTCTAATTGTTCTAGTAGTTATGTTATTAAGTTTAAACGTTGTCATTACTAAAGGT
GCAGCACTTGGTTATACATCATTATGGTTCTTTGGTTTGATTGCAATCGTAATTGTAGCA
TTCTTTATTTTCTTAAATGTTGAGAAAAAAGTAGATAATCCGCTTATTGATTTTAAATTA
TTTGAAAATAAACCATATACAGGTGCAACGATTTCGAACTTCTTATTAAACGGTGTTGCA
GGTACATTAATTGTAGCGAATACATTCGTGCAACAAGGTTTAGGTTATACAGCATTGCAG
GCAGGATACTTATCAATTACTTATTTAATCATGGTGTTATTGATGATTCGAGTTGGTGAA
AAATTATTACAAAAAATGGGTTCTAAGCGACCAATGTTATTAGGTACATTCATTGTGGTC
ATTGGTATTGCACTTATTTCATTAGTATTCTTACCAGGCATATTTTATGTTATCAGTTGT
GTCGTAGGATATTTATGTTTCGGACTAGGCTTAGGTATTTATGCAACACCTTCTACAGAT
ACAGCTATTTCAAATGCACCGTTAGATAAAGTTGGCGTTGCTTCAGGTATTTATAAAATG
GCTTCATCACTTGGTGGTGCATTCGGTGTCGCAATTAGTGGTGCAGTATATGCTGGTGCA
GTTGCTGCAACGAGCATTCATACAGGTGCGATGATTGCACTTTGGGTTAACGTATTAATG
GGAATCATGGCATTTATCGCAATTTTATTTGCGATTCCTAATGATGATAAACGTGTCAAA
GATGCGAAATAATAACGATGACACGCCAAGTGTTTTGATAATGATATAAATGAAAGTAAA
GCAAATTAAATGAGGAAATGTATAGAGCAGTGCATATAGATAAATCTATGATTGGATTAA
CACTAATATAAATATAAATGAAAATGAAAAACCATCCACTTAAATTTTTGATAAGTTAGG
TGGATGGTTATTTATTGCGTTGTTCTAAAAATTTGGACATTTATATGGAAAGAACTATAT
ATAATGTGAAGGTTATGGCAATTCGCTTCAATGAAGGCGACGTGTAAAAGTGTATATTAA
ACGTTTCGGGGTCAGACTCCGAGAACAGTGTCCGTCATGCTTACCGCATACTAATGAAGC
ATTATTATATCAGTGTTTATAGCCGATTTAAGATAATAAAGTTTGCTAAACAAAAAAGCC
AACCCATGAATGTTGGATTGGCTTTTTACATGCATCTGAATCTCTAATTTTAAAAAAATA
TGAATATAAATAAGACAGTAAAAATTAAATTTCAGTTGTTGCAATTTCTTCATCTGTAGG
TACATCATCGTTAAGACCAACAAGTGCTTCAGAAACATTTCGTGAATGATAACCGATACG
TTCAAGAACACCAATCATATCGATATATAGTAATCCGCCTTTTGTTGTACATTCACCACG
ATTAAGGCGTTTAATATGACCTTTGCGTAGTTTATGTTCAATATTAAATGATTCTCTACT
ACGTTCTACAATTTCATCTTTTTTCGTTTTGTCATAAACATCTAACATGTCGATGGCTTT
ATCAAATGACTCAGCAACATGGTTGAATAATTTATCCATACCGCGTTGTGCATCTTCTGT
AATGCGAATATCTTCATCATGTTGGCGTTTTAATTGAGCGACATACTCTTCTGTTAGCTC
TGCTACTTTTAAAATAGAGCGATTGACATCAAACATAACTGCTAAACGCTCAACGTCTGC
CTTCGTAATGGCTTTTGTAGAAATTCTAACTAAATAATTTCGAATGCTATCATTGATTGT
TTCAACAGCTTGGTGCTTTTGTTCAAGCTTTTTGATCAATTTTTTATCGTCTTTTGTAAT
TTCGCGAATGTCTTCAAACATTGATAAGACAATCTGACCCACATTTTGTAATTCTTTTTG
AGTTTCTTGTAATGCAACACCAGGTGCGTGATAAACAAGATCTTTGTTTAAGTGCTGAGG
TTTATAGTCATCAGCAATATCTTTACCTGGGACAAGCTTTGTAACTATCCATGCTAAACC
TGCTACAAATGGTAATTGAATCAAAGTATTTGTTATGTTGAAGATACCATGTGATACTGC
AATCGTCATCGCTGGTTTTAAGTGCCATACATCTTGTAACAAACTAATCAAATGAATCAC
AACTGGCAAGAAAATTGTGAAGATAATTACCCCGATTAAGTTAAAGATGACGTGTACAAG
CGCCGCACGTTTTGCAGCGATTGAGCCGGCTAAACTAGCTAAGATAGCTGTAATCGTTGT
ACCAATATTATCGCCTAGTAACACAGGGATTGCTGCGTTTAAGCTAATTAAATCTTGTTG
ATAAAATTCTTGTAAAATACCAATCGTCGCACTTGAACTTTGAACTAGTGCTGTTAACCC
TGCGCCGACAATGACAGCAAGTATTGGATTTGATGACATATCAAGCATTAATTGCTTAAA
TCCATCTAATGATGCTAAAGGTTTAACGGCATCACCCATAAATTCTAGACCGAAGAATAG
AGAACCGAAACCGAATAGTATGCGGCCAATGTTATTGATTTTAGAGCGTTTAAAGAAAAA
GATTAAAAATGCACCTAATGCTAAAATTGGCATTGCATATTCGCCTAAATCTATACCGAT
AATAAATGCAGTTACCGTTGTTCCGATATTAGCACCCATTATCACTCCAATGGCTTGTTT
CAATGTCATAAATCCAGCTGTTACCAGTCCGATTGTGATAACTGTCGTACCTGAACTACT
TTGTATTAAAATAGTTACAACGATACCTGCAATAACACCTAATACTGGATTTGATGTAAA
TTTGTTTAAAATATCTCGTAGCCTGTCTCCTGCTGATGCTTGAAGCCCGTCTCCCATGAT
TTTTAAGCCGTAAAGGAAAATACCTAAACCACCTAAAAAGGAGAAAATGACTTCTGTAAC
CGACATTTCCATTATTTCACCTCAAATAAGCTTTATATTTAGATTATCGCTTATAATTGT
AAATTTAATGTTAAGATTAGGTAAAATTATTTAACAATATATGTTATTTGTATATGACTT
GTAAAATATCGTCACTTATTATGTAAATTTTCAGTGTGAAATGGCAGGTTTGCAATCACT
TGTTTAACAAAATGATGCAATCAATCATGCAATTATGTTTCATCAAAAAAATCATGTGAG
TGGGATAACGAAATAAAGTTTGTGAACATATCATTTCTATCCCACTCTCATGATTTGAAA
TCACCAAATAGACATCTATTAATGTGCCTCGTTATAACAATTTGTGTTCTTTTAATAATG
ACTCAATGTACGTACCTTTTATCTTTTTAAGGAATCCTGCTAATGCGAGTTTTTGCATTT
TCGAATCTTTAGTAATCTCGCGCAAATCTTGATGGTCATTCAGTTCGTATACGGCATCCA
TTAAGACGCGAAGATCAAATGTACTATTGATGACCTCTGGAATACCACGATCTATATTTA
GTAATTGATAAACAGCTTCCATGGCAGTACGAACCGAATATTCTGTTGTAAATACAGTAT
CTCGCTCTGTTTCTGCAAAGTTACCAATAAATGCTAAATTTTGTGATTGATGCGGGACGA
CTAAAGGTCTGTCGCCGATAGCACGCGTCATGAAATAAGAGGTAATATATGGCATATAAA
CAGGAATCGTATTAGATGCATGTTTTGCTAAGTCTTCAATTTTGTCAGTTGGTACACCTA
AGTGATACAGCCATTCTTGACATATTTCATTACCACTACATTCTGTGATTGGCTTTTTAA
TATAATCGCCGTTTACATCTGAATATAAGGCATAAATCCATGTAGATATTTCATTTTCAG
GTTGGTCTTTAAACTGTTGCTGACGATTGATTGTAAAACTGATTTGCCATGCAGAATCAT
TGATTGTAATAATACCGCCAGTAACCGTTTTGCCTGCAAGTGGGTCACGTTTACAAATGC
TTTCTATTGTATCGATAATATCTTTATTGTTTGTTGTCGATGTTGCTGAAACAAACCAAC
TTTTTTTAGGAATATTTTGGCAAAACTTATCAGGATTACCAAATTCAGGACTTTGTCGCG
CTAAATTTTTCCATAGTGTCCAACTACCACCTAATTCGTCAGTTGGTGGCGCTGGTGTAT
CATTATCACCATACGTAGAGCTTTCCGTAATACTACCGTTTGTCACAAAGACAAGATCGT
TTACAGTCAGTTTAATAGATTCTGCATTACCATTACGGTGAATTAATATTTCTCGGGCAA
TTTTTTGACTTGTCGTAACATCTACTTTAATATCTTCAACTTTTACATCGTATTCAAATT
GAACCCCATGCGATTTTAAATATTCAACCATAGGTAATACTAAAGATTCATATTGATTAT
ATTTAGTGAATTTTAAAGCTGAAAAGTCTGCGAGACCACCAATATGATGAACGAATCGCA
TTAGATAGCGACGCATTTCCATAGCAGAATGCCACGGTTCAAATGCAAACATCGTTTTCC
AGTAAATCCAAAAGTTTGAATTAAAGAAGTCGTCGGAAAATACATCTGTTATTTTGACAT
CATCTAAATCTTCTTCATTCGTTAAGCATAAATCTAAAATTTCTTTAATCGCCGTTTTAG
TCAAAGTGAAGTCTCCATCTGTGACTAAACGTTGACCCTGTTTCTCAATAACACGACAGC
GAGAATAGTTAGGGTCTTCTTTGTTTAGCCAATAGAATTCATCTAATACAGACGCGTTAT
CGATTTCTAATGAAGGGATAGATCTGAATAAATCCCACAAACATTCAAAGTGGTTCTCCA
TTTCACGACCACCTCGGACAACATAGCCTTTTAAAGGCATATTTTCACCATCAAGACTAC
CGCCTGCTTTAGGTAACTCTTCTAAAATATGAATCTTCGAACCTTCCATTTGACCATCCC
TTATTAAAAAACAAGCTGCAGCAAGTGAAGCTAGACCAGATCCGATTAAGTAAGCGGATT
TGTTTTCTACATTTTCAGGTTTTTTAGGGCGCGCAAATGCTTCATAATTTCCATAACTGT
AATACATATCCACCAAGTCCTTTCGTATTAGAATACACTCAGACTATACCCCTTTGTGAA
TTGCAAATATTAGTATTTATATTGGTAAATTTGACGAAATTAGATCATTTTTATATTTTT
GATTTTTAAAATTTTATCACTCGAATGTTTTTGGATTCTGAGGTGCGGGACTTGGAATAA
TTATGTATTTTGAAAGAAGTTACTTAAACTAACGCCTAGTAGAGTGATAATTCCGCCTAT
AATAGCAAGGGTTGTTGGTAGCTCGTCTAATAACAGATAAGATAATAATAAAGAAACGAT
AGGTGTTAAATAAAGAGACATTGTTGCATCAGAGACACCAACTGACTTCACAATATAAGC
AAGCAAAACGTATGGAATTATAGTAGGGAATATAGCTAAATAAAGTACCGATACTATTGA
TGTAAAAGTGGCGCCGTGTATATCGTTGATGATTTCAGGAATAAAAATAAGCATAAATGG
TGAGCTTGCCATTATTGTATATAGTGTGAAAGCGATGAAGCCGTATTTTTCTATGTATTT
TTTCTGGAAAGTAAAATACAAACTTTCACTAAAAGATGCAAGTAAAATAATAAAAACACC
TAATACATTAATAGTTGTGTAATCATCTTTACTTATTGAAATAATGGATATTCCTATAAA
TGCGACGAGTGAACTTAACCAATTCCATTTTGAAAAATGCTCTTTTAAAAATATATAAGC
TAAAGCACTAGAAAAAATAGGCGTTGTAGAGACTAGAATTCCAGATATACCTGCACTAAT
CAAAGCTTCACCAAAATTTAAAGCTGTGTGATATATCACAAATCCACAAAATCCTAAAAT
AAAAATAACAGGGATATCTCTTAGTTCAGGGGTAGGCAATTTCTTTATAATTACGAACGG
CAAGAGAATTATTGTTGCTAAAATTAAACGAAATGCCGACAATGATTCTGCACTAAAATC
ATTTAACGCAATCTTTATCATTGGAAATGCAGATCCCCACAATATGATAGTAAATAAATA
TGATAGAAAAGTAGTGTCTTGAAGTTTATTCATTAATATCATCACTCCTTTAATTATGTG
TTTCTATATTAAAAAATATGATTTAAAATGAGTACAACCAATTTTGAATGGATTTACCTA
TCCAATTTTAAAAGGGAGGGAGAAGATGGCTAAATATAAAGATATTGCTAGTGACATAAG
AGATAAAATAATCACAGGGGATTGGTTTTATGGAATGAAAATACCTTCACATAGGCAGTT
GGCGATACAGTACAACGTAAATAGAGTAACGATTATTAAAAGTATTGAGTTATTAGAAGC
TGAAGGATTTATCTATACTAAAGTAGGTAGTGGAACATATGTTAATGACTATTTGAATGA
AGCACATATTACAAATAAGTGGTCTGAAATGATGTTATGGTCCTCTCAACAAAGAAGTCA
GTATACGGTGCAATTAATTAATAAAATTGAGACAGATGATTCGTATATACATATAAGTAA
AGGTGAATTGGGTATATCGTTAATGCCACATATTCAATTGAAAAAAGCCATGTCTAATAC
AGCCAGTCATATTGAAGACTTATCTTTTGGTTATAATAATGGCTATGGTTATATCAAGTT
AAGAGATATTATCGTTGAACGAATGTCAAAGCAAGGTATAAATGTAGGTAGAGAAAATGT
AATGATCACTTCAGGCGCTTTACATGCCATTCAACTTTTATCTATTGGGTTTTTAGGTCA
AGATGCCATAATAATTTCGAATACACCATCATATATTCACTCTACAAATGTTTTTGAGCA
ATTGAATTTTAGACATATTGATGTTCCTTATAATCAAATTAATGAAATTGATACCATCAT
TGATAGATTTATTAATTTTAAAAATAAAGCGATTTATATAGAACCTAGGTTTAATAACCC
GACAGGTCGTTCTTTAACGAATGAGCAAAAGAAAAATATAATTACTTATAGCGAAAGACA
TAATATTCCTATCATTGAAGATGATATCTTTAGAGATATTTTCTTTAGCGATCCAACTCC
TTCTATCAAAACTTATGATAAATTGGGAAAAGTTATACATATAAGCAGTTTTTCAAAAAC
GATTGCACCAGCAATAAGAATAGGTTGGATTGTTGCTTCTGAAAAAATAATAGAGCAATT
GGCAGATGTAAGAATGCAAATTGACTATGGATCCAGTATTTTGTCACAAATGGTTGTATA
TGAGATGTTGAAAAATAAGTCTTATGATAAACACTTAGTAAAGTTAAGGTATGTTTTAAA
AGATAAACGAGACTTTATGTTAAACATCCTCAATAATTTATTTAAGGATATAGCACATTG
GGAGGTTCCAAGTGGAGGTTATTTTGTATGGTTAGTCTTTAAAATAGATATAGATATTAA
ATATTTATTTTACGAATTGTTAAGTAAAGAAAAAATATTAATCAATCCGGGTTACATTTA
TGGCAGTAAAGAAAAGAGTATAAGGCTATCTTTTGCCTTTGAATCAAATGAAAATATTAA
GCATGCGCTCTATAAAATTTATACATATGTGAAAAAGGTTTAATTAAAACAATAATTCGA
ATCATTATGTGGCATGTTAAACAGCTAAATATAAGCTATGCACATTTAACAAGCGGATAC
TCCTGACGCAATTATAGTATCATTACATATTGTTTAATCGTTTGGGGTAATGTAATTAAA
AGGTAAAATAGGCAGAGTGTTATACATAAAATGTAAAGAAAGAGGCGATAGAATGTCTAA
AATCAGGTCTTTTACAATATTAAGTCTACTTATTTACTTAGCTATGATGTGCTATACAGT
AGTGACCTATTCAAAATTACCAACCAAAGTACCTATTCACTATAATTTAGCAGGGGATGC
TGATAACTTTGCTGATAAATGGGTGTTGCTTTTGATTAATAGCGCATTTATAGTGATTTG
GCTTATATTTTTCATTGCAGGTAGATACTATGAACGATTTGCCAAATGGTCACATTATAA
TCATACACCACGTGAAATTCGAGCGATTAAATTATTTTTAAGTACGTTAAATTTAGAGAT
TATGAGCTATATGTCTATCTTCACAGTATTAGAAATTTGGCAAATACAACACCATCATCA
ATTCAATTTACTATGGTTTAATATGATATTTATCATTATCATTGGTTTGACGCTTGTCAT
ATTTTGTTTACTTCCTACAATTCATAAAATGAGAGATTCTCAATAAAAATATAAACTGTC
ATGATGCAGTTTTGAAGCGGATTCCTGAGATTATTATAAATAATATCTAGTATTTATAAT
TAAAATGATATATTATTTATTATAGTTAAATATTGTGTATATTTTGTGAACTTTTTGTAA
AAATTCGATTGCCTGTCACATATAGGAGTGTTACATTTTAAATATGTGATCATCGCAAAA
TATAAGTTGAAATAGGTTGTAGATTAATCAGGATGATAAATATTTTATATAAAGAGAGGG
AGTCATTATGACACTACTTACTGTAAATCCATTCGATAATGTTGGATTATCAGCCTTAGT
TGCAGCAGTACCTATTATTTTATTTTTATTATGCTTAACCGTTTTTAAAATGAAAGGCAT
TTATGCAGCATTGACAACTTTGGTTGTTACATTGATTGTGGCTTTATTTGTATTTGAATT
ACCAGCGCGTGTATCAGCAGGTGCGATTACAGAAGGCGTTGTTGCCGGTATTTTCCCAAT
AGGATATATCGTTTTAATGGCAGTTTGGTTATATAAAGTTTCTATTAAAACAGGACAATT
TTCTATTATTCAAGATAGTATTGCAAGTATTTCAGAGGACCAAAGAATCCAACTATTATT
AATTGGATTTTGTTTCAACGCATTTTTAGAAGGTGCAGCAGGATTTGGTGTGCCAATTGC
GATTTGTGCAGTATTATTAATTCAACTTGGATTTGAACCATTAAAAGCAGCGATGTTATG
TTTAATTGCTAATGGTGCGGCGGGTGCCTTTGGTGCAATTGGTTTACCAGTTAGTATTAT
TGATACGTTTAACTTAAGTGGAGGCGTTACAACATTAGATGTTGCGAGATACTCAGCATT
AACACTTCCAATTTTAAACTTTATTATTCCATTTGTTTTAGTATTCATTGTAGATGGTAT
GAAAGGTATTAAAGAAATTTTACCTGTCATTTTAACAGTGAGTGGTACATATACTGGATT
ACAATTATTATTAACAATATTCCATGGTCCAGAACTAGCAGACATTATTCCATCACTAGC
AACAATGGTGGTGTTAGCATTTGTTTGTCGTAAATTTAAACCGAAAAACATTTTCAGATT
GGAAGCGTCTGAACATAAAATTCAAAAACGAACGCCTAAAGAAATTGTCTTTGCTTGGAG
TCCGTTCGTCATTTTAACTGCCTTTGTATTAGTATGGAGTGCACCATTCTTCAAAAAATT
ATTCCAACCTGGAGGTGCACTTGAAAGTCTAGTAATAAAATTGCCAATTCCAAATACTGT
GAGTGATTTATCGCCTAAAGGAATTGCGTTGCGTCTCGATTTAATTGGTGCAACTGGGAC
AGCGATTTTATTAACAGTAATTATTACAATTTTAATTACGAAGTTAAAATGGAAAAGTGC
AGGTGCTTTATTGGTCGAAGCAATTAAAGAATTATGGTTACCGATCCTTACAATTTCAGC
TATCCTAGCTATTGCTAAAGTTATGACATACGGTGGTTTGACTGTAGCAATTGGACAAGG
TATTGCTAAAGCGGGAGCAATTTTCCCATTATTCTCTCCAGTATTAGGTTGGATTGGTGT
GTTTATGACTGGTTCAGTTGTAAATAACAATACTTTATTCGCACCTATTCAAGCGACAGT
GGCACAACAAATTTCAACAAGCGGTTCATTACTTGTGGCAGCTAACACTGCAGGTGGTGT
AGCAGCGAAACTTATTTCACCACAATCAATTGCCATTGCGACTGCAGCTGTTAAAAAAGT
TGGTGAAGAATCTGCATTATTAAAAATGACGTTAAAATACAGTATTATATTTGTTGCCTT
TATTTGTGTTTGGACGTTTATACTAACGTTAATATTCTAAATATAAATAATGTTGTCACT
TGGATTCAAATGACATTTTAAATCTAATTATTCATGAATCGAACTAGTACGAAATGCAAT
GAGCATCTTGTCTAGTTCGATTTTTTAATGTCTAAAAATGTCGTATATTTAATTAGAGTA
GAAAGTGTTGAGGCGTTTCAGAAGTTGTTTAGAAAAGTAAGTAAAATAAAAAATGCACTG
AGCAACAAAAGATGTTGCTCGTGCATTTAGATGATTCTTATCATTTCAAATAAGAATGTG
TTAATCAACGTATATAAGTTAAAATTGGTTTGGATAAAATGATATCTATCGTTGTGTATT
GTTTGTTTTTATAGTTCGCGACGACGTCCAGCTAATAACGCTGCACCTAACGCTAATGAT
AATCCACCAAATACAGTTGTACCGATGAATGGATTTTCTTCACCAGTTTCTGGTAATGCT
TGAGCTTTGTTAGCATCTGCATGGTTTGCTGGTTGCTTCTTATCAACAACAAGTTCTTGA
CCAGGTTTGATCATGTTTTTATCAGCTAATTTGTTATCTGCAGCAATTTTGTCAGCAGTA
GTGCCGTTTGCTTTTGCAATGTCATTTACTGTATCACCAGGTTTAACGACATGTACTCCG
TTGCCGTCTTCTTTACCAGGTTTGTTGCCGTCTTCTTTGCCAGGCTTGTTGCCGTCTTCT
TTACCAGGTTTTTTGTTGTCTTCTTTACCAGGCTTGTTGCCGTCTTCTTTGCCAGGCTTG
TTGTTGTCTTCTTTACCAGGCTTGTTGTTGTCTTCTTTGCCAGGCTTGTTATTGTCTTCT
TTGCCAGGCTTGTTGTTGTCTTCCTCTTTTGGTGCTTGAGCATCGTTTAGCTTTTTAGCT
TCTGCTAAAATTTCTTTGCTCACTGAAGGATCGTCTTTAAGGCTTTGGATGAAGCCGTTA
CGTTGTTCTTCAGTTAAGTTAGGTAAATGTAAAATTTCATAGAAAGCATTTTGTTGTTCT
TTGTTGAATTTGTTGTCAGCTTTTGGTGCTTGAGCATCATTTAGCTTTTTAGCTTCTGCT
AAAAGGTTAGCGCTTTGGCTTGGGTCATCTTTTAGGCTTTGGATGAAACCATTGCGTTGT
TCTTCGTTTAAGTTAGGTAAATGTAAGATTTCATAGAAAGCATTTTGTTGTTCTTTGTTG
AATTTGTTATCCGCTTTCGGTGCTTGAGATTCATTTAACTTTTTAGCTTCTGACAATAGG
TTAGCACTTTGGCTTGGGTCATCTTTTAAGCTTTGGATGAAACCATTGCGTTGTTCTTCG
TTTAAGTTAGGCATATTCAAGATTTCATAGAAAGCATTTTGTTGTTCTTTGTTGAAATTG
TTATCAGCTTTCGGTGCTTGAGATTCGTTTAATTTTTTAGCTTCACCTAAAACGTTAGTG
CTTTGGCTTGGGTCGTCTTTAAGACTTTGAATGAAGCCGTTACGTTGCGCTTCGTTTAAG
TTAGGCATGTTCAAGATTTCATAGAAGGCGCTTTGTTGATCTTTGTTGAAGTTATTTTGT
TGCGCATCAGCTTTTGGAGCTTGAGAGTCATTAAGTTTTTGAGCTTCACCTAAAACGTTA
GCACTTTGGCTTGGATCATCTTTAAGGCTTTGGATAAAACCATTACGTTGATCAGCGTTT
AAGTTAGGCATATTTAACACTTGATAAAAAGCATTTTGTTGAGCTTCATCGTGTTGCGCA
GCATTTGCAGCAGGTGTTACGCCACCAGATATAAGTAATGTACCTAAAGTTACAGATGCA
ATACCTACACCTAGTTTACGAATTGAATAAATGTTTTTCTTTTTCAAATTAATACCCCCT
GTATGTATTTGTAAAGTCATCATAATATAACGAATTATGTATTGCAATACTAAAATCTAT
ATTTATAATTAAATTTAAATGTAAGTTTTACAACTTATAAAATAAATATTTTGTTCAAAG
ATTTATTCAGGAAGTAAAAGGCTTAAAACCGCAAAATCACGCTATTTCGATTAATAAAAA
CAGATAAAATATAGAGATATTTTTTATAATGAAAGCGGTTTAATATATATGAGTTAAAAA
ATATTTTTAAGAATAAAGTGGAACTTTGAATGTGCTGAGGTTTAATTTCGGAAATGGTTT
TAAGTGATATAGAAAATAGAAAGTTGTTCATAATGTGCTGAGGTTTTATTAAAAAATAGA
AAACACAAGTGCACTTTAGAATACAGCACACTTGCGTAATAGAGATATTATTCAAAAACA
AGATGTAAATGATCTTTATCTGCCAATAATTGATTCACTTGAGCTAATAATTGTTCAGCA
TGGTCTTGCTGCGCGTCATCCATATGAATTAAAATTTTTCTTTCATCTTCAGTTGAGCGT
TCTTTTATTAGATAGCCTTGCTTTTTTAAATTATTGAGAGCTCTAACAGTTTGAGGGTAT
TTATGGTGGATTGTTTCAATTAAATCTTTAAGAAGAACGATGTTTTTATTTTGAGAAGTG
ATAATAGCTAGAATTGTGAATTCTACAAAACTTAATGTTAGATGCTTTTTGATAATATTC
TTGAAATACATTGTATACATCATCAAGTTTAGAAATTCTTTACTATCTTTTGGTATCATC
TGTGATTCACTTTGATCTGCAAGATTAAATTGTTTAATGATTTGATCAAACAATGTAACA
CGTTCTGCAATTTTCTCTCGTTGTTCTTCAGATATTGAAATGTAAGTATTACGCTCATCA
ATTTTACTTCGAACTTTACTAATATATGAATGTTTCACAAGTACTTTTATATGCTGTACT
AAATCCGATTGTTTATAACATAAATCTGAAACAATCTTCTTAAATGGAAGTGTGTTTTCT
TGCTGATGAAATAAATAAGTCAGTAATATAAATTCTTTTATAGTCATATCGACTTCAGGC
TTGACTTTTTTCTTAAAACGAAACATATATGCTTCAATGATTATAAAATCTCTAATTTTG
TCATGGTTATTATATTTCATTGTTTTATCTCCTTGTATATGCACTTTATTTTAATATAAC
ACAATATAATAAGAAAAATAATCCATAATTTACAATTAAAAATAATATGATATTTTTATT
AAAATTTGTGTTTTTGAATAAATGACATTATCAAACACTATATTTAAATAAGAAATAGTT
ATCGATATTTGAAAAATCGAAGAATATTGATTGATATTATAGAATATGAGTCGGTGTTAT
TTGTATATAAAGTATTAATATGTAATTAAGAAAGTCGACGCTTGTTAACAATAACGACAA
CTATATGTATAAAAAAACCTCGCAACTGTTAGTTAGCTGAATCATTTAGCTAACGTTGTT
GTGAGGTCATTTTGTTTTAATAATATCGTTATAACTTTTTCACGGTTAATAATAAGTATA
TGAAGAATGGGGCACCAAAAGCAGCAATAAATACACCTGCTGGCACTTCTTTAGGCAAGA
ATAAGGTACGCCCAATTAAGTCTGCAATAACAATTGATATGGCACCAATCATTGCTGACA
TTAGTAACTTTTTAGCATAACTTCCGCGAACGATTGTTTTCGCGATGTGTGGTGCAATTA
AACCGACAAACCCAATATTACCTACTAAACTGATTGCCATAGATACGAGTATAGTAGAAG
TGATTAATTGAATTAGTTTCATACGTTGTACATGTAAACCTAAGCCAATCGCTACAGGGT
CATCAAGTATAGATATTTTCATTTTAGGTATAACAAGAAATAACAACGGAACAACAGCTA
AAATAACCATACCCAAAATGAATGTATCTTTAAACGTTGCACCGTAAAGACTTCCGACTA
GCCATGTATAAGCTTTGGCTGCAGATAATTGCTTTGTTGTAATGAGTAGTCCTTGGACAA
GTGCAATAAATAATGTTTGCATTGAAATACCGATGATTATGAGTGTTGTCGGTCGAATTT
GACCTTTCGTTTGAAACACTAATAGAATCACCATTGCAACTGCGCCACCTAATACTGCAA
ATAGTGGAAGTAAATGTATCGTTAAATGGCTGAAAAATGCAATAAAGACAACAGCACTTA
AGCTAGCACCACCTGTGATTCCGATAATATCTGGTGAGGCAATTGGATTTTTCAATACAT
TTTGTAACATTAAACCACTCATCCCTAGTGCGGCACCAGCTAATATCGCAAGTGTAATGC
GAGGTAAGCGTAATACTTCTAAAGTGAATTGATCTATACTGTCATTTGGATTTATAAAGT
ACATCAGTACGCGTTGTAATGGTATAAAGCTTGAACCAACCATCATACTTACCACTGAAA
CGATGGCTAAAAAGATTAACGCGAAGATGAGATGGTAATTGTCTTTTTTATTAATCTTTT
CGGTCATAAGCGTTGACGTCCTTTCTTCATAATATAGATTAAGACAATAGCGCCAATGAC
AGCGGTAACGACACCGATAGGCAACTCTAGTGGCTTAATAATTATACGAGCAACAATGTC
TGAAATAATCATTAGGATTGCTCCAGCTAATGCAGTAAAAGGAATTAAATACTTATAGTT
TGGTGGTAATAATCGTTTGCTAATATTCGGTACGATAAGACCCACAAAGACGATTGATCC
AGCTACGGCTACCGAAATACCGGCTAACATACTGATGAGCATAATAATCATCCATTTGAT
TAATTTTATGTTTTGACCGAGGCCGGTTGCAATGTCGTCACTTGTCATCAAGATGTTGAT
GTGTGCAGCCATGCTAAATGCAATTAAAATAAGTATCAATACAAGCGGAATAATCCATGG
GATATCCCAAATGTTACGTAATGAAACGGAGCCACTCAACCAAAATAATAGGCCTTGTAA
GTCTGTTTCATTCATAATGAGTATGCCTTGAGTAAAGGCTGTAAATAGCATCGCAATCGC
AGCACCTGCCAAAATGACACGATGAGGTGAAAATAGGGTTTGTCTAAACATACCTAGTGC
AACGACTAAGACTGTAACAACAATAGCCCCCAAAAATGCGATGACAACAATCATTTTAAA
AGATTGAATTTGGATAAATGTAATACTAAAGATGACAAAAAATACTGCGCCTGCATTGAC
ACCGAAAAGCCCTGGTGATGCTATTGGGTTTCGTGTAAGTGCTTGCATCAACAAACCTGA
GACAGCAAGGGCAGCACCAGTCAATAACGCAATGATTGTTCTCGACGCCCGTGCACCAGT
GACAACATCATGTAAATCGTTTTCACTATCAAAGTTGAATAACGCCTGTATCACCGTACC
TGGTGACACAAGCGTATTTCCAATCATTAAACTTAAGATAGCTACTATTGCAAGACATAA
ACCAGCAATAACGATTTGGTATTTTGGTTTAAGTAGCATCGTAAAACTCCTTAATTATTT
TGATTGTTTTTCAATATTTAACTTTTCATATAAATCGTCAATAAGTTTTAATGATGATTT
ATATCCGCCAGCTAAGTTCCAAGTGATTTCATCTAAATCATCAGATACTTGGTTGTTTTT
AACTGCGTCTAAATTTTTCCACTCTTTACTTGAAGTCCATTCGCTTTCAGTCTTTTTAAC
TAATGCAGCATCTTTCGCATTTGGATCTGATTTTACTACAAAAATATGATCAGCGTTCAT
TAATGGAATGCTTTCTTTAGATGTAAGTTGGATAATATCTTTACCATTATCAACTTGTTT
TTGTAAGTCTTTATTACGTTTGAATCCTAAATCATTTAAGATTTCACCAGCATATCCACC
AGCATAAATTCTTGTATGATCAGCACGGAAGTTAACAACTGAAGCTTTCAATGGCCATGC
ATCTTTATACTTTGCTTTTGCATCTTTTTGGAATGCAGCTACTTTATCATCGTACTTTTT
AAGTAAATCTTCAGCTTCTTTTTCTTTCCCTAAAGCTTTCCCCATTAACTTAGTTGTATC
TTTGAATTTGAAAACTGTATCAGTAGAAACTGTTGGTGCGATTTTAGATAATTGATCGTA
AACTTTTTCATTTCTAACTTTTGACGCGACAATTAAGTCCGGTTTTAATTTAGAGATTTC
CTCTAAGTTAGGTGCAGGTTCTTGACCTACAATCTTAGTATCTTTTAAATCATTTTTTAT
GTATTCGAATTTCGGTTTTTGTGTCCATGATTCTACAGCACCTACAGGTTTAACACCTAA
AGATACAGCGACGTCAGTGGCACCTTGATATAGCGTAACAACACGCTTTGGTTTCCCTTT
AATTTCAGTTGTACCCATTGCATGTTTAATTGAAGTTGTTTCCTTATCTTTGCTATCAGA
TGATTGCTTATTTGAATTCCCACTACATCCTGCTAAAACAAGTAGGAAAGCAAGCGTAAC
AACAAGCATTTTAATTACTTTATTCATTGACTAATTAGCCTCCTTCGTGATGTATGACAA
TGAGAATCATTATCACGATTTAGTATGAATTAAATTTTTTCCTAAGTCAATAAAATATTT
ATGATTTACATGCAACTTATAATTATTTGACATATAAATGCATAAAAAATATAATCCTAA
TTACTTGATAGTGAGAATCATTATCAATTAGGTAACACACAATATTATAGAATTTTAAAT
TTGAGGAGGAAGCGCTTTTGATTGAAAAAAGTCAAGCATGTCACGATTCATTGTTAGATT
CTGTAGGGCAAACACCTATGGTTCAACTTCATCAACTATTTCCGAAACATGAAGTGTTTG
CAAAGTTAGAGTATATGAATCCTGGAGGCAGCATGAAAGATCGACCTGCCAAGTACATCA
TTGAACATGGTATTAAACATGGTTTAATCACTGAGAATACACATTTAATTGAAAGTACTT
CTGGTAATTTAGGCATTGCGTTGGCAATGATAGCTAAAATCAAGGGATTAAAACTCACGT
GTGTTGTTGATCCTAAAATATCACCAACAAATTTGAAAATTATTAAAAGTTATGGTGCCA
ATGTAGAAATGGTTGAAGAACCTGATGCACATGGGGGTTATTTAATGACTCGTATTGCAA
AGGTGCAAGAACTGTTAGCCACTATTGACGATGCATATTGGATTAATCAATATGCGAATG
AGTTAAATTGGCAATCCCATTATCATGGTGCAGGCACAGAGATTGTTGAAACAATTAAGC
AACCTATAGATTATTTTGTCGCGCCAGTCAGCACGACAGGTAGCATTATGGGTATGAGTA
GAAAAATTAAAGAAGTGCATCCAAACGCACAAATTGTTGCTGTTGATGCGAAAGGGTCAG
TCATTTTTGGTGACAAACCTATTAATAGAGAATTACCTGGTATCGGTGCTAGTCGTGTAC
CCGAAATATTGAATAGATCAGAAATTAATCAAGTGATCCATGTAGATGATTATCAATCTG
CTTTGGGCTGTCGAAAACTGATTGATTATGAAGGCATATTTGCCGGAGGTTCAACAGGTT
CGATTATTGCAGCGATTGAGCAGTTGATAACGTCAATTGAAGAAGGTGCAACAATTGTCA
CGATTTTACCAGATCGAGGCGATCGTTACTTAGATTTAGTTTATTCAGATACATGGTTAG
AAAAAATGAAATCAAGACAAGGAGTTAAATCAGAATGAATAGAGAGATGTTGTATTTAAA
TAGATCAGATATTGAACAAGCGGGAGGTAATCATTCACAAGTTTATGTGGACGCATTAAC
AGAAGCATTAACAGCGCATGCGCACAATGATTTTGTACAACCGCTTAAGCCGTATTTAAG
ACAGGATCCTGAAAATGGACACATCGCAGATCGAATTATTGCAATGCCAAGTCATATCGG
TGGTGAACACGCAATTTCAGGTATTAAGTGGATAGGTAGTAAGCACGACAATCCATCGAA
ACGTAATATGGAGCGTGCAAGTGGTGTCATTATTTTGAATGATCCAGAAACGAATTATCC
AATTGCAGTTATGGAAGCAAGTTTAATTAGTAGTATGCGTACTGCAGCAGTTTCAGTGAT
TGCAGCTAAGCATTTGGCTAAAAAAGGATTTAAAGACTTAACAATCATTGGTTGCGGGCT
AATCGGAGACAAGCAATTACAAAGTATGTTAGAGCAATTCGATCATATTGAACGCGTGTT
TGTTTACGATCAATTCTCTGAAGCATGTGCACGCTTTGTTGATAGATGGCAACAACAGCG
TCCGGAAATTAATTTTATTGCGACAGAAAATGCTAAAGAAGCAGTATCAAATGGTGAAGT
AGTCATTACATGTACCGTAACGGATCAACCATATATTGAATATGATTGGTTACAAAAGGG
TGCATTTATTAGCAACATTTCTATCATGGATGTGCATAAAGAAGTCTTTATTAAAGCTGA
CAAAGTCGTAGTAGATGACTGGTCACAATGTAATCGAGAAAAGAAAACTATTAACCAATT
GGTGTTAGAAGGTAAATTCAGCAAAGAAGCACTTCATGCTGAACTAGGACAACTTGTGAC
AGGTGACATACCAGGACGTGAAGACGATGATGAAATCATATTACTTAATCCGATGGGTAT
GGCTATCGAAGATATTTCAAGTGCTTACTTTATTTATCAACAGGCACAACAACAAAATAT
TGGGACAACATTGAACCTATATTAAGAATGCGAGGTGTCTGAACATTGCAGAATCATACA
GCAGTCAATACAGCACAAACGATAATATTAAGGGATTTAGTTGATGCATTATTATTTGAA
GATATAGCCGGTATTGTATCGAATAGTGAGATTACTAAAGAAAATGGACAAACCATTTTG
ATATACAAACGTGAAACACAACAAATAAAGATACCTGTTTATTTTAGTGCTTTAAATATG
TTTCGTTATGAAAGTTCACAACCAATTACGATAGAGGGAAGGTCGTCTAAGCAACCTTTA
ACGGCAGCTGAATTTTGGCAAACAATCGCTAATATGAATTGTGATTTAAGTCATGAATGG
GAAGTGGCTCGCGTTGAAGAAGGACTGACTACTGCTGCCACACAGCTTGCTAAACAATTA
TCAGAATTAGATTTAGCGTCGCATCCTTTTGTGATGTCAGAGCAGTTTGCAAGTTTAAAA
GATCGTCCATTTCATCCATTAGCTAAAGAAAAAAGAGGATTAAGAGAAGCGGATTATCAA
GTGTATCAAGCTGAATTAAATCAATCATTTCCTTTAATGGTTGCAGCAGTTAAAAAGACA
CATATGATTCATGGCGATACTGCAAATATTGATGAATTAGAAAATTTGACAGCACCTATA
AAAGAACAAGCGACAGACATGTTAAATGATCAAGGGTTATCAATAGATGACTATGTACTA
TTTCCGGTACATCCTTGGCAATATCAGCATATTCTGCCGAACGTCTTTGCGAAAGAGATT
AGTGAAAAGTTGGTTGTACTATTACCGTTAAAATTTGGAGATTATCTGTCGTCTTCAAGT
ATGCGTTCATTAATTGATATTGGCGCACCGTATAACCATGTCAAAGTACCATTTGCAATG
CAGTCATTAGGCGCATTAAGGCTAACGCCTACGCGTTACATGAAAAACGGAGAACAAGCA
GAACAATTATTACGTCAGCTTATAGAAAAAGATGAAGCACTAGCTAAGTATGTCATGGTT
TGTGATGAAACAGCTTGGTGGTCATATATGGGTCAAGATAATGATATTTTCAAAGATCAA
TTAGGTCATTTAACTGTTCAGCTAAGAAAATATCCCGAAGTGCTAGCCAAAAATGATACG
CAACAGCTAGTGTCAATGGCAGCACTCGCGGCAAATGATCGCACCTTATATCAAATGATT
TGTGGAAAAGATAATATTTCTAAAAATGATGTCATGACGTTATTTGAAGATATCGCACAA
GTCTTTTTAAAGGTAACACTATCATTTATGCAATACGGCGCATTACCAGAGTTGCATGGT
CAAAATATATTGTTGTCATTTGAAGATGGACGTGTACAAAAATGCGTGTTACGTGATCAT
GATACTGTCAGAATTTATAAACCATGGCTAACAGCACATCAGCTTTCATTGCCGAAGTAT
GTCGTCAGAGAAGATACACCTAATACGCTAATTAATGAGGATTTGGAAACATTCTTTGCT
TATTTTCAAACATTAGCTGTATCGGTAAATCTATATGCCATTATTGATGCAATTCAAGAT
TTATTTGGTGTAAGTGAGCATGAACTTATGTCGTTGTTAAAACAAATTTTAAAAAATGAA
GTGGCAACTATTTCCTGGGTTACAACTGATCAGCTAGCTGTCAGACATATTTTATTTGAT
AAACAGACGTGGCCATTTAAACAAATTTTATTACCATTGCTATATCAACGTGATAGTGGT
GGAGGTAGTATGCCTTCAGGTTTAACTACCGTACCAAATCCAATGGTGACATATGATTAA
TCAGTCTATATGGCGCAGTAACTTTCGCATTTTATGGCTCAGTCAGTTTATAGCGATTGC
TGGACTGACAGTACTTGTGCCATTATTGCCAATTTATATGGCATCACTACAAAATCTATC
AGTCGTAGAAATACAGTTGTGGAGTGGTATAGCGATTGCTGCTCCAGCTGTAACGACGAT
GATAGCTTCGCCGATATGGGGGAAGCTAGGTGATAAGATCAGCCGAAAATGGATGGTGTT
AAGAGCGTTACTTGGTTTGGCGGTATGCTTATTTTTAATGGCATTGTGTACTACACCATT
ACAGTTTGTACTTGTGAGGTTATTGCAGGGACTATTTGGTGGTGTTGTTGATGCATCAAG
TGCGTTTGCGAGTGCAGAGGCGCCAGCTGAAGATCGTGGAAAGGTATTAGGAAGACTGCA
AAGTTCAGTCAGCGCAGGGTCTCTTGTGGGACCATTAATTGGCGGTGTTACAGCTTCGAT
ATTAGGTTTTAGTGCGTTACTGATGAGTATTGCCGTTATTACTTTTATTGTCTGTATTTT
CGGTGCATTAAAATTGATTGAAACGACACATATGCCAAAATCACAAACACCAAATATTAA
TAAAGGTATTCGCCGTTCATTTCAATGTCTATTATGCACACAACAAACATGTCGATTTAT
TATCGTTGGCGTTTTAGCAAACTTTGCTATGTATGGCATGCTAACTGCATTATCACCACT
TGCTTCATCAGTGAATCATACAGCGATAGATGACCGTAGTGTGATTGGATTTTTACAGTC
CGCATTTTGGACGGCTTCGATATTAAGCGCGCCTTTATGGGGTCGCTTTAATGATAAATC
ATATGTTAAATCAGTATATATATTTGCCACGATTGCATGTGGTTGTAGTGCGATACTGCA
AGGTTTAGCGACGAATATAGAGTTTTTAATGGCTGCAAGAATACTTCAAGGATTAACATA
TAGTGCATTGATTCAAAGTGTCATGTTTGTTGTCGTAAATGCGTGTCATCAGCAACTTAA
AGGCACATTTGTTGGAACGACGAACAGTATGTTAGTTATTGGTCAAATTATTGGTAGTCT
TAGTGGCGCTGCCATTACAAGTTATACTACACCAGCTACTACGTTTATCGTTATGGGCAT
AGTATTTGCTGTAAGTAGTTTATTTTTAATTTGTTCAACCATCACTAATCAAATCAACGA
TCACACATTAATGAAATTATGGGAGTTGAAACAAAAAAGTGCAAAATAAAGAATTAATAC
AACATGCAGCGTATGCGGCTATCGAACGCATTTTAAATGAATATTTTAGAGAAGAAAATT
TATATCAAGTACCACCTCAAAATCATCAATGGTCTATACAATTATCAGAGCTCGAAACGT
TAACGGGTGAATTTCGCTATTGGTCTGCGATGGGGCATCATATGTATCATCCAGAGGTAT
GGCTTATTGATGGAAAAAGTAAAAAATTAACAACTTATAAAGAAGCAATTGCGCGTATTT
TGCAACATATGGCTCAAAGTGCAGATAATCAAACGGCAGTGCAACAACATATGGCGCAAA
TTATGTCTGACATCGATAATAGCATTCATCGCACGGCGCGTTATTTGCAAAGTAACACAA
TAGACTACGCAGAGGATCGCTATATCGTTTCAGAACAATCTTTATACTTAGGTCATCCAT
TTCATCCGACTCCTAAGAGTGCAAGTGGGTTTTCAGAAGCAGATTTAGAGAAATATGCAC
CCGAATGTCATACATCATTCCAATTGCATTATTTAGCTGTGCATCAAGATGTTCTGCTCA
CGCGCTATGTAGAAGGTAAAGAAGATCAGGTTGAGAAAGTGTTGTATCAATTAGCAGATA
TAGACATATCAGAGATACCCAAAGATTTTATTTTATTACCAATACATCCTTATCAAATCA
ATGTGTTGCGACAGCATCCACAGTATATGCAATATAGTGAACAAGGTTTAATAAAAGACC
TTGGCGTTTCCGGTGATTCAGTGTACCCGACGTCTTCGGTTAGAACTGTATTTTCAAAAG
CATTAAACATTTATTTGAAATTACCGATACACGTTAAAATCACTAATTTTATACGTACGA
ATGACCTTGAACAGATTGAACGGACAATTGATGCCGCGCAAGTTATCGCATCAGTCAAAG
ATGAGGTTGAAACACCCCATTTTAAATTGATGTTTGAAGAAGGATATCGTGCATTGTTAC
CGAATCCATTAGGGCAAACAGTTGAACCTGAAATGGATTTATTAACAAATAGTGCCATGA
TTGTTCGTGAAGGGATACCAAATTACCATGCTGATAAAGATATTCATGTATTGGCGTCAT
TATTTGAAACGATGCCTGATTCACCGACCTCTAAGTTATCACAAGTGATTGAGCAAAGTG
GTTTAGCACCAGAAGCATGGCTTGAATGTTATTTGGATCGTACATTATTGCCGATATTAA
AGCTGTTTAGTAACACAGGCATTAGTCTAGAAGCACATGTACAAAATACATTAATTGAAT
TAAAAGATGGCATACCCGAAGTATGCTATGTCAGAGATTTAGAAGGTATTTGTCTATCTA
GAACGATTGCTACTGAAAAACAACTTGTGCCAAATGTTGTGGCAGCATCAAGCCCTGTTG
TATATGCACATGATGAAGCATGGCATCGTCTTAAATATTACGTTGTAGTAAATCACTTAG
GACATTTAGTATCAACTATTGGTAAAGCGACTAGAAATGAAGTTGTGTTATGGCAACTTG
TAGCGCATCGTCTTATGACTTGGAAAAAAGAATACGCGAATAACGCAGTATTTGTTGACT
GTGTAGAAGATTTATATCAAACGCCGACCATTGCGGCTAAAGCGAATTTGATGAGTAAAT
TGAATGATTGTGGTGCAAACCCTATTTATACACATATACCAAATCCAATTTGTCATAACA
AGGAGGTATCGTATTGTGAATCAAACAATTCTTAATCGTGTAAAGACTAGAGTGATGCAC
CAACTGGTATCATCACTTATTTATGAGAATATTGTTGTGTATAAGGCGTCATATCAAGAC
GGTGTCGGTCATTTTACAATAGAAGGACATGATTCAGAGTATCGTTTTACTGCTGAAAAG
ACACATAGCTTTGATCGTATACGTATCACATCACCAATTGAGCGTGTCGTAGGAGATGAG
GCAGATACAACAACAGACTATACACAATTACTGAGAGAGGTTGTATTTACATTTCCTAAA
AATGATGAAAAGCTAGAACAATTTATTGTCGAGTTATTACAGACAGAACTAAAAGATACG
CAAAGTATGCAGTATCGAGAATCAAACCCACCAGCAACACCTGAGACATTTAACGACTAT
GAATTTTATGCGATGGAAGGGCATCAGTATCATCCAAGTTACAAATCACGTTTAGGATTT
ACGTTGAGTGATAATTTGAAATTTGGTCCTGACTTTGTACCAAACGTTAAACTGCAGTGG
TTAGCTATCGACAAAGATAAAGTAGAAACGACGGTATCAAGAAATGTTGTAGTTAACGAA
ATGTTACGTCAACAAGTTGGCGATAAGACTTATGAACATTTTGTACAGCAAATTGAAGCG
TCTGGCAAACATGTAAATGATGTTGAGATGATACCTGTACACCCATGGCAGTTTGAACAT
GTCATCCAAGTTGATTTGGCTGAAGAAAGGCTTAATGGCACAGTACTATGGTTAGGGGAA
AGTGATGAGCTATATCACCCTCAACAATCGATTCGTACGATGTCGCCAATAGACACGACA
AAATATTATTTAAAGGTACCAATAAGTATAACGAATACTTCAACGAAACGAGTGTTGGCG
CCTCATACAATTGAAAATGCAGCGCAAATTACGGATTGGTTAAAGCAGATACAGCAACAA
GATACGTATTTAAAAGATGAATTAAAGACAGCTTTTCTAGGGGAAGTCTTAGGACAGTCT
TATTTAAATACACAACTTTCGCCTTATAAACAAACTCAAGTTTATGGTGCGTTAGGTGTT
ATATGGCGTGAAAATATATATCATATGTTAATCGATGAAGAGGATGCGATACCATTTAAT
GCACTTTATGCGAGTGATAAGGATGGTGTACCATTCATTGAAAATTGGATTAAACAATAT
GGTTCTGAAGCTTGGACAAAGCAATTTTTAGCTGTAGCGATTCGTCCAATGATTCATATG
CTTTATTATCACGGTATTGCCTTTGAATCGCATGCACAAAATATGATGCTCATTCATGAA
AATGGTTGGCCTACACGTATTGCCTTAAAAGATTTCCATGATGGTGTTCGTTTTAAGCGT
GAGCATTTAAGTGAAGCTGCTTCACACCTGACATTAAAGCCAATGCCAGAAGCACATAAA
AAAGTGAATAGTAATTCATTTATTGAAACAGATGACGAACGTTTAGTACGCGACTTTTTA
CATGATGCATTTTTCTTTATTAATATCGCCGAAATCATCTTATTTATTGAAAAGCAATAT
GGTATCGATGAGAAGCTGCAATGGCAATGGGTTAAAGGCATCATCGAGGCGTATCAAGAA
GCATTTCCAGAGTTGAATAACTATCAACATTTCGATTTGTTTGAACCTACGATTCAAGTT
GAAAAGTTAACGACACGTCGATTATTAAGTGACTCCGAGTTAAGAATTCATCATGTTACA
AATCCATTAGGTGTAGGAGGTATTACTGATGCAACAACTATCTCTGAAACATAGATTAAA
CAATGGTGATCCAGTTTATGGCATTTTTAATTCTATACCGGACCCATTGATGATAGAGGT
TATCGCAGCAAGCGGGTATGACTTTGTTGTGATTGATACAGAACACGTGGCGATTAATGA
TGAGACACTAGCGCATTTAATTCGTGCAGCTGAAGCAGCGCATATTATACCAATTGTACG
TGTCACTGCAGTGATAGATAGAGATATCATTAAAGTGTTGGATATGGGTGCGAGAGGTAT
TATTGTGCCACACGTTAAAGATCGTGAGACAGTTGAGCATATTGTGAAATTAAGTCGTTA
TTACCCGCAAGGATTAAGAAGTTTGAATGGTGGTCGCATGGCAAGATTTGGACGTACACC
ATTACTTGATGCAATGGAGATGGCTAATGAGCATATTATGGTGATTGCCATGATAGAAGA
TGTTGAAGGGGTTATGGCCATTGACGATATAGCACAAGTCGAAGGTTTAGACATGATAGT
CGAAGGTGCCGCAGATTTATCCCAGTCACTTGGCATACCATGGCAAACGCGTGATGATCA
AGTAACATCACATGTTCAACATATTTTTGAAGTTGTGAATGCACATGGTAAACATTTTTG
TGCATTACCACGTGAAGATGAAGATATTGCAAAATGGCAGGCACAAGGTGTACAAACATT
TATTTTAGGTGATGATCGTGGAAAAATATATCGCCATTTAAGTGCATCTCTAGCGACGTC
TAAACAGAAGGGGGATGAAGACTAATGCGTATAGTTCAACCCGTTATTGAACAATTAAAA
GCACAATCTCATCCAGTTTGTCATTATATCTATGATTTAGTCGGACTGGAACATCATTTG
CAACATATTACATCGTCATTGCCTAGTAATTGTCAGATGTACTATGCAATGAAAGCAAAT
AGTGAACGAACAATCCTAGATACAATTAGTCAGTATGTTGAAGGATTCGAAGTTGCATCT
CAAGGTGAAATAGCAAAAGGTCTTGCTTTTAAACCAGCAAATCATATTATTTTTGGTGGC
CCTGGTAAGACAGACGAGGAACTAAGATATGCAGTAAGTGAAGGTGTTCAGCGTATTCAT
GTTGAAAGTATGCATGAATTACAACGGCTAAATGCCATCTTAGAAGATGAAGATAAGACA
CAACACATTTTATTGCGTGTTAATTTAGCAGGACCATTTCCCAATGCAACGTTGCATATG
GCAGGACGCCCAACACAATTTGGTATTTCTGAAGACGAAGTTGATGATGTCATTGAAGCT
GCGCTAGCAATGCCAAATATTCATCTAGATGGATTTCATTTTCATTCTATTTCTAACAAT
TTAGACTCGAATTTACATGTCGATGTAGTGAAACTTTATTTTAAAAAAGCAAAGGCATGG
TCTGAAAAACATCGATTTCCACTCAAACATATCAATCTTGGTGGTGGTATAGGCGTTAAC
TATGCAGATTTAACTAGCCAATTTGAGTGGGATAATTTTGTAGAAAATTTTAAAACACTT
ATCGTTGAGCAAGAAATGGAAGATGTGACATTGAACTTTGAATGTGGGCGCTTTATTGTG
GCACATATTGGTTACTATGTGACAGAAGTGCTAGATATTAAGAAAGTACATGGTGCTTGG
TATGCCATTTTAAGAGGAGGTACGCAACAATTTAGACTGCCGGTATCTTGGCAGCATAAC
CATCCTTTTGAAATTTATCGCTATAAGGACAATCCATATTCATTTGAAAAAGTTTCAATT
TCGAGACAGGACACAACGTTAGTCGGTCAATTATGTACACCGAAAGATGTCTTTGCTAGA
GAAGTACAGATAGACGCAATCAGTACAGGCGACGTTATTGTTTTCAAATATGCAGGTGCA
TACGGATGGTCTATTTCACATCACGATTTCTTAAGCCATCCACATCCTGAATTTATTTAT
TTAACGCAAACAAAGGAGGATGAATAACTATTGAATCATATTCATGAACATTTAAAATTG
GTACCAGTAGATAAGATTGATCTTCACGAAACATTCGAACCTTTAAGATTGGAAAAAACG
AAAAGTAGTATTGAAGCAGATGATTTTATACGTCATCCTATTTTAGTGACAGCGATGCAA
CATGGTAGATATATGGTTATAGATGGTGTGCATCGGTATACAAGTTTGAAAGCGTTAGGA
TGTAAGAAAGTTCCAGTGCAAGAAATCCATGAAACACAATATTCAATTAGTACATGGCAA
CATAAAGTTCCATTTGGTGTGTGGTGGGAAACGTTACAACAAGAACATCGCTTGCCATGG
ACTACTGAGACAAGACAAGAAGCGCCATTTATTACGATGTGTCATGGTGATACAGAACAA
TATTTGTATACAAAAGATTTAGGCGAAGCACATTTTCAAGTATGGGAAAAGGTTGTCGCA
AGTTATAGTGGTTGTTGTTCTGTAGAGAGAATTGCACAAGGTACATATCCTTGTCTTTCT
CAACAAGATGTACTCATGAAGTATCAGCCATTGAGTTATAAGGAAATTGAAGCGGTTGTT
CATAAAGGGGAAACTGTGCCAGCAGGTGTGACACGCTTTAATATTTCAGGACGATGTCTT
AATCTTCAAGTACCACTGGCATTACTTAAACAAGATGATGATGTTGAACAACTGCGCAAT
TGGAAGCAGTTTTTAGCAGATAAGTTTGCCAATATGAGATGCTATACTGAAAAAGTATAC
TTGGTGGAGCAATAGTTTTACTGTGATGTTGAGGGAAATATGATGATTTAGCGTATTGAT
AGCGAAAATATAATAAAACAATATAGTGTGGAGAACTTTTGATATTTTATAAATATTGAA
GTTCTCCATTTTTGTATTTTGCATATAAAAATTAAATAAAATAAGGTATATTAAGGTAAA
GTATAAATTTTAAATAAATGGGGAATGAGTATGAGCTCAATTATAGGAAAAATAGCAATT
TGGATAGGCATCGTAGCTCAAATATATTTTAGTGTCGTTTTTGTTAGGATGATATCTATT
AATATTGCTGGAGGATCTGATTACGAAACAATTTTTTTATTAGGATTAATATTGGCTCTT
TTCACTGTTTTACCAACCATCTTTACTGCGATTTATATGGAAAGTTACTCTGTAATCGGA
GGTGCACTTTTTATTGTTTATGCTATTATTGCACTGTGTTTATATAATTTCCTTTCGTCA
ATTTTATGGCTGATTGGTGGTATTTTGCTGATTTGGAATAAATACTCAAAAGATGAATCG
ACAGACGAAAATGAAAAAGTTGATATTGAAAGTACAGAGAATCAATTTGAATCTAAAGAT
AAAATCACTAAAGAATAAAGAGAATATTTAAGGTAAAGTATAAATTTTAAATAAATGGGG
AATAGACATGGAAAAAAATGTAGAAAAATCATTCATAAAGATAGGTTTATATTTTCAAAT
AGCTTATATAGTACTCATGGCTATAACTTTATGTGGGTTTGTAATTTGCTATGGACTAAT
TTTCGGCCTTTTCTATTTATTATCAGGTAGCAGAGCTGATTATTTAATAGTAACAATAGT
TATATCGGCAATAATTTCTATATTTGTAATTATACTTTCAATCGTACCTGTCATCGTATT
GGCATCTGACTTATTTAAAGAAAGGATTTCAAAAGGTGTCATATTAATTGTATTGGCTAT
TATCGCTTTAGTATTATGCAACTTTGTATCTGCAATACTCTGGTTTGTTTCAGCCATATC
TATTTTAGGTAGAAAAAAATTAGTAGCTGCAGCAGATACTACCACTATTCAAAAAAGTAA
AGGGAACGCAAATCAAGCATCACATAAAGACACGTGTAAAAAGGAACTTGATAGTCAAGA
CATGATGGAACATCCTGAGTTTAAAAATCCCACGACTAAAAACCTTGAAGGATTAAACGA
AGAAATACATAAAGATGAAGCTACAACTAAAGTTGACAGTGATAACACGGAACCGCCGAT
TGAATCAAAAGACCATGTCTCGAAAAAAGATTGATGACAAACTAATCGAGAGACTTAAAA
AAATAATATTCAACATAAGCACTTTTAAAACGACATTTAAACGCATTGCCAATCACTAAT
GGTAGTGCGTTTAACTATACCTTAAATATCTGAATATTTTGTTAAATGGAGCTACCTTTG
TTGTACTATTCAAATGAAGAGGAGTAAAATGTAATTAAAGGAAAGTAATTTGAGGAGTGA
TCTTTATGACAAACAACAAAGTAGCATTAGTAACTGGCGGAGCACAAGGGATTGGTTTTA
AAATTGCAGAACGTTTAGTGGAAGATGGTTTCAAAGTAGCAGTTGTTGATTTCAATGAAG
AAGGGGCAAAAGCAGCTGCACTTAAATTATCAAGTGATGGTACAAAAGCTATTGCTATCA
AAGCAGATGTATCAAACCGTGATGATGTATTTAATGCAGTAAGACAAACTGCAGCGCAAT
TTGGCGATTTCCATGTTATGGTTAACAATGCCGGCCTTGGACCAACAACACCAATCGATA
CAATTACTGAAGAACAGTTTAAAACAGTATATGGCGTGAACGTTGCAGGTGTGCTATGGG
GTATTCAAGCCGCACATGAACAATTTAAAAAATTCAATCATGGCGGTAAAATTATCAATG
CAACATCTCAAGCAGGCGTTGAGGGTAACCCAGGCTTGTCTTTATATTGCAGTACAAAAT
TCGCAGTGCGAGGTTTAACACAAGTAGCCGCACAAGATTTAGCGTCTGAAGGTATTACTG
TGAATGCCTTCGCACCTGGTATCGTTCAAACACCAATGATGGAAAGTATCGCAGTGGCAA
CAGCCGAAGAAGCAGGTAAACCTGAAGCATGGGGCTGGGAACAATTTACAAGTCAGATTG
CTTTGGGCAGAGTTTCTCAACCAGAAGATGTTTCAAATGTAGTGAGCTTCTTAGCTGGTA
AAGACTCTGATTACATTACTGGACAAACAATTATTGTAGATGGTGGTATGAGATTCCGTT
AATAATCATCCACTAATGATAAATAAATCCTTATTGTTAAGTTTAATCACTTAGCAGTAA
GGATTTTTTAGTGCACTTAGAAGGGATTGTATTGGTAGAAAATTAATAAGCGAAGTTCTT
AAGTGAGTTATGATGTCACAGTCTAATGCATCAGTTGAAAGCATTACTAAAATTAACACA
CCCAAGATATTATAAAACATCACAAAAACACCACTATCTAATTTATCTCAATAAAAATTC
ACAAAGTTATCTCATTTTATTTTTATAAATAAAAAATATCGATAAAAAGCTTACAATACT
TTATGTTTTTGTGATATATTTTTAATGTATAAAAGAGGTGGAAGATTTGGAAAGAGTTTT
GATAACTGGTGGGGCTGGTTTTATTGGGTCGCATTTAGTAGATGATTTACAACAAGATTA
TGATGTTTATGTTCTAGATAACTATAGAACAGGTAAACGAGAAAATATTAAAAGTTTGGC
TGACGATCATGTGTTTGAATTAGATATTCGTGAATATGATGCAGTTGAACAAATCATGAA
GACATATCAATTTGATTATGTTATTCATTTAGCAGCATTAGTTAGTGTTGCTGAGTCGGT
TGAGAAACCTATCTTATCTCAAGAAATAAACGTCGTAGCAACATTAAGATTATTAGAAAC
CATTAAAAAATATAATAGTCATATAAAACGTTTTATCTTTGCATCATCAGCAGCTGTTTA
TGGTGATCTTCCTGATTTACCTAAAAGTGATCAATCATTAATTTTACCATTATCACCATA
TGCAATAGATAAATATTACGGCGAACGGACGACATTAAATTATTGCTCGCTATATAACAT
TCCAACAGCGGTTGTTAAATTTTTTAATGTATTTGGGCCAAGACAAGATCCTAAGTCACA
ATATTCAGGTGTGATTTCAAAAATGTTCGATTCATTTGAGCATAACAAGCCATTTACATT
TTTTGGTGATGGACTGCAAACTAGAGACTTTGTATATGTATATGATGTTGTTCAATCTGT
ACGCTTAATTATGGAGCATAAAGATGCAATTGGACATGGTTATAACATTGGTACAGGCAC
ATTTACTAATTTATTAGAGGTTTATCGTATTATTGGTGAATTATATGGAAAATCAGTCGA
GCATGATTTTAAAGAAGCAAGAAAAGGAGATATTAAGCATTCTTATGCAGATATTTCTAA
TTTAAAAGCATTAGGATTTGTTCCTAAATACACAGTAGAAACAGGTTTAAAGGATTACTT
TAATTTTGAGGTAGATAATATTGAAGAAGTTACAGCTAAAGAAGTGGAAATGTCATAAAA
ATAACATTGAAGATGTACATAATAATAAGGATTATGACTATCAAAGAAAATTAGATGCAC
TAGAAGAAGTAAAAAAAGGCTATTTCCCAATCAAACGTGCGATTGACTTAGTATTAAGTA
TCGTTTTATTATGTTTAACATTTCCGATTATGTTCATATTCGCCATTGCTATTGTCATAG
ATTCGCCAGGAAACCCTATTTATAGTCAGGTTAGAGTTGGGAAGATGGGTAAATTAATTA
AAATATACAAATTACGTTCGATGTGTAAAAACGCAGAGAAAAATGGTGCGCAATGGGCTG
ATAAAGATGATGATCGTATAACAAATGTCGGGAAGTTTATTCGTAAAACACGCATTGATG
AATTACCACAACTAATTAATGTTGTTAAAGGGGAAATGAGTTTTATTGGACCACGCCCGG
AACGTCCGGAATTTGTAGAATTATTTAGTTCAGAAGTGATAGGTTTTGAGCAAAGATGTC
TTGTTACACCAGGATTAACAGGACTTGCGCAAATTCAAGGTGGATATGACTTAACACCAC
AACAAAAACTAAAATATGACATGAAATATATACATAAAGGTAGCTTAATGATGGAATTAT
ATATATCAATTAGAACATTGATGGTTGTTATTACAGGGGAAGGCTCAAGGTAGTCTTAAT
TTACTTAATAAGTTCAAATAAAAGTTACATTTTAAAGATTGTGACCAATTGTTACAGTAT
AACGAGGAATCCCTTGAGACAGTATCAAATGGCATTAAGAAATATGTGCCATCATTGATT
TGCATGGCTATAAATACTATTCATCTGATGAGATAGCAATGTTAAGAAATTGAAAGTATA
GCGTTAAAGGGGTTTGTAACAGTTGAAAATTATATATTGTATTACTAAAGCAGACAATGG
TGGTGCACAAACACATCTCATTCAACTCGCCAACCATTTTTGCGTACACCATGATGTTTA
TGTCATTGTAGGCAATCATGGACCAATGATTGAACAACTAGATGCAAGAGTTAATGTAAT
TATTATCGAACATTTAGTAGGTCCAATTGACTTTAAACAAGATATTTTAGCTGTCAAAGT
GTTAGCACAGTTATTCTCGAAAATTAAACCTGATGTTATCCATTTACATTCTTCCAAAGC
TGGAACGGTCGGACGAATTGCGAAGTTCATTTCGAAATCGAAAGACACACGTGTAGTTTT
TACTGCGCATGGATGGGCTTTTACAGAGGGTGTTAAACCAGCTAAAAAATTTCTATATCT
AGTTATTGAAAAATTAATGTCACGTATTACAGATAGCATTATTTGTGTTTCAGATTTCGA
TAAACAGTTAGCGGTAAAATATCGATTTAATCGATTGAAATTAACCACAATACATAATGG
TATTGCAGATGTTCCCGCTGTTAAGCAAACGCTAAAAAGCCAATCACATAACAATATTGG
CGAAGTAGTTGGAATGTTGCCTAATAAACAAGATTTACAGATTAATGCCCCGACAAAGCA
TCAATTTGTTATGATTGCAAGATTTGCTTATCCAAAATTGCCACAAAATCTAATCGCGGC
AATAGAGATATTGAAATTACATAACAGTAATCATGCGCATTTTACATTTATAGGCGATGG
ACCTACATTAAATGATTGTCAGCAACAAGTTGTACAAGCTGGGTTAGAAAATGATGTCAC
ATTTTTGGGCAATGTCATTAATGCGAGTCATTTATTATCACAATACGATACGTTTATTTT
AATAAGTAAGCATGAAGGTTTGCCAATTAGCATTATCGAAGCTATGGCTACAGGGTTGCC
TGTTATAGCCAGTCATGTTGGTGGTATTTCAGAATTAGTAACTGATAATGGTATATGTAT
GATGAACAATCAACCCGAAACTATTGCCAAAGTCCTGGAAAAATATTTAATAGACAGTGA
TTACATCAAAATGAGTAATCAATCTAGAAAACGTTATTTAGAATGTTTTACTGAGGAGAA
AATGATTAAAGAAGTGGAAGACGTTTATAATGGAAAATCAACACAATAGTAAATATCTAA
CATTGTTACTTATCGGTTTAGCGGTTTTTATTCAGCAATCTTCGGTTATTGCCGGTGTGA
ATGTTTCTATAGCTGACTTTATCACATTACTAATATTAGTTTATTTACTGTTTTTCGCTA
ACCATTTATTAAAGGCAAATCATTTTTTACAGTTTTTCATTATTTTGTATACATATCGTA
TGATTATTACGCTTTGTTTACTATTTTTTGATGATTTGATATTTATTACGGTTAAGGAAG
TTCTTGCATCTACAGTTAAATATGCATTTGTAGTCATTTATTTCTATTTAGGGATGATCA
TCTTTAAGTTAGGTAATAGCAAAAAAGTGATCGTTACCTCTTATATTATAAGCAGTGTGA
CTATAGGTCTATTTTGTATTATAGCCGGTTTGAACAAGTCCCCTTTACTAATGAAATTAT
TATACTTTGATGAAATACGTTCAAAAGGATTAATGAATGACCCTAACTATTTCGCGATGA
CACAGATTATTACATTGGTACTTGCTTACAAGTATATTCATAATTACATATTCAAGGTCC
TTGCATGTGGCATTCTGCTATGGTCTTTAACTACAACAGGTTCTAAGACTGCGTTTATCA
TATTAATCGTCTTAGCCATTTATTTCTTTATTAAAAAGTTATTTAGTAGAAATGCAGTAA
GTGTTGTGAGTATGTTAGTGATTATGTTGATATTACTTTGTTTTACCTTTTATAATATCA
ACTACTATTTATTCCAATTGAGCGATCTTGATGCCTTACCGTCATTAGATCGAATGGCGT
CTATTTTTGAAGAGGGATTTGCATCATTAAATGATAGTGGATCTGAGCGAAGTGTTGTAT
GGATAAATGCCATTTCAGTAATTAAATATACATTAGGTTTTGGTGTTGGTTTAGTGGATT
ATGTACATATTGGCTCGCAAATTAATGGTATTTTACTTGTTGCCCATAATACATATTTGC
AAATTTTTGCGGAATGGGGCATTTTATTCGGTGCGTTATTTATCATATTTATGCTTTATT
TACTATTTGAATTATTTAGATTTAACATTTCTGGGAAAAATGTAACAGCAATTGTTGTAA
TGTTGACGATGCTGATTTACTTTTTAACAGTATCGTTTAATAACTCAAGATATGTCGCTT
TTATTTTAGGAATTATCGTCTTTATTGTTCAATATGAAAAGATGGAAAGGGATCGTAATG
AAGAGTGATTCACTAAAAGAAAATATTATTTATCAAGGGCTATACCAATTGATTAGAACG
ATGACACCACTGATTACAATACCCATTATTTCACGTGCATTTGGTCCCAGTGGTGTGGGT
ATTGTTTCATTTTCTTTCAATATCGTGCAATACTTTTTGATGATTGCAAGTGTTGGCGTT
CAGTTATATTTTAATAGAGTTATCGCGAAGTCCGTTAACGACAAACGGCAATTGTCTCAG
CAGTTTTGGGATATCTTTGTTAGTAAATTATTTTTATCGTTAACAGTTTTTGCGATGTAT
ATTGCCGTAATTACTATATTTATAGATGATTACTATCTTATTTTCCTACTACAAGGAATC
TATATTATAGGTGCAGCACTCGATATTTCATGGTTTTATGCTGGAACTGAAAAGTTTAAA
ATACCTAGCCTTAGTAATATTGTTGCGTCTGGTATTGTATTAAGTGTCGTTGTTATCTTT
GTCAAAGATCAATCAGATTTATCATTGTATGTATTTACTATTGCTATTGTGACGGTATTA
AACCAATTACCTTTGTTTATCTATTTAAAACGATACATTAGCTTTGTTTCGGTTAATTGG
ATACACGTCTGGCAATTGTTTCGTTCGTCATTAGCATACTTATTACCAAATGGACAGCTC
AACTTATATACTAGTATTTCTTGCGTTGTTCTTGGTTTAGTAGGCACATACCAACAAGTT
GGTATCTTTTCTAACGCATTTAATATTTTAACGGTCGCAATCATAATGATTAATACATTT
GATCTTGTAATGATTCCGCGTATTACCAAAATGTCTATCCAGCAATCACATAGTTTAACT
AAAACGTTAGCTAATAATATGAATATTCAATTGATATTAACAATACCTATGGTCTTTGGT
TTAATTGCAATTATGCCATCATTTTATTTATGGTTCTTTGGTGAGGAATTCGCATCAACT
GTCCCATTGATGACCATTTTAGCGATACTTGTATTAATCATTCCTTTAAATATGTTGATA
AGCAGGCAATATTTATTAATAGTGAATAAAATAAGATTATATAATGCGTCAATTACTATT
GGTGCGGTAATGAATTTAGTATTATGTCTTGTTTTGATATATTTTTATGGAATTTACGGT
GCTGCTATTGCGCGTTTAATTACAGAGTTTTTCTTGCTCATTTGGCGATTTATTGATATT
ACTAAAATCAATGTGAAGTTGAATATTGTAAGTACGATTCAATGTGTCATTGCTGCCGTT
ATGATGTTTATTGTGCTTGGTGTGGTCAATCATTATTTGCCCCCTACAATGTACGCTACG
CTGCTATTAATTGCGATTGGTATAGTAGTTTATCTTTTATTAATGATGACTATGAAAAAT
CAATACGTATGGCAAATATTGAGGCATCTTCGACATAAAACAATTTAAGTATCGGTAACG
CTATACTTTAGAAATTTAAGATGAAGAAGAAAAGGCAATTTCTTATTGAAAAATGGAAGT
TGTCTTTTTTAATTCTTTTTAAAAGCGGGAAACAAAAGCAGTTAAATGCCTTTTTGCATT
CAATATTAAATATTATATCAATTTCGAATATTTAAATTTTATATAATTGGATATAACAAA
TAAATAATAATTATTGCAAAACACACCCGAAATTAATTATTATAAAAGTATATTCATAAA
AGGAGGAATATACTTATGGCATTTAAATTACCAAATTTACCATATGCATATGATGCATTG
GAACCATATATAGATCAAAGAACAATGGAGTTTCATCACGACAAACATCACAATACGTAC
GTGACGAAATTAAACGCAACAGTTGAAGGAACAGAGTTAGAGCATCAATCACTAGCGGAT
ATGATTGCTAACTTAGACAAGGTACCGGAAGCGATGAGGATGTCAGTCCGTAATAATGGC
GGTGGTCATTTTAACCATTCATTATTCTGGGAAATACTATCACCTAATTCTGAAGAAAAA
GGTGGCGTAATAGACGACATTAAAGCGCAGTGGGGCACTTTAGATGAATTTAAAAATGAA
TTTGCAAATAAAGCAACAACATTATTTGGATCAGGTTGGACTTGGTTAGTTGTTAATGAT
GGAAAATTAGAAATTGTGACAACGCCAAACCAAGATAATCCATTAACAGAAGGCAAAACA
CCAATCTTACTATTTGATGTTTGGGAGCATGCCTACTATCTGAAATATCAAAATAAACGT
CCAGACTATATGACTGCATTTTGGAATATTGTTAACTGGAAAAAAGTTGATGAATTATAC
CAAGCAGCAAAATAATATAACTTAATATAATTGAGGTGGAGCATCTACAAGGTGTTTCAC
TTTTTTGTACTTAATATCTTTACTTATTCGTTTTTGTGTAATGGGATAGCACGTAAAAGT
GGAAAAATAATAAGATAAATTTCAACTCGAAATACCTTATTATTGTTGACTATAACGATG
ACCTAAATATTATATACATTAGACAACACTATTAATTAATCAACATATTGACATTAAATA
AATTGACAAAATAAGTAATTATTGTGAATCTAAAGTGAAATTTTTATAAAAAAATGTAAT
GATTCAAAAATTTTGTTGCATTTCTTTTGTAATCGTATGATAATGTAAATGTAATCAAAT
TGTAATATAAGGGGACAAGACAATGAAAAAATTAGCAACAGTAGGTTCTTTAATTGTAAC
AAGCACTTTAGTATTCTCAAGTATGCCTTTTCAAAATGCGCATGCCGACACAACTTCAAT
GAATGTGTCGAATAAACAAAGCCAAAATGTACAAAATCATCGTCCTTATGGCGGAGTAGT
ACCACAAGGAATGACGCAAGCACAATATACTGAATTAGAGAAAGCTTTACCCCAATTAAG
CGCTGGCAGTAATATGCAAGACTATAATATGAAATTGTATGATGCGACGCAAAATATTGC
TGATAAATACAATGTGATAATTACAACTAATGTAGGGGTATTTAAACCACATGCTGTTAG
AGATATGAATGGCCATGCGTTACCTTTAACAAAAGATGGCAATTTTTATCAAACGAATGT
AGATGCAAATGGTGTTAATCATGGTGGTAGTGAAATGGTGCAAAATAAAACAGGTCATAT
GAGTCAACAAGGCCATATGAATCAGAACACACACATGAACCAACAGCCACACATGCAACA
AGGTCATATGCAATCATCAAACCATCAAATGATGAGTCCAAAAGCAAATATGCATTCATC
AAATCATCAAATGAACCAAAGTAACAAAAAAGTTTTACCAGCTGCTGGTGAAAGTATGAC
ATCAAGTATTCTTACTGCAAGTATTGCCGCACTACTATTAGTATCTGGGTTATTCTTAGC
ATTTAGACGACGTTCAACAAATAAATAAACATAATACGATTAATAATAGAAAAATCGTGT
GATTATCTGAGCGAGCCTAGGACATAAATCAATGTCCTAGGCTCGCTAATGTTATATTGG
CAGTAGTTGACTGAATGAAATTGCGCTTGTAACAAGCTTTTCCATTTCTTACCAACTCCC
TAAATAGTCATCACAAAATTTCTTATATTTCAATAATTTTTAATAATCCGATTGTCTTAT
ACGTGTCAGTGTTAATTCAGAAATTTCCTGTGGAATATACCACTTATTAATCATAATTGG
ATAAGGCGTTTGTGCGTACAATGTTTCAATAATCAGCCAACAATGTGTATCACCATCAAA
CACGTGACTATGATTTTTGAAGTGGGGCGCTTTGGTAATAGACATTTTTAAATCTGATTG
ATATGCATTGCTATAAATCGTTTGCTCAACGAACGTCTTCATGTCGTCTTCGTTTTGTGT
ATTCACTTTAAATGTGTCAATGACATTTAACGGTATAAAGGTAAAGCAAAATGCATCAGC
TTGCTTAGAATGATTGTCCTTTTTTTGATAATAGCGTTCCATTGCAATGACGGCAGAAGG
ATGGTTTGCAAACAAATGATTTGTATATTCACTTTCTAAATCAACACGATAATTAATTGA
TGACATAGATACGCGAGCTAGCAATATTTGATCAAGTGGATGCTTAAATTGATCCATACT
TGAAGCGTGTTGGGCATTTGTTTGTGGAATAACAAAGTGTCCCTTCCCTCTTGTACTCTC
TACGATGCCATCTTCGGCTAACAATTTTATAGCTTGGCGCAAAGTCATACGACTGACATC
AAAGCGCGCACAAAGTTCCTTTTCAGTAGGTAATGCATGGCCACTCGGATATTTTCCTAT
TTGAATTTCTTTATATAACGTATTATAAATCGTTAAAAATTTTGGTTGTGTTTGCGTCAC
GTAGACAACCTCCATAAAGTTACTTAATCACTCTCATCATACAATAATTTTTACTCGAAT
TGGAAAAATTATAAAAATTAAACATAGATATAACTTGAAAATTGGTTTTATACAAGGTTA
GTAGCTATAACTGTAAAATGTTCTTAATATTGTCAAAATGTAATGCTTGAAAGCGCTTTT
AAAAAATATTATTATATACATGGTTAGACAAATAGACAAATTACTATACAAATATTGGGA
GGAATATTTTATGAAATCAACACCACACATTAAACCAATGAATGACGTCGAAATTGCAGA
AACGGTTCTATTGCCAGGAGATCCGTTAAGAGCTAAGTTCATTGCAGAAACATATTTGGA
CGATGTGGAACAGTTCAATACAGTGCGAAATATGTTTGGTTTTACCGGAACATATAAAGG
TAAAAAAGTTTCTGTCATGGGTTCAGGAATGGGTATGCCATCTATTGGCATTTACTCTTA
TGAATTAATTCATACATTTGGTTGTAAAAAATTAATTCGCGTTGGTTCTTGTGGCGCGAT
GCAAGAAAACATTGATTTATATGATGTGATTATTGCACAAGGTGCCTCTACTGATTCAAA
TTACGTTCAACAATATCAATTACCAGGTCATTTTGCGCCAATTGCTTCTTATCAGTTATT
AGAAAAAGCAGTTGAAACAGCACGTGACAAAGGTGTACGTCATCATGTAGGTAATGTGTT
ATCAAGTGATATTTTCTATAACGCGGATACAACAGCGAGTGAACGTTGGATGCGTATGGG
TATTTTAGGTGTAGAAATGGAATCAGCTGCATTATACATGAATGCAATTTACGCTGGTGT
CGAAGCATTAGGTGTGTTCACAGTGAGCGATCATTTAATTCATGAAACGTCAACAACACC
TGAGGAAAGGGAACGTGCATTTACAGATATGATTGAAATTGCACTGTCATTGGTGTAGAT
GATTATGAATGTTGAATATTCTAAAATAAAGAAAGCAGTACCTATTTTATTATTCTTATT
TGTATTCAGTTTGGTTATAGACAACTCATTTAAATTGATTTCTGTAGCCATTGCTGATGA
CTTAAACATTTCTGTAACGACAGTAAGTTGGCAAGCGACATTAGCCGGTTTAGTAATTGG
TATTGGCGCTGTAGTATACGCTTCATTATCTGATGCCATTAGTATACGCACACTATTTAT
TTATGGCGTGATATTAATCATTATCGGATCAATTATTGGTTACATTTTCCAACATCAATT
CGCATTACTTTTAGTTGGACGTATTATTCAAACTGCAGGTTTAGCTGCTGCAGAGACATT
ATATGTGATATATGTTGCAAAGTATCTTTCTAAAGAGGACCAGAAGACTTACCTTGGCTT
AAGTACGAGCAGTTATTCCTTGTCATTAGTTATCGGTACATTATCAGGTGGATTTATTTC
TACGTATTTACACTGGACAAATATGTTTTTAATTGCATTAATCGTAGTATTTACGTTGCC
ATTCCTATTTAAATTATTACCAAAAGAAAATAATACAAATAAAGCTCATTTAGATTTTGT
TGGCTTAATTCTAGTGGCAACTATCGCTACAACAGTCATGCTGTTTATTACGAACTTTAA
TTGGTTATATATGATTGGTGCCTTAATTGCGATTATCGTTTTTGCGCTATATATTAAAAA
TGCTCAACGTCCATTAGTAAACAAATCATTTTTCCAAAATAAACGTTATGCTTCATTTTT
ATTTATAGTATTTGTAATGTATGCAATCCAATTGGGTTATATTTTTACGTTCCCATTCAT
AATGGAACAAATTTATCATCTTCAACTAGACACAACATCACTGTTATTAGTACCGGGTTA
TATTGTAGCAGTCATCGTTGGTGCACTAAGTGGTAAAATCGGCGAATATCTTAATTCAAA
ACAAGCGATTATCACAGCAATTATTTTAATCGCACTGAGCTTGATTTTACCTGCATTTGC
AGTAGGTAATCACATTTCAATCTTCGTCATTTCTATGATATTCTTTGCAGGTAGCTTTGC
TTTAATGTATGCACCTTTACTTAACGAAGCCATTAAAACAATAGATCTTAATATGACAGG
TGTGGCTATTGGTTTTTATAATTTAATTATTAATGTGGCGGTATCTGTAGGTATTGCGAT
TGCTGCGGCTCTAATCGATTTTAAAGCATTAAATTTCCCAGGCAATGATGCATTAAGTTC
ACATTTCGGTATTATTTTAATTATTTTAGGTTTAATGAGTATTGTCGGATTAGTTTTATT
CGTCATCTTAAATCGTTGGACACAATCTGAAAAATAAATAGATATAAATTCGCGAGATAT
ATTCGTATTTATAGTAAAATTAAATAAAGAGATTATATAACACGAGGAGTAGTAAGTATG
AAATTTGAGAAATATATAGATCACACTTTATTGAAGCCTGAGTCAACACGTACGCAAATC
GATCAAATCATCGATGAAGCGAAAGCATACAATTTTAAATCTGTATGTGTGAATCCAACA
CATGTTAAATATGCAGCAGAGCGACTAGCTGATTCAGAGGTGCTCGTTTGTACGGTAATA
GGATTCCCATTAGGTGCGTCGACAACTGCAACGAAAGCATTTGAAACAGAAGATGCAATT
CAAAATGGTGCAGATGAAATTGACATGGTCATCAACATCGGCGCATTAAAAGATGGACGT
TTTGATGATGTACAACAAGACATTGAAGCAGTGGTTAAAGCTGCGAAAGGTCACACAGTA
AAAGTGATTATTGAGACGGTATTGTTGGACCATGACGAAATTGTAAAAGCGAGTGAATTA
ACAAAAACGGCTGGTGCGGACTTCGTTAAAACTTCAACAGGTTTTGCAGGTGGCGGTGCG
ACTGCAGAAGACGTTAAATTAATGAAAGATACAGTAGGTGCTGATGTAGAAGTAAAAGCA
TCAGGTGGCGTACGTAATTTAGAAGATTTCAATAAAATGGTTGAAGCAGGTGCGACACGT
ATTGGTGCGAGCGCAGGTGTTCAAATTATGCAAGGTTTAGAAGCAGATTCAGATTACTAA
TATATATAAAATTTGGGAGTGATAGCTATGACAAGACCATTTAATCGTGTACATTTAATC
GTAATGGATTCAGTAGGTATTGGTGAAGCGCCAGACGCAGCTGATTTTAAAGATGAAGGT
TCACATACTTTAAGACATACCTTAGAAGGCTTCGATCAAACTTTACCAAACCTTGAAAAG
TTAGGTCTAGGGAACATCGATAAATTACCAGTAGTAAATGCAGTTGAACAACCAGAAGCA
TACTATACTAAATTGAGTGAAGCTTCAGTTGGTAAAGATACAATGACTGGTCACTGGGAA
ATTATGGGATTAAATATTATGCAACCTTTTAAAGTATACCCTAATGGATTCCCTGAAGAG
TTAATTCAACAAATTGAAGAAATGACAGGTCGTAAAGTTGTTGCTAACAAACCGGCATCG
GGTACGCAAATTATCGATGAGTGGGGCGAGCACCAAATGAAAACTGGTGACTTAATTGTT
TATACAAGTGCAGACCCAGTATTGCAAATTGCTGCACATGAAGACATTATCCCATTAGAA
GAGTTATATGATATTTGTGAAAAGGTTCGTGAGTTGACAAAAGACCCTAAATATTTAATT
GGTCGTATTATCGCACGTCCATATGTTGGTGAACCAGGAAACTTTACACGTACATCTAAT
CGACATGACTATGCGTTAAAACCATTTGGTAAAACTGTCTTAGATCATTTGAAAGACGGT
GGTTATGATGTCATTGCCATCGGTAAAATTAATGACATTTATGATGGTGAAGGTGTAACA
GAAGCGGTTCGTACGAAGAGTAACATGGACGGTATGGATCAATTGATGAAAATTGTTAAG
AAAGATTTCACAGGTATTAGCTTCTTAAACTTAGTAGACTTTGATGCATTATACGGTCAT
CGTCGTGATAAACCTGGTTATGCACAAGCAATTAAAGATTTCGATGATCGCTTGCCAGAA
CTGTTTAGCAACTTAAAAGAAGACGATTTAGTAATTATTACAGCAGACCATGGTAATGAC
CCGACAGCGCCAGGTACGGACCATACGAGAGAATATATCCCAGTAATTATGTACAGTCCG
AAATTTAAAGGTGGTCATGCACTAGAAAGTGATACTACATTCAGTTCTATCGGTGCAACT
ATAGCAGATAATTTCAACGTAACATTACCAGAGTTCGGTAAAAGTTATTTAAAGGAATTG
AAATAGAATAAATTTAGATATTATAAAAACAGCAGTGAAGTTAACTATAACAATAGTTTT
CTTCACTGCTGTTTTTATTATAATAGAGAAACGTAAGACGGTAGGACCTCTTATTTAGGA
GTATCCTGATTTAATGTTAAACAATACGTTTTCGGATTGAACCGGAAATTAAATCGACAA
TTGCGACCATTAGTACTAAACCGATTAATATAATACCTACACGGTCCCAAGAACGTGTTT
GAATGGCAAATATGAGTGGTGTCCCGATACCACCAGCCCCAATTAGCCCCAGTATAGAAG
CTGAACGTAAGTTTAGTTCAAAGCGATAAAGTATGAGTGATAGAAAGGCAGGCATAATTT
GTGGTATGACTGCAAATACGAGTGTTTTAATCTTATTCGCACCACTGGCCTTTAATGATT
CTACAGCACTGAAATCTAGACCTTCAATATCTTCAGCTAAAAGTTTCCCAAGCATACCTA
CGGAATGGATACCTAAAGCTAATACACCTGAAAATGAACCTGGGCCAACAGCTTTGATAA
ATATAAGTGCCATTACAATTTCTGGGAAGACACGTATAACACTTAAAATAAATTTGCTAA
CACCTGAAACTGGGCGTAGCTTTACCATATTATTTGCACCTAGAAATGCTAATGGAATAC
AGATAATTGCGGCGATGAAAGTACCTACAACGGCTATCGCAAAGGTTTCAAGTAAACCAC
GTAATAAGTCTTCGCCATCTGGTATATAGATATAGCTGATATCAGGATGGAATAATCCGC
TGAATATGGATTTTAAGATTTCTAATGATTTACTTTTAAGTTCTAAACTTGGTACACCTG
CAAATGCCCAGATGATAATAGCTAAGACGACAATTGCAATAAGCCATCTTTTAATCAATT
TTCGTTTGTGTGCTTTTGTGTGAACATTATATTTTGCTATTTCCTGTGTCATGCGAGATG
TGCCCTCACTTTCGTACTGATGTAATCAATGACGACGACGATAACTAAAGTAAATAAAAT
AATCGTTGCTGTTTTTGGATATTGAAATAAACCAAGTGTTTGATCATAAAACAATCCAAT
ACCGCCAGCGCCGACTAATCCAAGCACAGCTGAAGCACGTATATTTACTTCAAATGCATA
TAATACGTATGACATAAATGACGATATGGCTTGTGGTACAACACCGAAAACAATCCATTT
TATTTTATTAGCGCCAACAGCCGTCATTGCTTCCATTGGACCTGGATCTATCGTTTCCAA
TGATTCATATAATAATTTTCCAATAATACAGATAGTTAAAATAAACAATGCTAATATCCC
TGGAATTTGACCGATTCCAAATACAGCCACAAAGATTGCTGCTAATAGCAAATCAGGTAT
AGTACGAACTATATTTAAAATAAAACGCGAGGGTATTGAAATCCACTTTTGATGAACGAT
ATTGCTAGCACATAATAACGCAATTGGTATTGAAACGATGCTACCTAATACTGTACTTAC
GATAGCCATTCGAATGGTATCTAACATTGGCGTTGTAATTTGTTGTAAATACTCGAAATC
AGGTGGAATCATTTGTTTGAATAGATCACCTATTTGAGGTATTCCTATCATTAAATCTCC
AAAATTAAACCCCGTATAAATGAAGCTCCAAATGATAAGCACAATGATTAACATGAAGGT
AAAACTCGTTTTTAAAGAAACCTTTTTCTTTAAAAGGGAGTCATACTTTGTAGGTGTTTC
TAAAGGCATGTTAGTTCACTCCTAGCTTTTCATCTTCTTTAATTGTACGTCCATATATTT
TACTAAATACGTCATCTGTTGCTTCAGATGCAGGACCATCATAGACAACTTCACCATCAC
GTAAACCAATGATGCGTGTGCCATATTCTTTTGCTAAGTCAACAAAATGTAAATTAATTA
AAATTGTGATGCCTAATTCTTGGTTGATTTTTCTTAAATCATCCATAACCTGTTTCGTTG
TTAATGGGTCTAATGAAGCAACTGGTTCATCTGCAAGAATAATTTCGGATTCTTGGCATA
GCGCACGTGCAATAGATATACGTTGTTGTTGGCCACCTGATAATTCATCAGAGCGTTGAT
TATATTTATCTAAGATGTTGACCCGTTCTAGTGCATCCATTGCTTTAATTTTGTCTTCTT
TTGGAAATAAACCTAATACCATTTTCCAAGTAGGGTGATAACCTACACGTCCACTTAGTA
CATTTCGTAATACACTTGACCGTTTAACTAAATTAAAATGTTGGAAAATCATACCTATAT
TTCGGCGCATTTCTAATAATGCTTTACCATGGGCTTTAGTGATTGATTTACCTTGTATGA
AAATTTCACCTGACGTGATATCATGCAAACGATTTACAGATCTTAATAACGTGGATTTCC
CAGCACCAGATAGTCCGACAATGACTGCAAATTCACCTTTTTCAATATTTAAGTTAATAT
TTTTCAAGCCTACATGACCGTTAGGATAGACTTTACTGACGTTTTTAAATTCGATTTGAC
TCATGTTTGACACCTTTCTTTAATAAAGAAAAGCCAAGGTAAACTGAAATATCATAGACA
TTGGGTTTCTGTGTACAAATAGTTTCAAATGTACAGCGACACCTTTCTATATCTGTTTCA
GTTTAGCGCCTAGCTTTTCAATATTAATCTAGAATATATCTATTGAACGAAAGCTTTTAA
TACCAAATTCGCTAATGATTCATTTGTTAAATAATGATTATTTCATATCTTTAACTAATT
TTTCGTACTCTCTTACAATGTCGAAATTTGAATCTTTCGTTTCTGTGTATCCTTCATGTG
AATAAACTTCGCTAATAATTTTGTGACCTTCTTTTGATTTAGCAATGTCTATAAAAGCTT
TTTTCAATTTCTCTTGGAAGTCTTTATCCATATCTGGTCTTACAGAAATTGTGTCATTCG
GAATAGCTTGTGTTAATTTTAAAATTCGTGTGTCTTTAAATACATTTGGTTGGTCTTTTT
TCACAGTATTACGTGCATCGTTAAATACAGCTGCAGCATCTACATCTCCATTTAATAATG
AGATAACTGCTTGGTCATGACCTTTAACATTCACAATTTTCATATCTTTAGTTGCATTAA
TACCTGCTTCGTTTTTTAACATCGCAAGTGGGAATGTATATCCAGCAGTTGATGTTACAT
CTTGTAAGGCAATTTTCTTACCTTTTAAATCTTTCAAGCTTTTAATTTTTGAGTCTTTTT
TAACAAGAATTTCTGATTTATAACTATCTACAAGTTCTTTACTTGCTGAACCATCTTCTT
TTACACCAAAACGTTGTGCTTGTAATAATAAATCAGCTGCTTTTTGATCATGTGCTAATG
TGTATGCCGTTGGTGGTAAGAAACCAACATCAACTTTTTTAGACTTCATAGCTTCAACAA
TTGTATTGTAGTTAGTTGATACAGACACTTTAACTGGAATACCTAATTCTTTAGATAGTA
ATTTTTCTAATGGTTTTGCTTTAGCCTCTAATGTTCCAGCATTTTGCGAAGGTACAAATT
GAACTGTTAATTCTTTAGGTTTGTATCCTCCTGATTTAGAATCCGAATCATTACTAGCGT
TCTTTTGATTATCTAAAGAACTTGAATTTCCACATGCTGCTGCAAAAACAATGACTGCTA
ACATTAATACAAATAAACACTTAAAATTTTTCATTTGATAACTGTCCCCTTCACATTCTT
AATCGTGTAATATGTATGCAATGAAATTACACTTATAGCGTACCACATTTAAATGCGAAA
AAGTATTTTATAAAAATGAATTTTAATAACTTTCTTTAAGAGTTTGATAAGATTTTGTAA
ATTTTTCGTTAAATTGCCCATTTCAAACATATATTTATCCTATAATTCAAGAACAAATTT
ATTTTAAAAGGAGCCTCACAAAATGAAAAAAATATATAAGTCATTAACTGTCTCTGCAAT
TGTTGCAACGGTATCATTAAGTGCTTTACCGCAATCTTTAGCTATAACGCATGAATCGCA
ACCTACAAAGCAACAGCAAACAGTATTATTCGATCGTTCTCATGGTCAAACAGCTGGTGC
TGCAGATTGGGTTAGTGATGGTGCATTTTCAGATTATGCGGATTCAATACAAAAACAAGG
TTATGACGTTAAAGCTATTGATGGTCATTCGAACATAACAGAAGCAAGTTTGAAAAGTTC
CAAAATATTTGTAATTCCTGAGGCTAACATTCCTTTCAAAGAATCAGAACAGGCAGCAAT
TGTTAACTATGTGAAACAAGGGGGAAATGTTGTCTTTATTTCAGATCATTACAATGCTGA
CCGAAATTTAAATCGTATTGATTCATCTGAGGCAATGAATGGTTATCGACGTGGAGCGTA
TGAAGATATGTCGAAAGGTATGAATGCAGAAGAAAAAAGTTCTACTGCAATGCAAGGTGT
GAAAAGTTCAGATTGGTTATCTACAAACTTTGGCGTACGTTTTCGATATAATGCACTAGG
TGATTTAAATACGAGCAATATTGTTTCTTCAAAAGAAAGTTTCGGTATTACTGAAGGTGT
GAAATCTGTATCTATGCATGCCGGATCGACATTAGCAATTACTAATCCAGAGAAAGCAAA
AGGTATTGTGTATACACCAGAACAATTGCCAGCGAAAAGTAAATGGTCACATGCTGTAGA
TCAAGGTATTTATAATGGGGGCGGTAAAGCAGAAGGCCCCTATGTAGCAATTTCTAAAGT
TGGAAAAGGTAAAGCAGCATTTATCGGTGATTCATCACTTGTGGAAGATAGTTCGCCCAA
ATATGTAAGAGAAGATAATGGAGAAAAGAAGAAAACATATGATGGTTTTAAAGAACAAGA
CAACGGTAAGCTATTAAATAATATAACGGCTTGGATGTCTAAAGATAATGATGGGAAATC
ACTTAAGGCGAGTGGCCTAACATTAGATACAAAGACTAAGTTGCTTGATTTTGAACGACC
AGAGCGTTCAACTGAGCCTGAAAAAGAGCCATGGTCACAACCGCCGAGTGGTTATAAATG
GTATGACCCAACAACATTTAAAGCAGGTAGTTATGGCAGTGAAAAAGGCGCAGATCCTCA
GCCAAACACACCAGATGATCATACGCCACCAAATCAGAACGAAAAAGTATCATTTGATAT
CCCGCAAAATGTTTCTGTAAATGAGCCATTTGAAGTGACAATACATTTAAAAGGATTTGA
AGCAAATCAAACACTTGAAAATCTTAGAGTTGGTATTTACAAAGAAGGCGGACGTCAAAT
CGGACAATTTTCAAGTAAAGATAACGATTATAACCCGCCAGGTTACAGTACTTTGCCAAC
AGTTAAAGCAGATGAAAACGGAAATGCCACAATTAAGGTCAATGCTAAAGTACTTGAAAG
TATGGAAGGTTCAAAGATTCGTTTAAAACTCGGTGACAAAACCTTGATTACAACAGACTT
CAAATAAATATATAATAGAAATAAGAAAGATGTTTGTGATTGAAGGAGTGAGTGAGGATG
TCAAACATAGCATTTTATGTCGTGAGTGACGTACATGGTTATATTTTCCCAACAGATTTT
ACGAGTAGAAATCAATATCAGCCTATGGGATTGTTACTAGCGAATCATGTTATAGAACAA
GACAGAAGGCAGTATGACCAAAGTTTTAAAATAGATAATGGTGATTTTTTGCAAGGGTCA
CCATTTTGTAATTACTTAATCGCGCATAGCGGCAGTAGCCAGCCTTTAGTTGATTTTTAT
AATCGAATGGCATTCGACTTTGGTACGCTTGGTAATCATGAATTTAATTATGGATTACCA
TACTTAAAAGACACTTTACGCAGACTCAATTATCCAGTTTTGTGCGCTAATATTTATGAA
AATGATAGTACATTGACTGATAACGGTGTGCAGTATTTTCAGGTTGGAGATCAAACGGTT
GGTGTGATAGGTTTAACGACACAATTTATTCCCCATTGGGAACAACCAGAGCATATTCAG
TCACTTACGTTTCATAGTGCTTTTGAAACACTTCAACAACACTTACCTGAAATGAAGCGA
CATGCAGATATCATTGTGGTTTGTTACCATGGTGGATTTGAAAAGGATTTAGAAAGTGGT
ACGCCGACCGAAGTGTTAACGGGTGAAAATGAAGGATATGCCATGTTAGAAGCGTTTTCT
AAAGATATAGATATCTTTATTACTGGTCACCAACATCGACAAATTGCTGAAAGGTTTAAG
CAAACGGCTGTGATTCAACCTGGTACGAGAGGTACAACTGTAGGCAAAGTTGTCTTGAGT
ACTGATGAATATGAAAATGTATCCGTTGAATCATGTGAATTACTTCCTGTTATAGATGAT
CCCACATTTACTATTGATGAAGATGACCAACATATACGAAAGCAGTTAGAGGACTGGTTA
GATTACGAAATTACTACATTGCCATATGATATGACGATTAATCATGCATTTGAGGCACGT
GTAGCACCGCATCCTTTTACTAATTTTATGAATTACGCTTTATTAGAAAAAAGTGGAGCA
GATGTTGCCTGTACAGCTTTGTTTGATTCTGCTAGTGGTTTCAAGCAAGTCGTGACGATG
CGAGATGTTATTAACAATTACCCATTTCCAAATACATTTAAAGTTTTAGCTGTAAGTGGT
GCCAAACTTAAAGAAGCCATTGAACGATCAGCAGAATATTTTGACGTGAAAAATGATGAA
GTAAGTGTGAGCGCAGACTTCCTTGAACCCAAACCACAACACTTTAATTATGATATATAT
GGTGGCGTAAGTTATACCATTCATGTTGGAAGACCAAAGGGACAACGTGTGAGCGATATG
ATGATTCAAGGTCACGCAGTTGATTTAAAGCAGACATATACAATTTGTGTAAATAATTAT
CGTGCAGTTGGCGGTGGTCAGTATGATATGTATATCGACGCGCCAGTTGTAAAAGATATT
CAAGTTGAAGGCGCACAATTACTTATTGATTTTTTATCAAATAATAATTTGATGCGCATC
CCGCAAGTTGTTGATTTTAAAGTTGAAAAGTGACGGATATATGTAAAACTTACTTGATTT
TAATCGGGTAAGTTTTTGTTTTTGTTTAAAGCGAGAAAGTATTATCTTTAGACGACGTGA
TTGAAATGTCACGTCCTGTCAAAATGAATAGTTTATTAAAGTTGTATTTTGATAGAAATA
TACTGACACCACAAAAATTATTGAATTATTTAAAAGTTGATGAAACATTTTTGAATCATC
TAGCAGGTATTAATTTAAAACTCTTTAAGGATTATGTTAATGAAAATAGAGAATATAATA
TAACGAATCTATATAAATAAGGCACCAATATTTAAACCTCGAGCTGAAAAGATCATCATT
TCAGTTCGAGGTTTTTTATTTTATCCTCTTTGTATGGGTATTCTTTTACTTGAAATTTGT
TTTCCTGTTTTTTTATTGTAAATTTTTATTACATAGTATCCTAAGTTATATCCTGACATT
TGTTCTCCAGTATTTTTAGTTTTTTAGTAGGAACATAATGGTATTTTTTTGCTGTTAGTG
GAACATATTTTTTAGTGTTTTGAATTTCGTTTCATCCATTTGTAAAACTGGATACTCTAA
TATCCGGTAATAGCCGGTTAAATCGACATAGGATGTCACTAGCTATTCCAAAATTGTCTT
TTGACGCTATAACGATTGTTGGGAATCTTAGCATGTCTAACGCAGAGAGACTTTCACATT
TTATGAGTACTAATCCTGAAATTCGGCTTTGGGATATTTTACAAACAAACTTTAAAGCTA
AAGCTCTTAAAGAAAAAGTTTATATTGAATATGACAAAATAAAAGCAACTCTTTGGAATA
GACGTAGTATGCGCGTTGAATTTAATCCTAATAAGCTTTCGCATGATGAAGTGCTTTGGT
TAAAACAAAATATCATCAGTTATTTGGACGATGTTAGTTTTACGAGATTAGATTTGGCTT
TTGATTTTGAATTTGATTTAAATGACTATTATGCATTGTCAGATAAGTCGGTAAAGAAAA
CTATATTTTATGGACGTAATGTAAAACCAGAAACAAAATATTTTGGTGTGCGTAATAGTG
ATAGGTTTATTCGGATTTATAATAAAAACAAGAACGTAAAGATAATGCAGATGTTGAAAT
TGATTCAACATTTCTATGGCGTGTGGAAATTGAATTAAAACGAGATATGGTTGATTGTTG
GAAAGATTGTTTTGATGATTTGCATATTTTAAAACCGAATTTAAAAATGATTGAAAATAT
ACAAGAACGAGCAATGCTTCATTTATTAACTCACGAAGAAGAGGAATGGGGAAATTTAGA
AAGACGTACTAAAAATAAATATAGAGATAAGTTGAAAAATATAGCGTCTATTGATTTGAC
AGATTTAATGAAAATATCTTTAAGAGGAAATGAAAACCAATTGCAAAAACAAATCGACTT
TTGGTTGAATTAATTATTATAACTAAAGAACTATGTTCACTTATGCTCATCTACTTAAAA
TAAGTATTTTTTTGTTGGTTTTTAAAAGTAGTTGAAATGTTTATAATAATATTGAAAGAT
ATTTCTGTTTTCCTTTTGAATAATAAACTTAAAAGAGAATATAAAATAATGCTTATTAAA
ATTAGGGGTGGAAATATGAAAAGAGATTTTTTTGAAAAGTGGTCGTTTATTTTAAATTTA
ATTTTATTTTGTGCTTTTTTGTTTTTAGTGGTTCTGATGTTTTATAAGGATGTCGATTTG
ATTTATATTTTTTGTACATTATTAATATCATTATTACCTTTGCTAAATATTATAAAAAGA
ATAGGCTGGGAAATAAATCAATCTTCTATGATCTACGAAGTTATATTGGCAGTAATTGAC
TGAACGAAAATGCGCTTGTAATAAGCTTTTTTCAATTCTAGTCAGGGGCCCCAACACAGA
GAATTTCGAAAAGAAATTCTACAGGCAATGCGAGTTGGGGCGGGGCCCCAACAAAGAGAA
ATTGGATTCCCAATTTCTACAGACAATGCAAGTTGGGGTGGGACGGCGAAATAAATTTTG
CGAAAATATCATTTCTGTCCCACTCCCCAGAAAAGGTTCTACCATTGTCAAAAAAATGCA
TCTCTACATGTTAGAGTAAATATTGGTCAGCCAACCAAAATAATCAACACGAGGAGATGC
TATTTAATGTCATCTGACACAAACAGTTTAGCACATACGAAATGGAATTGTAAGTAACAT
ATTGTCTTTGCACCTAAATACAGAAGACAAGCGATATATGGAAAAATAAAAAAAGATATA
GGGATTATATTACGTCAATTATATGAAAGAAAAGGTGTAGAGATAATTGAAGCAGAGGTA
TGTAAAGATCATATCCATATGTTAGTTAGTATACCACCCAAACTTGGGGTATCATCATTT
GTTGGCTATTTAAAAGGAAAAGTAATTTAATGATATTTGATAGACATGCTAACTTAAAGT
ATAGATATGGAAATAGAAAGTTTTGGTGTAAAGGATTTTATGTGGATACAGTAGGTAGAA
ATAAAAAAGTGATTGAAAATTATATTCGTAATCAATTACAAGAGGATATCGTTGCAGATG
AAATTTCAATGGAAGAATATTTAGATCCTTTCACTGGAGAGAAAAATAAAAAAAGAAAGA
AAAAAGAGTAAACCTTTAGGATTGCTGGAATAGTAGTGCAGTTGGCTGACTTGTCAGTGC
CCTTTTAGGGCTGGCCAGTAAGGAAGGCTTATAGCCGCAGAACAAACCACCCGTTCACAC
GGGTGGTTTTTATTTGTAACATCTGTTGATAGGTATCGACAAGGACCTTTTAATGTTGTG
TTTTGTGCGATATAACAAGCTTTTTAGGCTATTAAAGAATATTCAGAATTAAATATATAA
TTATGAATAAATTATGTCATTGAAAAAATTATGATTATAAAATCATTCTAAAAACACCGA
AATAACAATGATTTCATGAAAACATTTATTTTAAAATTTGATATTTGTTCAAATAATATT
CGAAATTAAACTTTTTTGTATAGAATTTTCTTTATATCCTGAGAGACATGTACTATAATG
TTTGTGAAATAATTCACAAAGTATAAAGGAGTGGTTGTATATGTTAACTATACCTGAAAA
AGAAAATCGTGGATCGAAAGAACAAGAAGTGGCAATTATGATTGATGCTCTAGCTGACAA
AGGGAAAAAAGCATTAGAAGCATTATCTAAAAAGTCACAAGAAGAAATTGATCATATTGT
TCATCAAATGAGCTTAGCAGCTGTTGATCAACATATGGTGCTAGCAAAATTAGCACATGA
AGAAACTGGAAGAGGTATATACGAAGATAAAGCGATTAAAAATTTATACGCTTCTGAATA
TATATGGAATTCAATAAAAGACAATAAGACAGTAGGGATTATTGGTGAAGATAAAGAAAA
AGGATTAACGTATGTAGCGGAACCAATTGGTGTTATTTGTGGTGTTACGCCAACAACAAA
TCCTACGTCGACAACTATTTTTAAAGCGATGATTGCAATTAAGACAGGAAATCCAATCAT
TTTTGCATTCCATCCAAGTGCGCAAGAATCGTCGAAGCGTGCAGCAGAAGTTGTATTAGA
AGCGGCAATGAAGGCAGGTGCACCTAAAGATATTATTCAATGGATTGAAGTGCCTTCTAT
CGAAGCAACAAAACAATTAATGAATCACAAAGGTATTGCATTAGTTCTAGCAACAGGTGG
TTCGGGCATGGTTAAGTCTGCATATTCAACTGGCAAACCGGCATTAGGTGTGGGACCAGG
TAACGTGCCGTCTTACATTGAAAAAACAGCACACATTAAGCGTGCAGTAAATGATATCAT
TGGTTCAAAAACATTTGATAATGGTATGATTTGTGCTTCTGAACAAGTTGTAGTCATTGA
TAAAGAAATTTATAAAGACGTTACTAATGAATTTAAAGCACATCAAGCATACTTTGTTAA
AAAAGATGAATTACAACGCTTAGAAAATGCAATTATGAATGAACAAAAAACAGGTATTAA
GCCTGATATTGTCGGTAAATCTGCAGTTGAAATAGCTGAATTAGCAGGTATACCTGTCCC
CGAAAATACAAAACTTATCATAGCCGAAATTAGCGGTGTAGGTTCAGACTATCCGTTATC
TCGTGAAAAATTATCTCCAGTATTAGCCTTAGTAAAAGCCCAATCTACAAAACAAGCATT
TCAAATTTGTGAAGACACACTACATTTTGGTGGATTAGGACACACAGCCGTTATCCATAC
AGAAGATGAAACATTACAAAAAGATTTTGGACTAAGAATGAAAGCTTGTCGTGTACTTGT
AAATACACCATCAGCGGTTGGAGGTATTGGTGATATGTATAACGAATTGATTCCGTCTTT
AACATTAGGTTGTGGTTCGTACGGTAGAAACTCAATTTCACATAATGTTAGTGCGACAGA
TTTATTAAACATTAAAACGATTGCTAAACGACGTAATAATACTCAAATTTTCAAGGTGCC
TGCTCAAATTTATTTTGAAGAAAATGCAATCATGAGTCTAACAACAATGGACAAGATTGA
AAAAGTGATGATTGTCTGTGACCCTGGTATGGTCGAATTCGGTTATACAAAAACAGTTGA
GAATGTATTAAGACAAAGAACGGAACAGCCTCAAATTAAAATATTTAGCGAAGTCGAACC
GAACCCATCAACGAATACAGTATATAAAGGTCTGGAAATGATGGTTGATTTCCAACCGGA
TACAATCATTGCACTTGGTGGTGGTTCAGCGATGGATGCTGCAAAAGCAATGTGGATGTT
CTTTGAACACCCTGAGACATCATTCTTCGGTGCTAAACAAAAGTTCCTAGACATCGGTAA
ACGTACTTATAAAATAGGCATGCCTGAAAATGCGACGTTCATTTGTATCCCTACGACATC
AGGTACAGGTTCAGAAGTAACACCATTTGCAGTTATCACAGATAGTGAAACAAATGTAAA
ATATCCGTTGGCTGATTTTGCTTTAACACCTGATGTTGCAATTATTGACCCTCAATTTGT
GATGAGTGTGCCAAAAAGCGTTACAGCAGATACAGGAATGGATGTACTAACGCATGCAAT
GGAATCATATGTATCTGTAATGGCTTCAGATTACACAAGAGGTTTGAGTCTACAAGCGAT
TAAATTGACGTTCGAATATTTAAAATCATCTGTTGAAAAAGGTGATAAAGTTTCAAGAGA
GAAAATGCATAACGCATCAACTTTGGCTGGTATGGCATTTGCAAATGCATTCTTAGGCAT
TGCACACTCAATTGCGCATAAAATTGGTGGCGAATATGGTATTCCGCATGGTAGAGCGAA
TGCGATATTACTACCGCATATTATCCGTTATAATGCCAAAGACCCGCAAAAACATGCATT
ATTCCCTAAATATGAGTTCTTCAGAGCAGATACAGATTATGCAGATATTGCCAAATTCTT
AGGATTAAAAGGTAATACGACAGAAGCACTCGTAGAATCATTAGCTAAAGCTGTCTACGA
ATTAGGTCAATCAGTCGGAATTGAAATGAATTTGAAATCACAAGGTGTGTCTGAAGAAGA
ATTAAATGAGTCAATTGATAGAATGGCAGAGCTCGCATTTGAAGATCAATGTACAACTGC
TAATCCTAAAGAAGCACTAATCAGTGAAATCAAAGATATCATTCAAACATCATATGATTA
TAAGCAATAATCTATCTGATAATAATCATCTAACTCACCTGAAATTACAAAAGTAAAAAA
TGCCACATAAACTTTAAGTCGATAATCATTATACGGTTATCGGCTTTTATTTATTGCCAA
ATCTTCAGAGAGATACAAACTAGACAATCATTTTTTTAAATAAAGAAAATATTAAGATTG
ATACTCTTTTCACAAACTATTACTACTTTAGAGTATAATTATTTTTAATTTCATATAAAT
AAAAAGGCGAAAATAATGCGGTTTAAAAGTAATTAATTGTTTAAACGATATGTAATATGT
AAATACTATATATATAATACCAATTTTAATGAAAATTTTTAAGGGAGGTAAATAATGGAA
AGTACATTAGAATTAACAAAAATTAAAGAAGTATTACAAAAAAACTTGAAGATTTTAATT
ATTTTACCGCTATTATTTTTAATTATTAGCGCTATTGTTACATTTTTCGTCTTATCACCT
AAATATCAAGCTAATACTCAAATTTTAGTGAATCAAACTAAGGGTGACAATCCTCAGTTT
ATGGCGCAAGAGGTTCAAAGTAATATTCAACTTGTAAATACGTATAAAGAAATTGTTAAA
AGTCCTAGAATTTTAGATGAGGTGTCAAAGGACTTAAATGATAAGTATTCACCATCTAAA
TTATCGAGTATGTTGACAATTACAAACCAAGAAAATACACAACTTATCAACATCCAAGTT
AAAAGTGGTCATAAACAAGATTCGGAAAAAATTGCGAATAGCTTCGCTAAAGTTACAAGT
AAACAAATTCCGAAGATTATGAGTGTGGATAACGTATCAATTTTATCTAAAGCAGACGGT
ACAGCAGTTAAAGTCGCACCAAAAACTGTAGTGAATCTAATCGGTGCATTCTTTTTAGGA
TTAGTTGTCGCGCTTATATATATCTTCTTCAAAGTAATTTTCGATAAGCGAATTAAAGAT
GAAGAAGATGTAGAGAAAGAATTAGGATTGCCTGTATTGGGTTCAATTCAAAAATTTAAT
TAAGGATGGTTGCTACTTATGTCAAAAAAGGAAAATACGACAACAACACTATTTGTGTAT
GAAAAACCAAAATCAACAATTAGTGAAAAGTTTCGAGGTATACGTTCAAACATCATGTTT
TCAAAAGCAAATGGTGAAGTAAAGCGCTTGTTGGTTACTTCTGAAAAGCCTGGTGCAGGT
AAAAGTACAGTTGTATCGAATGTAGCGATTACTTATGCACAAGCAGGCTATAAGACGTTA
GTTATTGACGGCGATATGCGTAAGCCAACACAAAACTATATTTTTAATGAGCAAAATAAT
AATGGACTATCAAGCTTAATCATTGGTCGAACGACTATGTCAGAAGCAATTACGTCGACA
GAAATTGATAATTTAGATTTACTAACAGCTGGTCCTGTACCTCCAAATCCATCTGAGTTA
ATTGGGTCTGAAAGGTTCAAAGAATTAGTTGATCTGTTTAATAAACGTTACGACATTATT
ATTGTCGATACACCGCCAGTTAATACCGTGACTGATGCACAACTATATGCGCGTGCTATT
AAAGATAGTCTGTTAGTAATTGATAGTGAAAAAAATGATAAAAATGAAGTTAAAAAAGCT
AAAGCACTTATGGAAAAAGCAGGCAGTAACATTCTAGGCGTCATTTTAAATAAGGCAAAA
GTAGATAAATCTTCTAGTTATTATCACTATTATGGAGATGAATAAGTATGATTGATATTC
ATAACCATATATTGCCTAATATCGATGACGGTCCGACAAATGAAACAGAGATGCTGGATC
TTTTAAAACAAGCGACAACACAAGGTGTTACAGAAATCATTGTAACATCACATCACTTAC
ATCCTCGATATACCACACCTATAGAAAAAGTGAAATCATGTTTAAACCATATTGAAAGCT
TAGAGGAAGTACAAGCACTAAATCTAAAGTTTTATTATGGTCAGGAAATAAGAATTACCG
ATCAAATCCTTAATGATATTGATCGAAAAGTTATTACCGGTATTAATGATTCACGCTATT
TACTAATAGAATTTCCATCAAATGAAGTTCCACACTATACTGATCAATTATTTTTCGAAT
TACAGAGTAAAGGCTTTGTACCGATTATTGCACATCCAGAGCGGAATAAAGCAATAAGTC
AAAACCTTGACATACTATACGATTTAATTAACAAAGGTGCTTTAAGTCAAGTGACAACGG
CGTCATTAGCGGGTATTTCCGGTAAAAAAATTAGAAAATTAGCAATTCAAATGATTGAAA
ACAATCTGACACATTTCATCGGTTCAGATGCGCATAACACAGAAATCAGACCGTTCTTAA
TGAAAGACTTATTTAATGATAAGAAATTACGTGATTATTATGAAGATATGAACGGATTTA
TTAGTAATGCGAAGTTAGTTGTTGATGATAAAAAAATTCCTAAACGAATGCCACAACAAG
ATTATAAACAGAAAAGATGGTTTGGGTTATAAACAGCAAATGAGGGGTTTTATGGCACAT
TTATCTGTGAAATTGCGGCTTTTAATACTAGCATTAATCGATTCACTGATAGTGACATTT
TCAGTATTCGTAAGTTATTACATTTTAGAACCGTATTTCAAAACATATTCTGTCAAATTA
TTAATATTGGCAGCTATATCACTATTCATATCGCATCATATTTCAGCATTTATTTTTAAT
ATGTATCATCGAGCGTGGGAATATGCCAGTGTGAGTGAATTGATTTTAATTGTTAAAGCT
GTGACGACATCTATCGTTATTACGATGGTGGTCGTGACAATTGTTACAGGCAATAGACCG
TTTTTTAGATTGTATTTAATTACTTGGATGATGCACTTGATTTTAATAGGTGGCTCAAGG
TTATTTTGGCGTATTTATCGGAAATACCTTGGAGGTAAGTCATTTAATAAGAAGCCAACT
TTAGTTGTTGGTGCTGGTCAAGCAGGTTCAATGCTGATTAGACAAATGTTGAAAAGTGAC
GAAATGAAACTTGAACCGGTATTAGCAGTCGATGATGACGAACATAAACGCAATATCACA
ATTACTGAGGGTGTAAAAGTCCAAGGTAAAATTGCGGATATTCCAGAACTAGTGAGGAAA
TATAAGATTAAAAAAATCATCATTGCAATTCCAACTATTGGTCAAGAGCGTTTGAAAGAA
ATTAATAATATTTGCCATATGGATGGCGTTGAGTTATTGAAAATGCCAAATATAGAAGAC
GTCATGTCTGGTGAGTTAGAAGTGAACCAACTGAAAAAAGTTGAAGTAGAAGATTTACTA
GGCAGAGATCCTGTTGAATTAGATATGGATATGATATCAAATGAATTGACGAATAAAACT
ATTTTAGTTACGGGTGCAGGTGGTTCAATAGGATCAGAAATTTGTAGACAAGTTTGTAAT
TTCTATCCAGAACGTATTATTCTACTTGGCCATGGTGAAAACAGTATTTATTTAATCAAT
CGTGAATTGCGAAATCGCTTCGGAAAAAAATGTTGATATCGTTCCTATTATAGCGGATGT
GCAAAATAGAGCGCGTATGTTTGAAATTATGGAAATGTATAAACCATACGCAGTTTATCA
TGCAGCAGCACACAAGCACGTGCCGTTAATGGAAGACAACCCTGAAGAAGCAGTACGTAA
TAATATTTTAGGTACGAAAAATACTGCTGAAGCTGCTAAAAATGCAGAGGTAAAGAAATT
CGTTATGATTTCTACGGATAAAGCCGTTAATCCACCTAATGTCATGGGAGCTTCAAAGCG
AATTGCAGAAATGATTATTCAAAGTTTAAATGATGAAACGCATCGAACAAATTTTGTTGC
AGTGAGATTTGGTAATGTACTTGGATCGAGAGGATCTGTGATTCCACTTTTCAAAAGTCA
AATTGAAGAAGGTGGGCCAGTTACTGTGACACATCCTGAAATGACACGTTACTTTATGAC
AATTCCTGAAGCTTCTAGACTAGTTTTGCAGGCAGGGGCATTAGCAGAAGGTGGCGAAGT
ATTTGTGCTAGATATGGGAGAACCAGTGAAAATTGTAGATTTGGCACGTAATTTAATTAA
GCTAAGTGGTAAAAAAGAAGACGACATACGCATTACTTATACAGGGATTAGACCCGGCGA
AAAAATGTTTGAAGAGCTTATGAATAAAGATGAGGTTCATCCTGAACAAGTATTTGAAAA
AATTTATCGTGGCAAAGTACAACATATGAAATGTAATGAAGTTGAAGCGATTATTCAAGA
CATCGTCAATGACTTTAGTAAAGAAAAAATTATTAACTATGCCAATGGCAAAAAGGGAGA
TAATTATGTTCGATGACAAAATTTTATTAATTACTGGGGGCACAGGATCATTCGGTAATG
CTGTTATGAAACGGTTTTTAGATTCTAATATTAAAGAAATTCGTATTTTTTCACGCGATG
AGAAAAAACAAGATGACATTCGAAAAAAATATAATAATTCAAAATTAAAGTTCTACATTG
GTGATGTGCGTGATAGTCAAAGTGTAGAAACAGCAATGCGAGATGTTGATTACGTATTCC
ATGCAGCAGCTTTAAAACAAGTGCCGTCATGTGAATTCTTTCCAGTTGAGGCAGTGAAGA
CAAATATTATTGGTACAGAAAATGTCTTACAAAGTGCTATTCATCAAAATGTTAAAAAAG
TCATATGTTTATCTACAGATAAGGCAGCGTATCCTATTAATGCTATGGGTATTTCGAAAG
CAATGATGGAAAAAGTATTCGTAGCCAAATCAAGAAATATTCGTAGTGAACAAACGCTTA
TTTGCGGTACAAGATACGGTAATGTGATGGCTTCAAGAGGATCAGTAATTCCTTTGTTTA
TCGACAAAATCAAAGCTGGAGAACCTTTAACGATTACAGATCCTGATATGACAAGATTTT
TAATGAGCTTAGAAGATGCGGTAGAACTAGTTGTTCATGCATTTAAGCATGCAGAGACAG
GCGATATTATGGTTCAAAAAGCACCAAGCTCAACGGTAGGGGATCTTGCGACCGCATTAT
TAGAATTGTTTGAAGCTGATAATGCAATTGAAATCATTGGTACGCGACATGGAGAGAAAA
AAGCAGAAACATTGTTGACGAGAGAAGAATACGCACAATGTGAAGATATGGGTGATTATT
TTAGAGTGCCGGCAGACTCCAGAGATTTAAATTATAGTAATTATGTTGAAACCGGTAACG
AAAAGATTACGCAATCTTATGAATATAACTCCGATAATACACATATTTTAACGGTGGAAG
AGATAAAAGAAAAACTTTTAACACTAGAATATGTTAGAAACGAATTGAATGATTATAAAG
CTTCAATGAGATAGGAGAGATTGACGTTGAATATTGTAATTACAGGAGCAAATGGTTTTG
TAGGAAAAAACTTGAAAGCAGATTTAACATCAACGACAGATCATCATATTTTCGAAGTAC
ATCGACAAACTAAAGAGGAAGAATTAGAGTCAGCGTTGTTGAAAGCAGACTTTGTCGTGC
ATTTAGCGGGTGTTAATCGACCTGAACATGACAAAGAATTCAGCTTAGGAAACGTGAGTT
ATTTAGATCATGTACTTGATATATTAACTAGAAATACGAAAAAGCCAGCGATATTATTAT
CGTCTTCAATACAAGCAACACAAGATAATCCTTATGGTGAGAGTAAGTTGCAAGGTGAAC
AGCTATTAAGACAATATGCCGAAGAGTATGGCAATACGGTTTATATTTATCGATGGCCAA
ATTTATTCGGTAAGTGGTGTAAGCCGAATTATAACTCAGTGATAGCAACATTTTGTTACA
AAATTGCACGTAACGAAGAGATTCAAGTTAATAATCGGAATGTTGAACTAACGCTAAACT
ACGTGGATGATATCGTCGCTGAAATAAAACGTGCTATTGAAGGAAATCCAACGATTGAAA
ATGGTGTACCTACAGTACCAAATGTATTTAAAGTGACATTGGGAGAAATTGTAGATTTAT
TATACAAGTTCAAACAGTCACGTCTCGATCGAACATTGCCGAAATTAGATAACTTGTTTG
AAAAAGATTTGTATAGTACGTATTTAAGCTATCTACCTAGTACAGACTTTAGTTATCCCT
TACTTATGAATGTGGATGATAGGGGTTCTTTTACAGAATTTATAAAAACACCGGATCGTG
GTCAAGTTTCTGTAAATATTTCTAAACCAGGTATTACTAAAGGTAATCACTGGCATCATA
CTAAAAACGAAAAATTTCTAGTCGTATCAGGTAAAGGGGTAATTCGTTTTAGACATGTTA
ATGATGATGAAATCATTGAATATTACGTTTCTGGCGACAAATTAGAAGTTGTAGACATAC
CAGTAGGATACACACATAATATTGAAAATTTAGGCGACACAGATATGGTAACTATTATGT
GGGTGAATGAAATGTTTGATCCAAATCAGCCAGATACGTATTTCTTGGAGGTATAGCGCA
TGGAAAAACTAAAATTAATGACAATAGTTGGTACAAGGCCTGAAATCATTCGTTTATCAT
CAACGATTAAAGCATGTGATCAATATTTTAATCAGATATTAGTACACACTGGTCAAAATT
ATGATTATACATTGAATCAAATTTTCTTTGATGATTTGGAATTAAGACAACCGGACCACT
ACTTAGAGGCAGTTGGAAGTAACCTCGGAGAAACGATGGGGAATATTATTGCGAAGACAT
ATGACGTTTTATTACGCGAACAACCAGATGCACTTTTAATTCTTGGTGATACAAATAGTT
GTTTAGCAGCAGTATCTGCTAAACGATTAAAAATTCCTGTGTTCCATATGGAAGCGGGTA
ATAGATGCTTTGATCAGAATGTACCTGAAGAAATCAATCGTAAAATTGTTGACCATGTCA
GTGATGTGAATCTACCTTATACGGAACATAGCAGACGGTATTTATTAGATGAAGGCTTCA
ATAAAGCGAATATCTTTGTGACAGGATCACCGATGACAGAAGTGATAGAAGCGCATCGAG
ATAAAATTAATCACAGTGACGTTTTAAATAAACTAGGATTAGAACCGCAACAATACATTT
TAGTATCTGCGCATAGAGAAGAGAATATCGATAATGAAAAGAATTTTAAATCATTAATGA
ATGCGATAAATGATATTGCCAAAAAGTATAAAATGCCTGTGATTTATTCAACGCATCCAA
GAAGTTGGAAGAAAATTGAAGAAAGTAAATTTGAATTTGATCCATTAGTTAAACAGTTAA
AGCCATTTGGTTTCTTTGATTATAATGCATTGCAAAAAGATGCATTTGTTGTGCTATCAG
ATAGTGGAACATTGTCAGAAGAGTCGTCTATTTTGAAGTTCCCTGGTGTCCTTATTCGAA
CTTCCACAGAAAGACCGGAAGTACTAGATAAAGGTACGGTTATTGTAGGTGGTATTACCT
ATAACAATCTAATCCAATCCGTTGAACTAGCAAGAGAGATGCAAAACAATAACGAACCGA
TGATTGATGCTATTGATTATAAAGACACTAACGTTTCGACAAAAGTAGTTAAAATTATTC
AAAGCTATAAAGATATTATCAATCGAAATACTTGGAGGAAATGACGATGAGGATAGCGAT
TGAAAAGATAATTGGTTTGCTGAAAAACCAGTCCTCTAAAGAATCGAATGTTAAGATTCA
TCGCTTGGCGTATATTACAAACTCAAAATTTGATGGCAATAACTATATAGATAGATGGTG
TAAAATCAGGAATTCTCACATTGGTGAATACAGTTATATTGGATTTGGTAGTGATTTTAA
TAATGTAGAAGTAGGAAGATATTGTTCGATATCTTCGGATGTAAAAATTGGGTTAGGAAA
ACATCCTACACACTTTTTTAGCTCATCACCGATTTTTTATTCTAATAATAATCCATTTAA
CATAAAGCAAAAGTTTATAGACTTTAATGACCAACCAAGCCGTACAACAATTAAAAATGA
TGTGTGGATTGGTGCAAATGTAATTATTATGGATGGTTTAACAATAAATACTGGTGCAGT
CATAGCAGCCGGCTCAGTTGTTACTAAAAATGTAGGAGCATATGAGGTTGTTGGTGGTGT
TCCTGCAAAAGTGATTAAGAAGCGATTTGACAATAAAACAATTGAAAAACTTTTGGAAAG
CAAGTGGTGGGAGAAAACGCCTGACAAACTAAAAGGATTTTCGGTTGAATATTTAAATAA
AAAGGATACTTAATGATATGAGAATTTTAAATATTGTATCGAGTAATATTGTTCAAGACC
CAAGGGTACTTAAACAAATAGAAACAATTAAAGGCGTTACGGATGATTATAAAATTGTTG
GAATGAATAATTCACAAGCTACTAATAAGCGATTGGAAAATTTAGATTGTAATTATCGTT
TGTTAGGTAGCAAGGTAGATCCAAAAAATATTCTTTCTAAATTAATTAAGCGTATAAGAT
TTGCAACAGGTGTTATCCGAGAAATTAAAGCTTATAAACCTGACGTGATTCATGCAAATG
ATTTCGACGTATTATTAATGGTCTATTTAAGCAATTATAAAAAAGCTAATATTGTTTATG
ATGCGCATGAAATATATGCGAAAAATGCCTTTATTAATAAAGTTCCACTTATTTCAAAGT
TTGTAGAAAGTATAGAAAAACACATAGTAAAACATCGTGTTAATGCCTTCGTAACAGTAA
GTCATGCAGCAAAAGAATATTATCAATCTAAAGGATATAAGAAGGAAGCGAATGTTATTA
CGAATGCACCTATTTTAAATGATAGCAGAGAATTTAAAGAAATCGAAAACTTTAAAGAAA
TTGTATATCAAGGTCAAATTGTAATGGACAGAGGATATGAAGAGTTTATTATTGCTTCAT
CAGCTTTTAAACAAAATGCTCCTTCATTCATAATTCGAGGGTTTGGTCCGCATGAAGAAG
TGATAAAAGAACTGATTAGTTATAACCCGGAAAATATTAGGTTGGATAAACCAGTTGAAG
TAAAAGAATTGGTTGATAAGTTAGCAGAAAGTAATGTTGGTGTTGTCTTGACGAAACCAG
TATCTATTAATTTTGAATATACAGTATCTAATAAAATTTTTGAATGTATACATGCTGGTT
TACCAGTAATTTTATCTCCTGTCAAAGAGCATATTTATCTCAATGAAAAATATAAATTTG
GCATTGTTCTAAAGGAAGTTACGCCGTTAGAAATTGAAAAGGCGGTTAGAAAATTAAGAG
ATAATCACGATTTGTTTAATCATTTACGTCAAAATGCAATTAAGGCGTCTAAAATTTTGA
ATTGGCAAATAGAGAGTGAACGGTTAGTAGAATTATATAAATTTTAAAGAGAGGTAGACT
ATGAAATTTTTTGTACTTTGTGCAATTATCAGCATGAACATATTTATAGTAATCTCTACA
TTTACTAAAGAAGTATTAGGGTTCCCTATAGAGCCGGTGTATTACTCAACCATGGTTGGT
ATAGCATTAATTACTACGGTGTTTGCTATTTATAAGATAATTGTCACCCAAGAAATTCCG
CGAGGGTTAATATTATTAATTGCTATATGTTTGCTTTATCTAGCTTTTTATTATTTTTCA
CCAGATAAGGAAGAGAAACTAGCTAAAAATAATATTCTATTCTTTTTAACATGGGCAGTT
CCAGCGGCAATTAGTGGTATTTATATTAAATATATAAACAAGGCTACGGTAGAAAGATTT
TTTAAATTAGTATTTTTCATATTTTCTGTTTCATTTATTTTTGTAATTTTAATACCAAAA
CTTACAGGTGAGATACCTAGCTATATCAATTTTGGACTTATGAACTATCAAAACGCTTCG
TACCTTTCAGCATTTACTGCCGGATTAGGCATTTATTTCATTATGAAAGGTTCAGTTAAA
CATAAGTGGATATATGTTCTATTTACAATAATTGATATCCCTATTGTGTTTATACCAGGA
GGGCGTGGAGGTGCTATTTTATTAATTCTTTACGGCTTATTTGCATTTATACTTATTACG
TTTAAAAGAGGAATACCTATCGCAGTAAAAAGCATTATGTATATTTTTGCATTAAGCATA
TCTAGTGTATTGATTTACTTTCTTTTTACAAAAGGTTCGAATACTAGAACATTTTCATAT
CTACAAGGTGGAACACTTAATTTAGAAGGTACTTCTGGAAGAGGACCGATTTATGAAAAA
GGTATTTACTTTATTCAACAAAGTTCGTTATTAGGCTATGGGCCATTTAACTATTATAAA
CTAATCGGAAATATACCACATAACATCATTATTGAGTTGATTCTATCATTTGGCTTATTA
GGGTTTTTTATCATAATGATTTGCATTTTGCTACTAGTTTATAAAATGATTAGGAACTAT
GATCCAAACACTATAGATTTACTCGTTATGTTTATAGCAATCTATCCAATCACATTATTA
ATGTTTAGTTCAAATTATTTAGTTGTAAGTGAATTTTGGTTTGTGTTGTTCTATTTTATT
ACAAAAGGACGGCGTCATCATGGCTAAGAAAGTTTTTATTATGGATAGCGTAAAGACAAT
AATTGGTACGTTGCTTATAGCTTTAGGATTACAATTTTTAGCTTATCCAATTATTAATCA
ACGAGTAGGTAATGAAGCGTTCGGTTCTATTTTAACGATTTATACAATAATAACAATCAC
GAGTGTTGTATTAGGCAATACGCTTAACAATATACGATTGATTAATATGAATCTATACAA
ATCCAATCATTACTACTGGAAATTTGCATCGATACTTTTAATCTCAATTCTGATTGAGAG
TATAGCTTTAATTATTGTATTTCTTTACTTTTTTAATTTGAACATCATCGATATTATCTT
TTTAATTCTACTTAATATTTTAATGTGTTTAAGGATTTATCTGAATGTATTTTTTAGGAT
GACTTTAAAATATAATCAGATTTTGTATATTGCTCTTATTCAATTTTTAGGTTTGCTGAT
AGGACTATTTCTATATTATTTAACCCAAAACTGGATTGTTTGTTTTATTACCAGTGAATT
GTTTGCAACGATATATACATTGGTTAAATTACGGGGATTAACTATAGGCGAGTATCAAAG
TGAAGATAATAATGTGGTAAAAGATTATGTGATGCTACTGAGTACAAATAGCCTTAATAA
TTTGAATCTCTATTTAGATAGATTAATCTTATTACCAATTATAGGTGGAACAGCTGTAAC
TATATCATTTCTTTCAACATTTATTGGGAAAATGTTAGCTACATTTCTATATCCGATTAA
TAATGTAGTACTTTCATATATTTCTGTAAATGAAAGTGACAATATAAAGAAGCAATATTT
GAAAACTAATCTAATTGCTATAGCTGCCCTATGTTTAGTCATGATTATATGTTATCCAAT
TACAATAATTATTGTCTCTTTACTGTATAACATTGATTCAAGTTTATATTCGAAGTTTAT
TATTTTAGGTAATATAGGTGTTTTATTCAATGCAGTGAGTATTATGATCCAAACTTTAAA
TACAAAACACGCATCAATAACATTACAAGCGAATTATATGACGCTTCACACGATTACATT
TATATTCATAACTATTTTAATGACAATTGCGTTTGGTCTAAATGGATTCTTTTGGACAAC
GCTGTTCAGCAACATTATTAAGTATGTGATTTTAAATATTATAGGTTTAAAGTCTAAATT
CATTAATAAAAAGGACGTCGATTAGATGAGTGAAAAAAAGATTTTGATTTTATGTCAGTA
TTTTTATCCGGAATATGTATCTTCTGCGACGTTACCAACACAATTGGCGGAAGATTTAAT
TGCGAATCACATTAATGTCGATGTCATGTGTGGATGGCCATATGAATATAGTAATCATAA
ACAGGTTTCTAAAACCGAGATGCATCGTGGTATTCGCATTCGACGTCTCAAGTATTCGAG
GTTTAATAACAAAAGTAAGGTTGGAAGGATCATCAATTTCTTTAGTTTATTTTCAAAATT
CGTGATTAATATACCTAAAATGTTGAAATATGATCAGATTCTTGTTTACTCTAATCCACC
AATCTTGCCATTAATACCAGACGTTTTACACAGACTGCTTAAGAAAAAATATTCTTTTGT
GGTGTATGATATAGCACCTGATAATGCGATTAAGACAGGTGCAACTCGTCCAGGTAGCAT
GATTGATAAACTGATGCGTTACATTAATAGACATGTCTACAAGAATGCTGAAAATGTCAT
TGTCCTTGGTACGGAAATGAAAAACTATTTACTAAATCATCAAATTTCTAAAAATCCTGA
CAATATTCATGTGATTCCTAACTGGTATGACATGCGTCAGTTACAAGACAATCGTATCTA
TAATGACACATTTAAAGCTTACCGTGAGCAATACGACAAAATTTTATTGTATAGCGGTAA
TATGGGGCAGTTACAGGATATGGAGACACTTATCTCATTTTTAAAATTAAATAAGGATCA
GCCTCAAACGTTAACAATACTTTGTGGTCATGGTAAGAAATTTGCAGATGTCAAAACGGC
AATAGAAGACCATCGTATTGAAAATGTTAAAATGTTTGAGTTTTTAACAGGTACAGACTA
TGCTGACGTATTAAAAATTGCGGATGTATGTATTGCATCGCTGATTAAAGAAGGCGTTGG
TTTAGGCGTGCCGAGCAAGAATTATGGCTACCTTGCAGCTAAGAAGCCGTTGGTACTCAT
CATGGATAAGCAATCTGATATCGTTCAACATGTTGAACAATATGATGCGGGTATCCAAAT
TGATAATGGCGATGCACATGCCATTTATAACTTCATCAACACTCACTCGAGTAAGGAATT
GCACGAGATGGGTGAGCGCGCACATCAACTGTTTAAAGATAAATATACGAGAGAAATTAA
TACTATGAAGTATTACAATCTGTTGAAGTGAGGAGATAATTATGAAGCGATTATTCGATG
TAGTGAGTTCAATATATGGTTTAGTAGTTTTAAGTCCGATTCTGTTAATTACAGCATTAC
TAATTAAAATGGAATCACCTGGACCAGCCATTTTCAAACAAAAAAGACCGACGATTAATA
ATGAATTGTTTAATATTTATAAGTTTAGATCAATGAAAATAGACACACCTAATGTTGCAA
CTGATTTAATGGATTCAACATCGTATATAACAAAGACAGGGAAGGTCATTCGTAAGACCT
CTATTGATGAATTGCCACAATTATTGAATGTTTTAAAAGGAGAAATGTCAATTGTAGGTC
CTAGACCAGCGCTTTATAATCAATACGAATTAATCGAAAAACGTACAAAAGCGAACGTGC
ATACGATTAGACCAGGTGTGACAGGGCTAGCTCAAGTGATGGGGAGAGATGATATTACTG
ATGATCAAAAAGTAGCGTATGATCATTATTACTTAACACATCAATCTATGATGCTTGATA
TGTATATCATATATAAAACAATTAAAAATATCGTTACTTCAGAAGGTGTGCATCACTAAT
GAGAAAAAATATTTTAATTACAGGCGTACATGGATATATCGGTAATGCTTTAAAAGATAA
GCTTATTGAACAAGGACATCAAGTGGATCAAATTAATGTTAGGAATCAATTATGGAAGTC
GACCTCGTTCAAAGATTATGATGTTTTAATTCATACAGCAGCTTTGGTTCACAACAATTC
ACCTCAAGCAAGGCTATCTGATTATATGCAAGTGAATATGTTGCTTACGAAACAATTGGC
ACAAAAGGCTAAAGCTGAAGACGTTAAACAATTTATTTTTATGAGTACTATGGCAGTTTA
TGGAAAAGAAGGTCAGGTTGGTAAATCAGATCAAATTGATACACAAACACCAATGAACCC
TACGACCAATTATGGTATTTCCAAAAAGTTCGCTGAACAAGCATTACAAGAGTTGATTAG
TGATTCGTTTAAAGTAGCAATTGTGAGACCACCAATGATTTATGGTGCACATTGCCCAGG
AAATTTCCAACGGTTAATGCAATTGTCAAAGCGATTGCCAATCATTCCAAATATTAACAA
TCAGCGTAGTGCATTATATATTAAACATCTGACAGCATTTATTGATCAATTAATATCATT
AGAAGTGACAGGCGTGTATCATCCTCAAGATAGTTTTTACTTTGATACATCGTCAGTAAT
GTATGAAATACGTCGCCAATCACATCGTAAAACGGTATTGATCAACATGCCTTCAATGCT
AAATAAGTATTTTAATAAGTTGTCGGTCTTTAGAAAATTATTCGGCAATTTAACATACAG
CAATACGTTATATGAAAATAATAATGCACTTGAAGTTATTCCTGGAAAAATGTCACTTGT
TATTGCGGACATCATGGATGAAACGACAACCAAAGATAAGGCATAAGTCATCTATTAAAT
AAAATCAACATACAAATCGTTTTATTTGGAGGTTATAGTATGAAGTTAACAGTAGTTGGC
TTAGGTTATATTGGTTTACCAACATCAATTATGTTTGCAAAGCATGGCGTCGATGTGCTT
GGTGTTGATATTAATCAGCAAACGATTGATAAGTTACAAAGTGGTCAAATTAGTATTGAA
GAACCTGGATTACAAGAGGTTTATGAAGAGGTACTGTCATCGGGAAAATTGAAGGTATCT
ACAACGCCAGAAGCATCTGATGTTTTTATCATTGCCGTTCCGACACCGAATAATGATGAT
CAGTACCGGTCATGTGACATTTCGCTAGTTATGCGTGCATTAGATAGTATTTTACCATTT
TTAGAAAAAGGAAATACCATTATTGTAGAGTCGACAATTGCGCCTAAAACGATGGATGAT
TTTGTAAAACCAGTCATTGAAAATTTAGGGTTTACAATAGGTGAAGATATTTATTTAGTG
CATTGTCCAGAACGTGTACTGCCAGGAAAAATTTTAGAAGAATTAGTTCATAACAATCGC
ATCATTGGCGGTGTGACTAAAGCTTGTATTGAAGCGGGTAAACGTGTCTATCGCACATTC
GTTCAGGGAGAAATGATTGAAACAGATGCACGTACTGCTGAAATGAGTAAGCTAATGGAA
AACACATATAGAGACGTGAATATTGCTTTAGCTAATGAATTAACAAAAATTTGCAATAAC
TTAAATATTAATGTATTAGATGTGATTGAAATGGCAAACAAACATCCGCGTGTTAATATC
CATCAACCTGGTCCAGGTGTAGGCGGTCATTGTTTAGCTGTTGATCCGTACTTTATTATT
GCTAAAGACCCTGAAAATGCAAAGTTAATTCAAACTGGACGTGAAATTAATAATTCAATG
CCGGCCTATGTTGTTGATACAACGAAGCAAATCATCAAAGCGTTGAGCGGGAATAAAGTC
ACAGTATTTGGTTTAACTTATAAAGGTGATGTTGATGATATAAGAGAATCACCAGCATTT
GATATTTATGAGCTATTAAATCAAGAACCAGACATAGAAGTATGTGCTTATGATCCACAT
GTTGAATTAGATTTTGTGGAACATGATATGTCACATGCTGTCAAAGACGCATCGCTAGTA
TTGATTTTAAGTGACCACTCAGAATTTAAAAATTTATCGGACAGTCATTTTGATAAAATG
AAGCATAAAGTGATTTTTGATACAAAAAATGTTGTGAAATCATCATTTGAAGATGTATCG
TATTATAATTATGGCAATATATTTAATTTTATCGACAAATAAAATGTGTCAAACTAGGGC
ATACATGATTAAGGAAAGATAAGCTGTCATGTGTTTGAACTTCAGAGAGGATAATGTTAT
GAAAAAAATTATGGTTATTTTCGGTACGAGACCCGAAGCAATAAAAATGGCACCATTAGT
AAAAGAAATTGATCATAATGGGAACTTTGAAGCGAACATTGTGATTACAGCACAACATAG
AGATATGTTAGATAGTGTGTTAAGTATATTTGATATTCAAGCTGATCATGATTTAAATAT
TATGCAAGATCAACAAACGTTAGCGGGCCTTACGGCGAATGCGCTTGCTAAACTTGATAG
CATCATTAATGAGGAACAGCCGGATATGATTTTAGTACATGGTGATACTACAACGACTTT
TGTAGGAAGTTTGGCAGCATTTTATCATCAAATTCCGGTCGGACATGTAGAAGCTGGACT
TCGAACACATCAGAAATACTCACCATTTCCTGAAGAGTTAAATCGAGTCATGGTAAGTAA
TATTGCTGAATTGAATTTTGCGCCAACAGTAATTGCAGCTAAAAATTTACTTTTTGAAAA
CAAAGACAAAGAGAGTATCTTTATTACTGGAAATACAGTTATTGACGCATTGTCAACAAC
AGTTCAAAATGATTTTGTTTCAACGATTATTAATAAACATAAAGGCAAGAAAGTTATTTT
ACTAACAGCGCATCGTCGTGAAAATATTGGAGAACCGATGCATCAGATTTTTAAAGCAGT
AAGAGATTTGGCAGATGAATATAAAGATGTTGTCTTCATTTATCCAATGCATCGTAATCC
AAAGGTAAGAGCGATTGCCGAAAAATATTTATCTGGGAGAAATCGGATTGAATTAATTGA
GCCATTAGATGCGATTGAGTTCCATAATTTTACAAATCAATCGTACCTCGTGCTGACAGA
TTCTGGTGGTATTCAAGAGGAGGCTCCTACATTTGGAAAACCTGTGTTGGTATTAAGGAA
TCATACAGAGCGTCCCGAAGGCGTTGAGGCGGGAACATCGAGAGTAATTGGCACAGATTA
TGACAATATTGTTCGAAATGTGAAACAATTGATTGAGGATGATGAAGCGTATCAACGTAT
GAGTCAAGCGAATAATCCATATGGTGATGGACAAGCATCACGACGTATTTGTGAAGCAAT
AGAATATTATTTTGGATTGCGTTCAGACAAGCCGGATGAATTCGTACCTTTACGTCACAA
ATAATAAAAAACCCCTAATCATGAAGTTGGTTTAGACAACCAGCGGTGACTAGGGGTTTT
TAATATGTTTATTTTTGATAGTGGTAGCCAATATCATATTTGAATACTTTATTTGATAAT
ATTGGACTTTGCTGTCCATCGTCATCACTTTTTAAACGTACATTTTTATGAGCTTCTTTA
AATACATCGGAATTCAACCAATTATTAAAGCTATCTTCAGATTCCCAAATAGTTAAGATT
TTAACTTCATCTGTATCCTCGGTATTTAATGTTTTAGTGACAAACATTTGTTGGAAGCCT
TCAATAGTTTCAATACCTTGTCTATTGTAAAAACGTTCAATCGTTTCTTCCGCACTGCCT
TTTTGTAATTGTAATCTATTTTCTGCCATAAACATGGGCAATCACTCCTCTATTTTATTA
TTTGATTTGGGTAATGTTTTTACAAATGTAAAGAGTACAGCGGTTTGTATGATAACCATT
ATGATTAATCCTATACGGACTGCAAGAACATCCACCATATAAATTGAAAAACCTATTACA
ATGTATAAGCTAATTAAAATTTTAATTTTCTGTTGTAGCGTGTAGCCTCGATGTAAATAA
AAGTTTTCTACATATTCTTTATAAATTTTTTGATTAATAAGCCAATTGTAAAAGCGATCT
GAACTTCGAGCAAAACAAAAAACTGCTACGAGTAAAAAAGGGGTCGTTGGCAGTAAAGGT
AATACGGCACCTGCAATACCAAGCGCTGTAAATATTAAGCCAATGACGATTAAAATAAGT
CGCATTGAAAAAACTCCATTCTAGTACTAATGCGCATGTAATATTGTTTTAGTAATATAA
ATCATGCTAAATATAATGTGTATGATAAGTGCAATGACTCAGTAAAATGAAACGATGTTG
AATTATCCTTGTCCCATTAACGCATTTTAAGCGCGACTTTCATAACAACCAAACTATTTA
ATGAGAATTATTCTCAAGTATTATAGTTATATTATGTGTTTTATTTTTGAAAAGTGCAAT
ATGTTTTCGAAAATAAGATTATTTTTATGTGCAAAAACGACGCAAAAGTTTTAAAAATGA
GACTTCTGTGAGCTGATTATTTTATAAAATGTAAACGCTTACTATATAATGTGAATCATA
TCGTTTAAAAGCATTATTAAATATGATGCTAAGAGATTTATATTATAGCCAATAAACAAA
GGAGAGATAATATGGCAGTAAACGTTCGAGATTATATTGCAGAGAATTATGGTTTATTTA
TCAATGGGGAATTTGTTAAAGGTAGCAGTGACGAAACAATCGAAGTGACTAATCCAGCAA
CTGGAGAAACACTATCACATATTACAAGAGCAAAAGATAAAGATGTCGATCATGCAGTCG
AAGTGGCGCAAGAGGCATTTGAATCATGGTCATTAACTTCTAAATCAGAACGTGCACAAA
TGTTGCGTGATATTGGTGATAAATTAATGGCACAAAAAGATAAAATTGCAATGATTGAAA
CATTAAATAATGGTAAACCGATTCGTGAGACAACAGCAATTGATATTCCATTTGCTGCAA
GACATTTCCATTATTTCGCAAGTGTTATTGAAACAGAAGAAGGTACAGTGAATGATATCG
ATAAAGACACAATGAGTATCGTACGACATGAGCCGATTGGCGTCGTAGGTGCTGTTGTTG
CTTGGAACTTCCCAATGCTATTAGCTGCATGGAAGATTGCGCCAGCCATTGCTGCAGGTA
ATACAATTGTGATTCAACCTTCGTCTTCAACACCATTAAGTTTATTGGAAGTTGCTAAAA
TTTTCCAAGAGGTATTACCTAAAGGTGTTGTCAATATACTAACGGGTAAAGGTTCAGAAT
CAGGTAATGCAATTTTCAATCATGATGGTGTAGATAAATTATCATTTACGGGCTCAACTG
ATGTAGGTTATCAAGTTGCCGAAGCTGCAGCAAAACATCTAGTACCCGCTACATTAGAGC
TTGGTGGTAAAAGCGCCAATATCATATTAGATGATGCTAATTTAGACCTTGCAGTTGAAG
GTATTCAGTTAGGTATTTTATTCAACCAAGGTGAAGTATGTAGTGCAGGTTCTCGATTAT
TAGTTCATGAAAAAATTTATGATCAATTGGTGCCACGTTTACAAGAGGCATTTTCAAATA
TTAAAGTTGGAGATCCACAAGATGAAGCTACACAAATGGGTAGTCAAACTGGTAAGGATC
AATTAGATAAAATTCAATCATATATTGATGCAGCAAAAGAATCAGATGCACAAATTTTAG
CAGGTGGTCATCGTTTAACTGAAAATGGGTTAGATAAAGGATTCTTCTTTGAACCAACGT
TAATTGCTGTGCCAGATAATCATCATAAATTAGCGCAAGAAGAAATATTTGGACCAGTGT
TAACAGTGATTAAAGTGAAGGACGATCAAGAAGCAATTGATATAGCTAATGATTCAGAGT
ATGGTTTAGCTGGCGGCGTATTTTCTCAAAATATCACACGTGCATTAAATATTGCTAAAG
CTGTACGTACAGGACGTATTTGGATTAACACTTACAACCAAGTACCAGAAGGCGCACCAT
TTGGTGGTTATAAAAAATCAGGTATCGGTCGAGAAACTTATAAAGGTGCGTTAAGTAACT
ATCAACAAGTTAAAAATATTTATATTGATACAAGCAATGCTTTAAAAGGTTTGTACTAGA
ATAAATATCGTTTTTGAAGCGTGTTTGTAGGTCAGTCTAGCGGTAAGTCTTAGCATTTTA
CGGAGTTGTTTAGATTTTAAGCGAAACAAAATATTTAGGAACATGCATAATGATATTAGG
ATATAATGACTAAAATAATAGCAGTAGGATGGTTTTTAATTGCAAATCATCTTACTGCTG
TTTTTACTTATGCTAATTTGCGATGCGGCTATTATAAGGACAGAGTTGTTTATTAATTAT
GGTGATTTAGAAATATGAAGTTCAATATGCAAAGTCATCGTTTGTTTTAATATGCGGAAC
AATCATTAAAGTTATTGCGATTTTTTGAACTTAATGAAACTAAACAATAAATTTGAGATA
CTTTTTTGTCATTTTTATGTAACTAACACAATAATCTCGGAAATTTTTAAAATTTTCTAT
ATGATAGGGATAAAGCAAAGAGCGAGTGTGCTGTAAAAGTTTTCCAAGGTGATATTACAT
AAAGGTATAAAGGGTAAAGATTAATGAGTTGTCATGTAAAGAACGATGATGTATAAATCA
TGGTTAATTACGGAAGCATTAATATTAATCTGAGAAGCTATAAAGAATTATTTTTAAAAG
CGACAATATTAAATACGACGCATTTATTTAGGAGTGGCAAACGTATGAATGGGAAAAAGG
CGAATACGATAAACAGATACAAATATTTTCATCATGTCGATCATCAAAAAATTCAACAAA
GTTCTAAAAAGACGCTATGGGCATCACTTATCATCACACTGTTATTTACAGTGATTGAAT
TTGTTGGAGGTTTAGTATCTAATTCATTGGCATTACTGTCAGATTCATTTCATATGCTTA
GTGATGTATTAGCACTTGGTTTATCAATGTTGGCAATTTATTTTGCAAGTAAGAAGCCGA
CTGCACGCTACACATTTGGATATTTAAGATTTGAGATATTAGCAGCATTTTTAAATGGTT
TAGCATTAATTGTAATTTCAATCTGGATTTTATATGAAGCTATTGTACGTATTATTTATC
CGCAACCAATTGAAAGTGGCATTATGTTTATGATTGCTAGTATTGGTTTACTCGTCAATA
TTATTTTGACTATTATCCTTGTAAGGTCTTTAAAACAAGAAGACAATATCAATATTCAAA
GTGCATTATGGCATTTCATGGGAGACTTATTGAACTCTATTGGTGTCATCGTTGCAGTTG
TATTGATTTACTTTACAGGATGGCGCATCATTGACCCAATCATTAGTATTGTAATTTCAC
TCATCATTTTACGTGGTGGTTATAAAATTACGCGTAATGCGTGGTTAATTTTAATGGAAA
GTGTGCCTCAACATTTGGATACTGATCAAATTATGGCAGATATTAAAAACATAGATGGCA
TATTAGATGTACATGAATTTCATTTGTGGAGTATTACAACAGAGCATTATTCATTAAGTG
CCCATGTTGTGTTAGATAAAAAATATGAGGGCGATGATTATCAAGCGATTGATCAAGTAT
CATCATTGTTGAAAGAAAAATATGGCATTGCACATTCAACGTTGCAAATTGAAAACTTGC
AATTGAATCCATTAGATGAGCCATACTTCGACAAATTAACATAAATAAAACATTGTAGCG
CCTAAAACATTAATCTATGTCATAGGCGCACGTTTCGTTTTATACTTATGTTGCATCATC
TAAATGATTTTCGTCAATTTCTTTGATGCTATCTACATCTAACACGACATCTTTAGGTTT
CAAAATATGAATATGTTTTTCATCATTTGTATGTAAAATGCGTTCTATGATGTATCTTTG
ACCGGCCATTGTTTCTACAGCAATCTTTTTGTTTCTTGCTAAACTTGCTACGACAGATTC
TTTATCCATAATGATAGCCCCCTATATATATGTTTATTTACTTATACCCTAACATTATTT
TTATACTCTTTGAAAATATATTTTACAGAATTTTATCTAAATATTTAAAAAAATCGCTCA
ATATCCTTGTAATCCGATAAGAATTATAGTAATATTTTTTCAACCATTGTTATAGGAGGT
CTTATTAATGACATTATTTTTATTAGAAGCTAACAATCTTGATTTTGCATCAACGAAAGA
AGAACTAGAAGCAAAGGCAGCATCACTATCTACGAAGACAATTCCAACATTAATTGAAGT
ACAAGCTACTGAAAATTTAACTCATGGTTATTTTATTGTGGAAGCAAATGACGAAGCAGA
AGCTAAACAATTTTTAACAGAAGCAGGTATTAGTATTCAATTAGTCAAAGAAGTACGCTT
AGTTGGTAAAGATTTAGATGAAGTTAAAAATGGTGATGCACATGTTGATTACCTTGTAAC
TTGGAACATTCCGGAAGGCATTACGATGGATCAATATTTAGCACGTAAAAAGAAAAATTC
TGTTCATTATGAAGAAGTGCCAGAAGTTGAATTTAAACGCACATATGTATGTGAAGATAT
GTCTAAATGTATTTGTTTATACAACGCACCTGATGAAGAAGCGGTACGTCGCGCGCGCAA
AGCAGTTGATACACCGATTGATGGCATCGAAAAACTTTAATAAGACAACAAGTTGATGAG
ATATATGTATATAGGTTTGGCGTGGATTTCGATTGCAGTTAATTAGAATAGCTCAATGCT
ATAAATGTAAGTAGTTGATATGACGAAACTAATGAACTATATGCAAGTATTGTCTAAAAC
AATCATTTTATTGAAATTTTGTAGAGCTGAAATTAATATAACGTCGTTAATTGAATAACG
CTTATGTTATAAGAGCACTCATACCAAACCATAATCATCTATAGATATAACAATTCACGA
TTTAAGGGCTGTGTTTGGCATAGCCCTTTAGATATACACTTAATTCTTATTAAAATAGTA
GGGATTAAAAGGGGGCTTGTCATGATTAAAATACAACAATTACAACATCACTTTGGATCA
CATAAAGTAATTCATAACTTTAATTTGGACATTAGCAAGGGAGAAATAGTCACTTTTATA
GGGAAAAGTGGTTGCGGGAAGTCTACTTTACTCAATATTATCGGTGGATTTATTCATCCA
TCATCTGGTCGTGTCATTATTGATAACGAAATTAAACAACAGCCGTCTCCAGATTGTTTA
ATGCTATTTCAACATCATAATTTGCTGCCATGGAAAACGATTAATGACAACATTAGGATT
GGATTCCAACAGAAAATTAGTGATGAAGAGATTAACGCACAGCTTAAATTAGTTGATTTA
GAAGGCAGAGGAAAGCATTTTCCCGAGCAACTGTCCGGTGGTATGAAACAACGTGTAGCA
CTATGTCGAGCGCATGTGCATAAGCCTAACGTTATATTGATGGATGAGCCATTAGGTGCA
TTAGATGCATTTACACGCTATAAACTTCAGGATCAACTAGTGCAACTAAAACATAAAACG
GAATCAACTATTATCTTAGTCACTCACGATATTGATGAAGCTATTTATCTTTCCGACCGC
ATTGTTCTATTAGGAGAAGGTTGCAATATTATTTCTCAATATGAAATTACAGCATCACAT
CCACGCAGTCGTAATGATAGCCACCTACTTAAGATTCGTAATGATATTATGGAAACATTT
GCATTGAATCATCATCAAGTTGAACCTGAATATTATTTATAAGGAGTGAGTGACGATGAA
AAGGTTAAGCATAATCGTCATCATTGGAATCTTTATAATTACAGGATGTGATTGGCAAAG
GACGTCTAAAGAACCGTCTAAAAATGCCCAACATCAGCAAGTGATTAAAATTGGATATTT
GCCGATTACACATTCAGCTAATTTGATGATGACTAAAAAATTATTATCACAACACAATCA
TCCGAAATATAAACTAGAATTAGTTAAATTCAATAATTGGCCAGATTTAATGGACGCATT
AAACAGTGGTCGTATTGATGGTGCATCAACTTTAATAGAGCTCGCGATGAAATCAAAGCA
GAAGGGCTCGAATATAAAAGCTGTGGCATTGGGTCATCATGAAGGCAATGTCATTATGGG
ACAAAAAGGTATGCACTTAAATGAATTTAATAATAATGGCGATGATTACCATTTTGGTAT
ACCGCATCGTTATTCAACACATTATCTTTTACTTGAAGCATTACGTAAACAATTAAAGAT
TCAACCGGGTCATTTTAGCTATCATGAAATGTCGCCAGCAGAAATGCCAGCCGCATTAAG
TGAACACAGAATTACAGGGTATTCTGTAGCCGAACCATTCGGTGCACTGGGTGAAAAGTT
AGGCAAAGGTAAGACTTTGAAACATGGTGATGACGTTATACCTGATGCGTATTGCTGTGT
GCTAGTACTGAGAGGCGAATTGCTTGATCAACACAAGGATGTAGCGCAAGCATTTGTACA
AGATTATAAAAAGTCTGGCTTTAAAATGAATGATCGCAAGCAAAGTGTAGACATTATGAC
GCATCATTTTAAACAAAGTCGTGACGTTTTAACACAGTCAGCGGCATGGACATCCTATGG
TGATTTAACAATTAAGCCATCCGGCTATCAAGAAATTACGACATTGGTAAAACAACATCA
TTTGTTTAATCCACCTGCATATGATGACTTTGTTGAACCGTCATTGTATAAGGAGGCATC
ACGTTCATGACACGTCTCACAATTAATAAAATTATATTACCTATTATCACATTTATTATT
TTCTTAGGCATTTGGGAAATGGTCATTATTATTGGGCATTACCAACCTGTATTGTTACCT
GGTCCTGCTCTTGTAGGAAAAAGTATATGGACTTTCATTGTTACTGGAGAAATTTTCCAA
CATTTAGCAATTAGTTTATGGAGATTTGTAGCGGGCTTTGTTGTCGCATTGTTGGTTGCT
ATTCCATTGGGCTTCTTGCTTGGAAGGAATCGTTGGCTATACAACGCTATCGAACCGCTA
TTTCAATTGATTAGGCCGATATCTCCGATAGCTTGGGCACCATTTGTTGTTCTATGGTTT
GGTATTGGTAGTTTGCCAGCGATTGCGATTATTTTTATCGCTGCTTTTTTCCCAATTGTG
TTCAATACCATTAAAGGCGTTAGAGACATTGAACCTCAATATTTAAAAATAGCGGCAAAT
TTAAATTTAACTGGGTGGTCATTGTATCGCAATATATTATTTCCCGGGGCATTTAAACAA
ATCATGGCTGGGATACATATGGCGGTAGGAACAAGTTGGATATTTTTAGTTTCTGGTGAA
ATGATTGGTGCACAATCGGGATTAGGTTTTTTAATCGTTGATGCACGAAATATGTTGAAC
TTAGAAGATGTTTTAGCAGCAATATTCTTTATCGGATTATTTGGTTTTATTATTGATCGA
TTCATTAGTTATATTGAGCAGTTTATACTTAGAAGATTTGGTGAATAAGGAGAGATGATG
ATGACTTTAGAAACGCTTATCAAAGAACAATTAGATCCTCATTTAGTAGAAGTTGATGAA
GGGACGTATTATCCGAGAACATTTATTCAACAATTATTTGTAGATGGCTATTTTGGTGAA
GCGACACTGAGAAAAAATGCTGAAGTAATCGAAGCTGTATCGCAGTCTTGTTTGACAACA
GGATTTTGTTTATGGTGCCAATTGGCTTTTTCAACGTATTTAGAAAATGCCACACAGCCA
CATTTAAATAATGACTTACAACAGCAATTGTTATCTGGAGAAATATTAGGTGCTACCGGA
TTGTCTAATCCGATGAAGTCATTTAATGATTTAGAAAAAGTTGAACCTTGAACACACTTA
TGTTGATGGACAATTGGTTGTCAGTGGACGTATGCCAGCTGTAAGTAATATTCAAGAAGA
CCATTATTTTGGTGCGATTTCGAAGCATGAATCATCAGATGAATTTGTCATGTTCATTCT
ACGTGCCAATCAAGATGGTATCACTCTTGTTGAAAAAACAAATTTTTTAGGGGTAAACGG
CTCAGCAACGTATCAAATTACGTTGAATCAAGTCGTAGTGCCACAATCACAAATTATCAC
GCATGATGCGAAGCAGTTTGCGGCAACTATTCGCCCGCAATTTATTGCTTACCAAATTCC
AATAGGATTAGGCTCAATTAAAAGTTCTTTAGAGTTAATTGATGCATTTTCAAATGCGCA
AAACGGAATAAATCAATATTTAGAGTATGATGTTGAAGATTTTAAAAAACGTTATCGTCA
ACTTAGAGAGGAATATTATGCAATATTAGATGACGGTAACTTAACTTCACATTTAAATGA
ATTAATATCATTGAAGAAGGACATTGGCTATTTATTGTTAGATGTAAATCAAGCTTCTGT
TGTCAATGGTGGCTCAAGAGCATATACACCATATTCACCACAAGTACGTAAATTAAAAGA
AGGATTCTTCTTCGCAGCATTAACACCAACATTAAGACATTTAGGTAAACTTGAAGCAGA
GTTGAAGGGCTAAGTGTGATAAGCTGATTTTTTGTTTAGATGCGTTTGTTGAAACATTTT
TTAAAATAATATAAATCTTAGTTTATAAACATTTTCTGTTAATTTGTTATATCCTTTTAA
CTAGGAAAATATACATTTCGTAATAATAATAATCGTTATCATTGAAAAAGTGTTAATAAG
GTGTATAATGAAAATGTGAACAATTAATGAACTTCTTATTTTAAAGAAGGTGAATACTAT
AGATACGCATACTAAAGAACAACAATTCTCGAATCTAGTAAGATCTTATCGTAAAGAATA
CGTGGGTAAAGGACCCAATAGTATTCGAGTGTCGTTTAAAGATAATTGGGCGATTGCACA
TATGACAGGTGTTTTGAGTAAAGTTGAGAGTTTTTACCTAAACGACAAACGCAATGAATC
GATGCTCCATTATACACGCACAGAGAAGATTAAACAGATGTATAAAGAAATAGATGTAAA
TGAGATGGAAAGTCTTGTAGGCGCTAAGTTTGTAAAATTATTTACAGATATTGATTTGAA
TGATGATGAAGTCATTTCAATATTTGTTTTCGATAAGTCAATAGAATAAGTGTTGCTGGT
GTAAGGTACACGGTGCTGTTTGCTAACTTCGCTTTGAATTTAACAATAATTCAAGGGGGT
GGTATGTCAAACGGTGCCGTTTTTTTGTCATATTTTTAAAACAAGCAACATGCAACACGT
ACTTTAAGGAAGTCAAAATTTATCATTTAGGAGAGATGGATATGAAAATCGTAGCATTAT
TTCCAGAAGCAGTAGAAGGTCAAGAAAATCAATTACTTAATACTAAAAAAGCATTAGGAT
TAAAAACATTTTTAGAGGAAAGAGGACATGAGTTCATTATATTAGCAGATAATGGTGAAG
ACTTAGATAAACATTTACCAGATATGGATGTGATTATTAGTGCGCCATTTTATCCTGCAT
ATATGACTCGTGAACGTATTGAAAAAGCACCGAACTTGAAATTAGCAATTACAGCAGGTG
TAGGATCTGACCATGTAGATTTAGCGGCAGCAAGTGAACACAATATTGGTGTCGTTGAAG
TTACAGGAAGTAATACAGTTAGTGTGGCAGAACATGCGGTTATGGATTTATTAATACTTC
TTAGAAACTATGAAGAAGGTCATCGTCAATCAGTAGAAGGTGAATGGAACTTGTCTCAAG
TAGGTAATCATGCGCATGAATTACAACACAAAACAATTGGTATTTTTGGATTTGGTCGAA
TTGGACAACTTGTTGCTGAAAGATTAGCGCCATTTAATGTAACATTACAACACTATGATC
CAATCAATCAACAAGACCATAAATTGTCTAAATTTGTAAGCTTTGATGAACTTGTTTCAA
CAAGTGATGCGATTACAATTCATGCACCATTAACACCAGAAACTGATAACTTATTTGATA
AAGATGTTTTAAGTCGTATGAAAAAACACAGTTATTTAGTGAATACTGCACGTGGTAAAA
TTGTAAATCGCGATGCGTTAGTTGAAGCGTTAGCATCCGAGCATTTACAAGGATATGCTG
GTGATGTTTGGTATCCACAACCTGCACCTGCTGATCATCCATGGAGAACAATGCCTAGAA
ATGCTATGACGGTTCACTATTCAGGTATGACTTTAGAAGCACAAAAACGTATTGAAGATG
GAGTTAAAGATATTTTAGAGCGTTTCTTCAATCATGAACCTTTCCAAGATAAAGATATTA
TTGTTGCAAGTGGTCGTATTGCTAGTAAAAGTTATACAGCTAAATAGAATAAGGATGCTG
GGCTAGCGATTAACGCTTTCAATTTTATATAAATGAATCATATAAGCACTACTGCTGTTG
TAAAGATGGCAGTAGTTTTTTTATGATTACATCTAAGTATAGTCACAGCTATGTTAGGAC
AATGATTTAACATTTACGCACATATGTGTTCACTTACGCAATTATTGATAAATTTCATTC
ATTTGGAATAATATATAGTCATATAGTGCTAATTTTTTTGAGGCATTATATGCAAGATGC
ATTGTAAAGTCGATGCATTTGTTTGTTAAATAACTTTGTATAACTAAAAATTCTTTGTTT
CAACGTATAATCTAATAATAGATTTTATATAAATGGTAGTGTGTATATATGTGGATAGGG
GTGTAGTTATCAATGAAACGCTTAAGTACGACTTTGAAAGTACGATTGATTAGCAATTTT
TTACAGCTAATTATTACGACAGCATTTATACCGTTTATAGCACTATATTTAACAGATATG
TTAAGTCAATCAATTGTCGGTATATATCTTGTTGGTTTAGTGGTTCTAAAATTTCCATTG
TCCATTATATCTGGTTACCTTATTGAGATATTTCCGAAAAAGTTGCTAGTACTTATTTAT
CAAGCGACGATGGTGATAATGCTTGTGTTCATGGGCATATTTGGGTCACATCAATTGTGG
CAAATTATTGGTTTTTGTGTTGCATATGCCATATTTACAATCGTTTGGGGATTACAATTT
CCAGTTATGGACACATTAATTATGGATGCAATTACCGAAGACGTGGAACATTATATTTAC
AAGATTAGCTATTGGATGACGAACTTATCGGTAGCTATTGGGGCATTGTTAGGTGGCTTG
ATGTATGGCTACAGTATGTTACTACTTTTCTTAATAGCAGCTTGTATATTTTTAATTGTA
CTCTTTATTTTATATATTTGGTTACCTCAAGACCGAAATCAAGTAAAGCAAAGTGATGAC
AAGAGACATGCAAGTCGTTATCAAAAATTACAAATAATGAATATATTTCGCAGTTATAAA
TTAGTTTTGAAAGACCGTAATTATATGTTATTGATTTCGGGGTTCAGTATCATCATGATG
GGTGAATTTTCAATCTCCTCATATATTGCTATTAGACTAAAGGATCAGTTTGAAACAATA
AGTATAGGTTCATATGATATTACAGGTGCTAAGATGTTAGCAATCTTGCTAATGATTAAT
ACGGTCGTCGTCATTTTACTCACGTATTCAATCTCGAAAGTTGTATTGAAAATAGATTTT
AAAAAAGCTTTAATCACTGGTTTGCTGATTTATATTGTTGGCTATAGTGGTCTAACCTAT
CTTAATCAGTTTGGCTTATTAGTTGTTTTTATGATAATTGCGACTGTAGGTGAAATTATT
TATTCGCCTATAGTTTCAGAACAACGCTTTAAAATTATTCCTAAAGCTAAAAGAGGAACA
TATAGTGCAGTTAATGCATTAGGTATTCATTTTTCAGAAACACTAGCTAGGTTAGGGATT
GTGTTGGGTGCTTTCTTAACGTCATTACAAATGGGACTGTATATGTTTATAGTTTTAACA
ATTGGTGCTAGCATGCTTGTTGCTGGTGTATTCGGGGGACAAAAACAAGTGAATACAAAT
TGAATTTATTTAAATATTTATTTTATGCATCTTTTTATATTGAAAACCTATTAATTTGGT
CGTAATTAAAATAGAGATAAATTTATTAAGAATTTGTTAAAATTTAAGGATAACAATTGT
TTTATGCGAGTTGTTTGTTTAATATAAACTTGCTTCATGGATATTTTGTAACAACAATAT
TGAATTTGCAATGAGATATGAACAAGAGAAAGTGATTAACGAGTTGTAGTGTGCTATTTA
TCGAAGATGTATGTAATTTACATTGAAAAATATACCAATTGTAACGATGATACAAGATGT
ATTTTAGGGTAGAATATATCGCTCATATGTTGCGAATGGTGTTTTATATTAATCATTACA
TAACGAGTTAATTAACATTTCGTCGGTTATCATATCATCATGCAATTTCAGTAAGTAATG
AGTATTATGATATGAAAGAAGGACTTTTTATGATTATGGGTAATTTGAGATTTCAACAGG
AATATTTTCGTATATACAAAAATAATACAGAATCAACGACACACCGTAATGCGTATTGGG
TTAAACTCGCTAAAAATGTTGAAGCTACTAAAATGATGTATGCATTATCGACAATTGTGC
AACAACATGCATCTATAAGACATTTTTTTGATGTTACTACCGATGACAATTTAACAATGA
TACTTCATGAATTTCTGCCTTTTATTGAGATAAAACAAGTTCCATCTTCTTCCGCAAACT
ATGATTTAGAAGCTTTTTTTAAGCAAGAATTAAGTACTTACCATTTTAATGATTCACCTT
TATTCAAATTTAAATTGTTTCAGTTCGCTGATGCTGCATATATATTATTAGATTTTCATG
TGTCCATTTTCGATGATAGTCAAATTGATATTTTTCTTGATGATTTATGCAATGCATATC
GTGGCAATACTGTTATTAACAATACTCGACAGCATGCACATTTAAATAGAAATGATGATA
AAGACAATCAAGATGCATCGCATATAGCATTAGACTCAAACTATTTTCGGCTAGAGAATA
ACTCTGACATCCATATTGATAGTTATTTACCAATTAAGCATCCATTTGAGCAAGCTTTAT
ATCAAACGTATTTGATTGATGATATGACATCAATAGATATGGCATCGTTGGCTGTTAGTG
TGTATTTAGCTAATCATATAATGAGTCAACAACATGATGTCACATTAGGTATACATGTAC
CATCACATTTACCAAATGATTTACACGGAAATATTGTGCCATTAACGTTAACAATCGATG
CAAAAGATGTATGTCAACGTTTTACAACAGATTTTAATAAAAGTGTGTTGCAAAATATGT
CGCAATTACAGTGCGCGAAGTCTTCGCTTTCATTAGAGACTATTTTTCATTGTTATCATC
AAATGATGTCTTGTTGTAATGATGTTATTGAGGATGTACATCAAATACATGATGCACATA
CATCTTTAGCGGATATTGAAATTTTTCCACATCAACACGGGTTCAAAATTATATATAACA
GTGCAGCATATGATTTGCTCTCAATCGAGACGCTGAGTGACTTAGTTCGTAATATTTATT
TGCAAATTACTGAAGAAAATGGAAATAAACGAACAACTGTAGATGAACTTAATTTGATGA
CAGAACGTGATATTCAATTATATGACGATATCAATTTAAGTTTGCCTGAGATAGATGATG
CGCAAACAGTTGTTACCTTATTTGAGCAACAAGTTGAAGCAACGCCGAATCATGTCGCTG
TGCAATTTGACGGAGTGTTTATAACATATCAAACATTGAATGCACGCGCGAATGATTTAG
CACAACGTTTGAGAAACCAGTATGGTGTTGAACCTAATGATCGTGTCGCTGTCATAGCTG
AAAAAAGTATTGAGATGATAATAGCGATGATAGGTGTGTTGAAAGCTGGTGGGGCTTACG
TGCCAATTGATCCGAACTATCCAAGTGATCGTCAGGAGTACATTTTAAAAGATGCAACGC
CTAAAGTTGTTATAACGTATCAAGTAGTATATGAAAATGGTAAACAAAATATTAATCACA
TTGATTTGAACAAGATAGCGTGGAAAAATATTGATAATCTTTCTAAATGTAACACGTTAG
AAGATCATGCGTATGTTATTTACACGTCGGGGACAACTGGTAACCCTAAAGGGACACTAA
TTCCGCACCGAGGTATTGTTCGCTTGGTCCATCAAAATCATTATGTACCATTAAATGAAG
AGACGACGATTTTGTTATCAGGAACTATAGCCTTTGATGCTGCAACATTTGAAATATATG
GTGCATTGCTAAATGGTGGAAACCTGATTGTTGCTAAAAAAGAACAATTATTAAATCCAA
TAGTGTTAGAACAATTAATCAATGAAAATGACGTTAATACTATGTGGTTAACCTCCTCAT
TATTTAATCAGATTGCTAGTGAACGAATAGAAGTATTGGTACCGTTAAAGTATTTATTAA
TTGGTGGAGAAGTATTGAATGCTAAGTGGGTAGATTTGCTTAATCAAAGACCGAAGCATC
CTCAAATTATTAATGGTTATGGACCAACTGAAAATACAACATTTACAACGACGTATAATA
TACCTAACAAAGTTCCAAATCGTATTCCTATTGGTAAACCGATTCTTGGTACTCATGTTT
ATATCATGCAAGGCGAGCGTCGTTGTGGCGTTGGTATTCCTGGAGAATTATGTACAAGTG
GCTTTGGGTTAGCTGCAGGTTATTTAAATCAGCCAGAATTGACAGCAGATAAATTTATCA
AAGATTCAAATATAAATCAGCTGATGTATAGAAGTGGTGATATCGTACGTTTGTTACCCG
ATGGCAACATAGATTATTTATATCGAAAGGACAAACAAGTTAAGATTCGAGGATTTAGGA
TTGAGTTGTCAGAGGTTGAGCATGCGCTCGAGCGTATACAAGGTATTAATAAAGCGGTTG
TTATTGTTCAAAATCATGATCAAGACCAGTATATCGTTGCTTATTATGAAGCGATGCATA
CATTATCACATAATAAGATTAAATCACAATTACGTATGACCTTACCGGAGTACATGATAC
CAGTTAATTTTATGCATATTGAGCAAATTCCTATTACTATTAATGGGAAATTAGATAAGA
AGGCATTGCCTATCATGGACTATGTCGATACGGATGCCTATGTAGCACCGAGTACAGATA
CCGAACACTTGCTATGCCAAATTTTTGCAGATATTTTACATGTGAATCAAGTAGGTATTC
ATGATAATTTCTTTGAATTAGGTGGCCATTCATTAAAAGCAACGTTAGTGGTGAATCGGA
TAGAGGCATCTACTGGGAAACGATTACAAATTGGTGATTTATTACAAAAGCCAACTGTAT
TTGAACTAGCACAAGCTATTGCTAAGGTTCAAGAACAAAACTATGAAGTGATTCCTGAAG
CTATAGTTAAAGATGATTATGTGTTGAGCTCTGCACAAAAGCGTATGTATTTATTATGGA
AATCAAACCATAAAGATACGGTGTATAACATACCTTTTTTATGGCGGTTATCATCAGAAC
TTAATGTAGCTCAATTGCGACAAGCAGTTCAGCATTTGATAGCGCGACATGAGATTCTAC
GAACACAATATATTGTTGTAGATGATGAGGTTCGACAACGTATTGTGGCAGATGTTGTAG
CTGACTTTGAAGAAGTTAACACGCATTTTACGGATGAACAAGAAATCATGCGCCAATTTG
TGGCACCTTTTAATTTGGAAAAGCCAAGTCAAATTAGAGTGAGATACATTCGAAGTCCAT
TACATGCATACCTGTTTATAGATACACATCATATTATTAATGATGGTATGAGTAATATAC
AATTAATGAATGATCTTAACGCACTTTATCAACATAAATTATTGTTACCACTTAAATTGC
AATATAAAGACTATAGTGAATGGATGTCGCATCGTGATATGACGAAACATAGACAATATT
GGTTATCTCAATTCAAAGATGAAGTACCTATTTTAAGCTTACCGACAGACTATGTTAGAC
CAAATATTAAAACGACAAATGGAGCAATGATGTCATTTACAATGAATCAACAAATGAGAC
AGCTACTTCAAAAGTATGTAGAAAAGCATCAAATTACTGATTTTATGTTCTTTATGAGTG
TGGTCATGACGTTGTTAAGCAGATATGCTCGAAAAGATGATGTTGTTGTCGGTAGTGTAA
TGAGTGCGCGTATGCATAAAGGCACGGAGCAAATGCTAGGCATGTTTGCTAATACGTTGG
TATATAGAGGGCAACCGTCACCTGATAAAATGTGGACACAGTTTTTACAAGAGGTTAAGG
AAATGAGTTTGGAGGCATACGAGCATCAAGAATACCCATTCGAATGTTTAGTAAATGACT
TAGATCAATCACATGATGCCTCACGGAATCCATTATTTGATGTCATGTTAGTACTACAAA
ACAATGAAACGAATCATGCTCATTTTGGGCATAGTAAATTAACACATATTCAACCCAAAT
CAGTGACGGCGAAATTTGATTTATCTTTCATCATTGAAGAAGATTGCGATGACTATACAA
TCAATATCGAGTATAATACCGATTTATATCACTCAGAAACAGTTCGTCACATGGGTAATC
AATGTATGATTATGATTGATTATATTTTGAAGCATCAAGATACACTACAAATTTGTGATA
TACCAAACGGCACGGAGGAACTTCTAAATTGGGTCAATACGCATGTTAACGATCGAATGC
TTAATGTCCCGGGAAATAAATCTATCATAAGTTACTTTAATGAAGTTGTCTCACGACAAG
GTAATCATGTTGCGCTAGTCATGAATGATTTGACAATGACATATGAAACATTACGCAACT
ATGTGGATGCCATTGCGCACATGCTCCTATCAAATGGTGTGGGCAATGGTCAACGGGTTG
CCTTGTTAACAGAACGTAGTTTTGAAATGATTGCGGCGATGTTGGCGACAGTTAAAGTAG
GTGCATCTTATATACCTATCGATATTGATTTTCCGAAAAAGCGACAAGGTGCAATTTTGG
AGGATGCTAAAGTAACTGCAGTCATGTCTTACGGCGTTGAAATTGAAACGACATTACCAG
TCATTCAATTGGAAAATGCTAAAGGTTTTGTTGAATCAAAGGAAAATGAACAATATGATG
ATTTACATGGCAATCAACTTGAAAACACAGCGATGTTAGATAATGAGATGTATGCTATTT
ACACATCTGGTACGACCGGGATGCCTAAAGGGGTTGCCATACGACAACGAAATTTGTTGA
ATTTAGTGCATGCATGGTCAACTGAATTGCAATTAGGCGACAATGAAGTATTTTTGCAAC
ATGCAAATATTGTTTTTGATGCATCAGTTATGGAGATTTATTGTTGTTTGTTAAATGGTC
ATACGCTTGTGATTCCAGATAGAGAGGAACGTGTTAATCCAGCACAGTTACAACAACTCA
TTAATAAGCATCGTGTGACGGTGGCGTCGATTCCATTACAGATGTGTAGTGTTATGGAAG
ACTTTTATATTGAAAAATTGATTACAGGCGGGGCAACTAGTACGGCATCCTTTGTTAAAT
ATATTGAGAAGCATTGTGGCACGTATTTCAATGCCTATGGACCATCTGAGTCAACAGTCA
TCACATCGTATTGGTCACATCAATGTGGTGATTTGATACCTGAGACGATTCCAATTGGCA
AACCCTTATCTAACATCCAAGTGTATATTATGTCAGATGGTTTGTTATGCGGTATTGGTA
TGCCAGGCGAGTTGTGTATTGCAGGTGATAGTTTAGCGATAGGATATATTAATCGTCCAG
AATTAATGGCTGATAAATGGCAAAATAATCCATTTGGTAAAGGAAAGTTGTATCATAGTG
GTGATTTAGCACGTTATACATCTGATGGTCAAATTGAATTTTTAGGAAGAATAGATAAAC
AAGTGAAAGTTAACGGGTACCGTATTGAACTTGATGAAATTGAAAATGCAATATTAGCTA
TTCGTGGTATATCTGATTGTGTTGTCACAGTAAGTCACTTTGATACGCATGATATATTGA
ATGCTTATTATGTCGGAGAGCAACAAATGGAGCAGGATTTGAAGCAATATTTAAATGATC
ATCTGCCTAAGTATATGATTCCTAAGACTATAACGCATATCGATTGTATGCCATTAACCA
CGAATGACAAGGTGGATACTACGCGTTTGCCAAATCCATCACCTATACAACAGTCTAATA
AAGTGTATAGCGAACCATCTAATGAAATTGAGCAGACATTTGTTGATGTATTCGGAGAGG
TATTGAAACAAAATGATGTCGGTGTTGACGATGATTTCTTTGAACTTGGTGGTAACTCAT
TAGAGGCGATGTTAGTTGTCTCGCATTTAAAACGATTTGGCCATCATATTTCAATGCAGA
CATTATATCAATATAAAACCGTGCGACAGATTGTTAATTATATGCACCAAAATCAACAAT
CATTAGTTGCATTACCGGATAATCTTTCGGAATTACAAAAAATGGTTATGTCTCGTTATA
ATTTGGGTATTTTAGAGGATAGTCTAAGTCATCGACCTCTAGGAAATACACTATTGACTG
GTGCTACAGGGTTTTTAGGTGCTTATCTGATTGAAGCACTACAAGGATACAGTCATCGCA
TTTATTGTTTCATACGTGCTGATAATGAGGAAATAGCATGGTATAAGTTGATGACGAATT
TAAATGATTATTTTTCAGAAGAGACGGTTGAAATGATGTTATCAAACATTGAAGTCATTG
TTGGTGATTTCGAGTGTATGGATGATGTTGTTTTACCAGAAAACATGGATACGATTATTC
ATGCAGGTGCTCGTACAGATCACTTTGGTGATGATGATGAATTTGAAAAAGTAAATGTTC
AAGGTACTGTTGATGTCATACGTTTGGCACAACAACATCATGCAAGGTTAATATATGTGT
CTACGATAAGTGTGGGAACTTATTTTGATATAGACACAGAAGATGTGACATTTTCAGAAG
CGGATGTCTATAAAGGACAACTACTAACATCACCATATACACGGAGTAAATTTTATAGTG
AATTAAAAGTATTAGAAGCTGTAAATAATGGCTTAGATGGTCGGATTGTACGTGTTGGTA
ATTTGACGAGTCCTTACAATGGAAGATGGCATATGAGAAATATAAAGACTAACCGTTTTT
CAATGGTAATGAATGATTTGTTACAACTGGATTGTATCGGGGTTAGCCTCGCTGAAATGC
CTGTAGATTTTTCTTTTGTGGATACGACTGCAAGACAAATTGTCGCATTAGCACAGGTCA
ACACGCCACAAATCATTTACCATGTGTTATCACCTAATAAAATGCCGGTGAAATCTTTGT
TAGAATGCGTTAAGCGCAAAGAAATTGAACTCGTCAGCGATGAATCATTTAATGAAATTT
TACAGAAACAAGACATGTACGAAACGATTGGATTAACTAGTGTTGACCGTGAACAACAAC
TAGCAATGATAGATACAAAATTAACATTAAAAATAATGAATCACATCAGTGAAAAATGGC
CAACGATAACTAACAATTGGCTGTATCATTGGGCACAATATATCAAAACAATATTCAATA
AGTAAGTAGGGAAAGTTATGACAGTATTTGTAATGCAATTACAGAGTAACTTGAAAAGTA
TTGAAGAATTAATATCACAAAGTCGTTGGTCATATAAAAAACCGCGTACAGTCAACTATA
GATACAATCAAGATAAACTCATGCACAGATTGGGAGATATTTTAGTGCAATATGGAATTC
AACATGACACAGGGTTATTACCACATGAATGGCATTATCACATTTCGCCACGAGGTAAGG
CAGATATAGTTCAACACAATCGTGATGGACAGCCCATCTATGTGAGCTTATCATATAGTT
ATCCTTATATCGTGTGTGTTGTCGATAAAGAACCAGTTGGTATTGATATCGAAAAGATAT
CACAACGTTTAGACTGGCGTACATTAGTGACGTGTTTCTCTACAAACGAAGCACATCAAA
TATGTAGTTTAAATGATTTTTATCAAATATGGACACAAAAAGAAAGTTTTACAAAATTGA
TTGGTGAAGGTTTAATCAAAGGATTGGACATTTATGATATGACGCAATCACACTTTTATC
AATCACGTGAAGTGAAGTTCAAACAATTTATTTTTGATCAGTTTATGGTACAGGTATGTT
TCTTAGGACAGGCACCCTGGGGTTATAAAAAAGTGTCTGTATTTCAGTTATTGAGTAGTT
AACATGACGTCTAACAGTATCATTGCGCAGTGATTTTAAACTATACTGCCTAAATGTTTA
CTGTTAGATGTTTTTTTATTGGAAAAATGAAAGGTGAATACACGATGGCATCATTCAAAA
TCATGACGAGATTAAAGTAAGTGATAAGGTGAAAATATACTGAGCAATATTGAAATTGCC
AAAAATAATGGCTTGTTACGACGCATTTGAGACTTTAATGCTCACGTAAGTTGGCTGGAA
TCATATCATGTCAGTTAATAAAATAACGTGAGCATCAATCATCATACTCAAACGATGATT
TAAAACTCACGTTAATGTTAGTCAGTGTATTAATTTAATTTATAGCGATAGACAAAATGT
TGTCGTACTAATTCAATGGTCATCATCCAGACGACATGGCCAAATAATTCTGAGACATGC
TCTTGGAATGGTTGATCCCACACAGCAGGTACAGTATGCATAATTGGCATAATGATAAGG
TGGAATAAAACCCATATTGCAATACCAAATACAGCACCTTGTCCCATTGCTAAGTAAGCG
TATTTTTTAACTAATATGCAATAAATAATTGCAATGACGATAGAAAAACTAAAGTGAACA
ATAAAGCTTACCCAAGGTAATTCCATATTTGAAAATGTATATGTTTGATGCGTAAACTCA
CTACTAAATCCTAATTGTTGCAATAACTCTTGAGGTGGGTTCGTTGCATTTCGTTCTGGT
GTACGAGGTGGAAACATGACCTCCCAACCTAATTTTACAATTCCAGATAACAAGCCACCA
ATAATTCCGGCATAAATGAATATACCCATTTGTCGTTTCGTCAACTTAAGGACCCCTCTC
TTTTTACTATCCTCATTATAGTATTTTGTGAAAATAATCACAATAAAAAGCTTTGTAAAA
TATAAAATATTTCAAGTTACAAATTTGAAAATCACTAATAGTGTTTTTCATCTCATATTG
TATCATACTATATTCAAAATTGTTAACGAGATGAACGGTAAATAAATGTTTTAGCGCAAT
GGATAATCGAACTGGAATCATCTCGCGTGTCAAAACTTGTTAGGCCTTAATTTCATAGTT
ATGATTTTAGTATCGTTGTCCCAACAAAATCATTATTGTAAATAGCTTCGATAATATTTG
GCTTGTTTCCTGATGCAATGATAACTTTAGGACAGCCATTTTCAATAGCATTTTTAGCAT
CAAGCACTTTGGGAATCATACCTCCATAAATATCACCATGCTCAATATACTGATTAATAT
CGGCTAATGGCAGTTGAGGTATAACAACATCGTTGATAAGCACGCCAGCAATATTACTTA
GTACATAAATGGGTGCTTCTAATGATGCTGCAATAAAATAGGCGAGTGTGTCTGCATTTA
TATTGTAAAATTCTCCATCATGGTTATTGAAACCAATCGAATTGATGATAGGTACAAATT
TAGTACATAAATAAGACAATGAGTCTATATTTAAAGTGGTTGGAACCCCGACATATCCAT
ATTGTTGATCAAAACGTTTAATTTCAAATAATTGAGCATCCAAACCACATAAGCCTATTG
CAGAACATTGGTGCTGGTTAAATTGAGCTACTAATGCAGTGTTAACGTCTGCAATGAGCG
TGTGTTTAGTAATAGTCATGGTTGCTTTATCAGTCACTCTTAGGCCATTAACAAAGTGTG
GCTCGATTTGCTGGTTTGATAATGCTTCATTAATAAATGGGCCACCGCCATGAACGATAA
TGGGGTAGATGTTGTTTGATCGTAAATGCTTAATGTTGTTAATAATTGATGGATGCATGT
CACTTAGTGTACTGCCACCAATTTTAATGACAATAAATTTCATCTAACCAACACCACCTT
ATGTTCGATATGATGCGTTAATACGCACATAATCATAGGATAAATCACAACCGTATGCAG
TCGCTGCAGCGTTACCTAAACCAAGCTGAACGTCAATTGTGACATTTTCATGAGTTAATG
TATTCGACATAGCTTGCTCATCAAATAGTACAGCCATACCTTTATCCACGACAGGTATTT
GGTTCAGTTGAACATATGTGCAGTTAGGATCAATTTCACATCCGCTATAGCCAATAGCTG
TAATGATTCGACCAAAATTGGCATCTTCGCCAAAAATAGCTGATTTTACTAGATTTGAAC
TTACGATAGTTTTACCGATTTTTCTTGCGTCTGATATTGATTTAGCGCCTGAAACATTGA
CACTGATTAACTTTGTTGCGCCTTCGCCATCTCTGGCTATAGCTTTAGCTAAAAATGTAC
AGACAAAATTGAATGCATCAACAAATGTTTCCCATTGTGGATGGTCTTGATTAAGTATTT
GGTGTTCAACTTGCTGATTTGCCATGACTAATACCATGTCATTTGTACTTGTATCGCCAT
CAACAGTAATCATATTAAATGTATGGTCAGTCGAAGATTTTAATAATTGATGAAGTGTAT
TCGATTCAATTGATGCATCGGTTGTTATAAAAGCAAGCATGGTAGCCATATTTGGGTGAA
TCATACCTGATCCTTTAGCACTGCCACCAATTGTAATGGTTTTACCATCAATATTTAGTG
ATACAGCGATATGCTTTGTACATGTATCAGTTGTTAAAATTGCCTCGTTAAACGCACCTG
GCGTTGCAAAATTAGCATCATTAATATGTTCTGTACCAGTTTTAATTTTATCCATTGGCA
AATATTCTCCAATGACCCCAGTTGAAGCAACAGCAACATGCTCAGATGGTATTTGAAGTT
GTTGAGCAACCCATGTTTGAGTTTGTTGTGCATCATCGATACCTTGCTGACCTGTGCAAG
AATTTGCATTAGCTGAATTAACAACAAGTGCTTGTAATTTCCCTTTAGACTTTTGTAAAG
TGTCTTCAGTGACAATAAGTGGTGCAGCTTTAAATTGGTTTAAAGTATATACGGCAGCTG
AACTTGCTAAAGACGATGAGTAAATCCACCCAAAGTCTTTTTTGTTAGCGCGTAAACCGA
TGTGCATACCACCAGCCGTGAAGCCTTGAGGTGTACTGATATCGCCATGTTTAATAATTG
AAAAGTTATGTTGTTGTGATGTCGTTTCTTGATGTTTCATTCTAACACCCCTTATGGATA
AACTGGTGATTGTTTTAGGCCAGTCGTAACTTCAAAATCATATAATATATTTAAGTTTTG
AATGGCTTGACCACTTGCCCCTTTGACAAGGTTATCAATCACTGATACTAAAATTGCTGT
TTGCGTTGTTTCATCTACATAGATACCGATATCGCAGTAGTTACTACCGAGTACTTCTTT
TGTGGTTGGAAAAGTCCCAATATCTCTAATTCTGACAAATGGCTGATTAGCATAATAAGA
GGTCATTAATTTATGTAATGATTCAGTCGTATATTCAGATGATAATTTGACATATATTGT
TGATAAAATACCTCGTGTCATTGGTACGAGATGTGGTGTAAATATGACTGATACATCTTG
ACCCGCAATGATAGATAAATATTGCTCGATTTCCGGTTTGTGTTTATGGTTTCCGATTGC
ATAAGCGCTTAGATTTTCATTCATTTCTGAAAAATGAACACGTTGTGATAATGAACGACC
AGCACCTGACACGCCGGTCTTAGCATCAATAATAATAGATGACAAATCTACAATTTTTTC
GCTAATAAGTGGATGTAATGCTAATAACGTTGCTGTAGGGAAACAGCCAGGGTTAGAAAT
GAGTTTCGTTCCATTGTTATCTAAAGATTGCCATTCTGAAATGCTGTAAATAGCATGATT
CAAATCATCTTGTGCTGCAGCAGTTTCTTTGTAATATGCTTCATATATTTCACGATTTTT
AATTCTAAATGCACCAGATAAATCGATAACATGAATACCTTTTTCTACTAAAGGAGGGAT
ACATGTTTTACTCACGGGTGCTGGTGTAGCAAAGAAAATTACATCACAGTCATTATTGTC
CACTGTAAGTGCTTCGAAATGTTGCATAATATGTTGTAAATGTGGAAATGTTAATTTCAA
CGGTTCATCTACTTTTGAATGTGAGTAGATGTGTGCAATCGTTACATGAGGATGTGTTTG
TAATAATCGAATTAATTCAATTGCGCCATAACCGCTACCGCCAACGATACCTACTTTAAT
CATCATGAATCCCTCCTATATCATATATAAATGATTAATTGTTAATTTTTAAAAACGTCT
TGAAAAGCTGCAACAATTTGATTGATTTCCTCTTTATCAATGACTAGAGGTGGTGACAAT
CGAATGATAGTACGATGCGTGTCTTTGCATAAAATTCCACGTTGAATCAGTTGTTCAACA
AAAGGTGCGGCATCTGTGTTAAGTTCGATGCCTATAAATAAACCACGGCCTCTAATTTCT
TTAATACTAGGATGTTTAAGTTGTAGCAACGCTTTTAATAAAAATGAACCTAAGCGTTCT
GATCGTTCAACCAGTTGTTCATCTTTAAGTACATCAAGCGCTGCCGTCGATATTGCAATG
GCTAAAGGGTTACCACCAAATGTTGAACCATGTGTACCTGGTGTTAGAACACGCATGACA
TCATTATTTGCAAGTACAGCAGATACAGGGTATAAGCCGCCACCCAATGCCTTACCTAAA
ATATAAATGTCTGGAACGACTTGCTCCCATTCCATAGCAAACCATTTCCCAGTTCTACCA
AGACCAACTTGAATTTCATCTGCAATCAATAATATTTGATGTTTATCACATAGTTGACGC
ACAGCTTGAATATATCCTTTCGGTGGTATATTAACGCCACCTTCACCTTGAATTGGTTCC
AAAATAATTGCTGCTGTATTCGGTGAAATAGCTTGTGTTAATTGTTCAATGTCTCCAAAA
TCTACTGTTGTAGTGCCTTGAAGTAGGGGGTGAAATCCTGCTTTATATGCGTCGTGGTTA
GATAGTGATAATGAGCCAAGTGTACGACCGTGAAAATTGTTATTCATAGCGATGATTTCA
ACTTGTCCGTCAGTAATGCCTTTAACTTCAGAGCCCCATTTTCTAGCAATTTTAATGGCT
GCTTCAACAGCTTCAGTACCAGAGTTAAGGGGGAGTACTTTGTCTTTCTTAGCAAGATGA
CAAATTTTTTCTTCCCATTTCCCGAGATTGTCACTATAAAGGACACGTGAAATGATAGAC
AACTTTGAAGCTTGTTCTGTCATCGCTTTAACAATTGTTGGATGGCAATGGCCTTGGTTT
GCAACTGAAAAACCCGAAATGCAATCTATATATTGTTTGCCATCAGTATCCCAAACTTTG
ACACCTTTACCTTTAGTAATTACAAGCTTAAGTGGTGCATAATTATTAGAGCTATAATAA
TCAGTTAATTCAATGATTGAATTCATCGGTCTCCCTCCTTTATATTTATACAATTTAAAG
AATTAATATTAATATATTACAGTTGTTCAATATAAGTGTCAAATGTAAATTTAATAATAT
AAAGATAAGGTTGTGTTTGTATTAATGTGATTTGTAAAATGAAAGTACTAATATTTTTTG
TGGATAATCATTGATATGTATGTATACGATTGCAGTTTAATGTAGTATGAATAAAAAATG
CCACAAGCATATGTTTAACATATGACTGTGGCATAGTATTATGCTTGTGGAATTTTACGA
TGCTTAATTTTATAAATAATGAAGCCGATAATGAAACCAATCAAACTGAGAACAACCCAG
CCCATACCAATGTCTGATAATGGTAAATATTTTTGGCTGAAATTAATCAAAGTTTGTGAG
AATGATGTGCTTGAAATGAACTCTGGACTAGCTTTTAATCCATCTACTAATGCAGCAATC
ATTGTAAAGAAAATGGTACATTGATAAATAATTTTTGAATGATGGAATTTGCTACTAAAT
AATGTTAGTACAATCAAGGCAATTGCTAATGGATATAAGAACATTAACACTGGGACTGAG
TACATAATAATTTTAGTTAAGCCAACATTCGCGAATAAGAATGAGATAAAGCTCACAACT
GTTGCAATCGCTAGGTAATTCATTTTAGGGAAAAGGTGTTCAAATGTTTCTGAAAATGCC
GTAATTAAACCGATAGCTGTTTTTAAACAAGCAACCATAACGATGAGTGATAACAAGACG
ATACCGTAGTTACCTAAGTAGTATTGCGTAATTTGCGCTAAGGCAATACCACCATTTTCA
CTAAGTTTGAAATGACCAATACTTAATGTACCCATGATTGCTAGTAGGGTATAAATGATC
CCCATCATAATGATACTGATAGTACCAGACTTAATTGTTTCTTTAGCGATATCAGTTGGA
TTTTCGATACCTAACTTTTTAATCGTTGCAACAATGATGATACCAAATGCCAATGACGCT
AGCGCATCTAAGGTATTGTATCCATCTAAAAAGCCGTTAAATAAGGCGTTTGATTGATAT
TGTTTACTAATAGGTGCATCAGATATGCCACCTAATGGATGGATAAAAGCAAATAATAAA
ATAATTGCTAATAATACTAAGAATACCGGATTTAAAAATTTACCGATATATTCTAAAATT
CTTGATGGCTTTCTCGCAAAAAACCATGCAATCACAAAGAAGACGAAGCTAAAAATAAAT
AAATATAAAGTGATTTGCTTTGGTGATAAAAATGGCGAAAATGCAATTTCAAATGATGTA
GTTGCCAGTCTAGGTAAGGCGAAAAATGGTCCGATAACTAGATATAAGGCAATCGTGAAA
ATATAAGCATATGTTTTATTAACACGCGATGCAATTTCAAATAAACCAGATGTCTTTGAA
ATGCCAATAGCAATGATACCTAGAAATGGTAAGCCAATTGCTGTAATTAAAAATCCTAAG
TTAGCGATAAAAACGTTAGAACCAGCAGCTTGACCCAAGTGTATTGGGAAGATAAGATTG
CCGGCACCAAAGAATAAACCAAATAACATAGAACCTATAAACATGTTTTCTTTAAATGTT
AGTTTCTTCTTCATATATGTATTTGTTCTCCTTTTTAGAACTTATAAAAATCTACTTAAT
TAAGATAATATCAAAAATTAAACCTAAAGTGATACATAATTTTGTAATAAATACTAAATT
TTTTGAAAATTCCGGAATAAATACTGTTTTTTATGTAGTAGGGGCGTAGGTTAAGAACGG
TTTAACAGATATAGAATATGTTAAATATAGGAGGTTAGACAACCCGACGTATTAATACTT
TGTGAAATAAAGATCCCCCTCAACATGATCGAAGGGGGGAAGTGTATGCTTAGTTCAATA
TATTTAGTAAGTCGTTTGTAGTTATTGTTTGTCCCATTATAGGGAATATATTATCTATTG
GGAATTGATGTAGCGTTTCGTTTTGTGCGCTCATCATGTCAGTAACAAAATACTGATCGT
AGTTTAATTGATAGGCGTCTCGTGCTGTCGTATCTACACCAACATGTGTTGCGACACCGC
CAAGAACAATCGTATCAATTCCTCGACGTCGCAACTGTAAGTCTAAATCCGTTCCTACAA
ATGCACTAAATTGTCGTTTGTCTATGACAAAATCGCCATCTCTCTTGTCTAATAAATGAT
GGAAACGACTGTAGTCGTCGCCTTCTTTTGGTGGTAATGATATCATTGCATTTGGTTTCA
ATGCATCTTTACCATCATAGAATTTAACGCGAACGAATGCGATAAAGCCATTGTTTTTTC
TAAAAACATCTATTAATTTATTAGCGTTTTGAACGACATTTTCAGCTGTATTTGGTGCAT
AATCCATTTTAAGAATACCTTCTTGCAGGTCGATTAACACTAAAGCGGTTTTATTAAAAT
TAATCATCTTATATCAGAGTCCTTTTCATTTAATAAAGTATTCGCTTAAACTTATACCCT
GAAAACGATGAAATTATTTATTTTGTTGCGAAAAAGCTTTAGCGATATCGATCAGTTTCT
TCGGTGCATCTTCGACAGACATTTTGACTTCGACAAAATGCATCACATCGGGATGACCAT
TAATTGCATTAAACGTGTCTTGTAAATCTTTTGATGATTCAACGTCATGAATTTCAACAT
TTTTACCACCAAATACAGCTGGTAAAGCTTTATAATCCCACATGTGAATTTCATTATAAG
GTTCATACATGCCGTGAATAAGTCGTTCTACCGTATAGCCGTCATTATTAATCACAAATA
ATACCGGTTTAATATGCTGTCTAATCATAGTTGAAATAGCTTGAACAGTTAGTTGCAATG
AGCCATCACCAATTAATAATAAGTTACGACGATCTTTGTCTGCTAATTGTGAACCTAATG
TTGCAGGTAATGTATAGCCGATAGAACCCCATAACGGTTGCCCTATAAAAGTATTGTTTT
TGTATAATGCTAAATCATAAGCACCAAAGAATGATGTACCTTGATCAGCAATAATGACAT
CATTTGGTTTTAAGAAATTTTGCATCATTTTAAAATAAGTTTGTTGTGTTAATGGTTCTG
TGCCAACAGTATAATCGGGTGATGTTGGACGATGATAAGCAGGGAACGATGCGTTATTCG
TATATGAAATATTGGATAACTGTTTTAACAATGATGGTAGAGATATTTCATCATTTGTAA
CATCATCAATTTTGATATTGTGATGATTTAACATAACGACATCATCGATATTGAATTGGT
ATGAAAATCCTGCTGTTGCTGAATCTGTTAATTTGGCTCCAATATTTAAAATTAAATCGC
TGTTGTCCACATAATCTCGTATTTTATCTTCGGCAATTTTCCCATCGTAAATTCCCATAT
AATATGGATTTTCCTCATTAAAAGCACCTTTTCCTAATGAAAGTTGTGCTACTGGTATCT
GTGTTTGATTTACAAAATCTTCTAATTCTTGATGGAGGTGAAAACTGTTAATTTCATGTC
CAGTAATGATGATAGGCTGCTTCGCTTGATGCAATTTAGATGCTAATAACTCTATATATG
TTGATGCATCAGTATCTTTGGCTGCCGTTACTTCGAATGGTGTCGGTATCTCAATTTCAG
AGATTGCGACATCGATTGGTAAATGTAAATGAACTGGGCGTCTTTCGGCGATTGCTGTAT
TAATTAAACGTGGTATTTCAGTTGTTGCATTTTCAGGTGTGATATAACCTTGTGCAACGG
TTATATGTGCAAACATTTTTCGGTAGTCGTCAAATGTACCTTCACCAAGTGAGTGATGTA
CATATTTACCGGCTTGTTCAACAGCACGTGTCGGCGCACCTGTAATCGCAATGACAGGTA
TGCGTTCAGCATAAGAACCTGCGATACCGTTGACGGCACTTAATTCGCCAACACCAAATG
TAGTAACTAATGCAGCGAGTCCATTAAGACGGGCATAACCGTCCGCTGCGTAACTTGCGT
TTAATTCATTTGTATTTCCTACCCAATCTACATTGGGATTGCTGATAATATCGTCTAGAA
AAGCGAGATTAAAATCACCAGGAACACCAAAAATTTTATCGACGCCTGCTCGATGAATAG
CGTCAATTAAGTAAGCTCCAATGCGTTGTTTCATAAAAAAAGCCACCTTTTCTCTATATT
TACACTTAAAATGATAGCCTCGAATATAGTGTAAGGTCAAGGAAGTTGACTTTGTTGTGA
AAACGCTAACAATAGTGAGCAATTAATATTTTTTAGGAAATGAGTATGAAGGGGGGATTT
AATTGATGATCTTAAAATTCAAAATTTAAGGGGAGAGCGAACTATCAATGATGCTGCAAA
ATACAATAGCAAAGAAAAAACAGGCGCGTCACCTTATGAAGGTATACGCACCTGTTTATA
GTAAGCATTATTTAGCTTCAAATAATTGATCGCCAAATGAAATGTTGCCATGTTCACCTT
GTTTAAAATCAAGGTTTGTAATGTTTCCTTGTGTAACGATAATAGGCGTAATATCACTCT
TTGCATGATTGCGGATGTAGTCTAAATCAAAGTTGATTAATAAATCACCTTGTTTAACTT
CTTGACCTTCCTCAACATGTAAAGTAAAGCCTTCTCCGTTTAATTTAACAGTGTCTAAAC
CGATGTGGATTAATAGTTCTAAACCACTATCTGATACAAGACCAATTGCATGTTTTGTTG
GGAAAATCATTTGTACTTTACCGTTGAATGGTGCACGAACTTCACCTTGTGAAGGTTTGA
TAGCGATACCGTCACCCATCATTTTTTCGCTGAACACTTGATCAGGCACTTCTGATAATG
GTGTTACTTCACCAGTTAATGGTGCATGCACGATATGGCTCAATTCGCTTGTTGCAGATT
TATCTTCTGCAACAACAACAGTTTCGTCTTTATCGTCTTCCATAGTAGTAGGGTTTTCTA
CTACTTGACCATTCATAATCTGTTGCATTTCATGTTTGATTTGGTCAGATTTTGGACCAA
AAATTGCTTGCATATTATTGCCGACTTCTAATACACCAGATGCGCCTAAATCTTTCAAAC
CAGGAACATCAACTTTAGATTTGTCGTTAACTTCAACACGTAGACGTGTGATACAAGCGT
CTAAATGTTTAATGTTTGCTTTGCCACCCATAGCTTCTAATACTGCATATGGTAATTCAG
TTGCTGAAGCAGTAGCCGCTTGTGATTGTTTATCTTCACGACCTGGTGTTTTGTATTTTA
ATTTTACAATTAGGAATCGGAATACGAAGTAGTAAATGACTGCGTATACAAGACCTACAG
GAATGACTAACCACCATTGTGTCTTATTAGGTAGTATACCGAGTAAGAAGTAGTCGATGA
AACCACCTGAGAATGTATAACCTAGATGAAGATCTAATAAGTACAATGTTAAGAATGATA
AACCATCAAGTACTGCGTGAATAAAGAATAATAATGGTGCTACGAATAAGAATGAGAATT
CTAAAGGTTCTGTAATACCAGTTAAGAATGATGTTAAAGCAGCAGAACCCATTAAACCTG
CTACTACTTTCTTGTTTTCAGGTTTAGCTGTGTGATAAATTGCTAAAGCTGCTGCAGGTA
AACCGAACATCATAACAGGGAATTCACCTTGCATGAATTTACCAGCTGTCAAATGTGCAC
CTTCACGAATTTGTTCGATAAAGATACGTTGGTCACCGTGAATAATTTCACCAGCTGCAT
TTTTCCATGAACCAAACTCGAACCAGAACGGTGCGTGGAAAATGTGATGTAGACCGAATG
GAATTAATAAACGCTTGATGAAACCAAATAAGAATACGGCAACACCAGTATTTGAATCTA
ATAATCCTGTACTGAATGCATTTAATCCTGATTGAATCGTTGGCCAAATTAATGCCATTG
GGAATGCTAAAATAAATGATGTTGTAGCCATCATAATAGGTACGAAACGCTTACCAGCGA
AGAAACCTAAATAAGATGGTAAGTTAATGTTATAGAACTTGTTATAACACCAAGCTGCCA
GGGCCCCGATAATAATACCGCCGAACACACCTGTTTGTAATGTTGGGATACCTAAAATGC
TAGCGTAACCACTCGCTGGATCACCAATGTTTTTAGGTGTTACTTGTAAAAAGTCACCCA
TTGTTTTGTTCATGATTATGTAACCGACGAATGCTGCGATAGCTGCTACACCATCACCGC
CAGCTAATCCGATTGCGACACCTAATGCGAAAATCATAGGCAAGTTATCAAAAATGATAC
CACCAGCACCTGTCATTAATTTAGCGACAGTTTGTACGCCACCATTTTGTATAAAAGGCA
AGTAGTGTTGTAATGCTTCGCCTTGCATAGCTGTACCGATAGCTAATAACAGACCCGCTG
CTGGTAAAATTGCAACAGGTAACATTAGTGCCTTACCAATACGTTGCAATTGACCGAAAA
GTTTCTTCCTCACTTGTCCAACCTCCAAAGTTGTATTTATTATTTAAGATTCAATAAAAA
AAGACACGAGCAAATAGACTGTGTTGGTAACCATCACAGCTTAATTTAACTCATGCCTAA
TCTTACTTAGTAACACGTTGGTGTATGTAATTAATGTAAAAGAAGCAATTGACTAAGTAG
TATATAAAACTGATACGTTAGTTTATCTAGCTTACCATCACATCTTATTGAATCTTATTT
GTTTGCGACTCCTATTTTAGCATGGTGAAGTATGCGTTTTCAATACAATTATTAAATTCA
ATTTCAAATCTCTTAATTGTTCACAGATTATTATTAAAACATAATATAAGATAATCCTGA
ATAAAATGTATAAAAGTTGTTGTAATAATCCAGCAATAGCAACTATTTTCAAGAATTAAA
TGAAAGAATAATCTTTGATGGTGAAAAAATTAACTTGTGACAGAAATATGTAAGATTATT
ACAATGAACAGGCTTCAACTGATTAATATTGTAATGTGTTTTCTCTTATAGTAAAATGTA
AGCGATTACACAACTCAACTATATTTTCCTAATAATTATATTGTTAAGGAGGGCTACTTT
GACAGGCTTTTCAGTGTATTTAGGACAACCTTTAGATGAAGCGTATATTAAGCGAATGAT
TAAACAAGGTTACCAAATGATTTTTACATCTGTACAAATACCAGAAGAAGATGACGAGAC
AAAATATCATTATTTCACAAAACTACTCAATTTATTAAAACATGAACAAGTGACTTACCT
CATAGATGCTAATCCATCTATATTAACACCATCTTTTTATGAGCATCTTCGACAATATGA
TGCACAATTTATGATTCGTATCGATCATAGTACATCAATTGAGGCAATCGAAGCGATAAT
GGCACAGGGTTTAAAGTGCTGTTTGAATGCAAGTATTATTTCCCGGGAATTGTTAACAAG
CTTACATCAACAATTGAATGATTTTACATTACTTTCATTTTGTCATAACTATTATCCAAG
ACCAGATACGGGATTATCTGTTGACTTGGTCAATAAGAAAAATGAACTCATTTATCAATT
TAATCCAAAGGCACAAATATATGGTTTTATTGTAGGGAGTGGTTTGCGAGGTCCTTTGCA
TAAAGGCTTGCCAACAATTGAAGCAACGAGACATAGTCATCCTGTCGTTGCAGCTAAATT
ATTACAAGAAACTGGTGTATCTGAAGTGTTAGTTGGAGACTCATTGATTGAAATGAGGCA
GGCAAAACAACTTATAGATTTTTGCAAGCATAGGCATTTCACGTTATGTATTGAAGAAGT
GTTTGATACGACAGTGACTTACCTTTTCGATATGTGTCATAAAGTACGTCCGGATAATCC
GGAAAATGTCATTCGTTCGGAAACGTCAAGACAAATATGTCCGCATTCGATTCAACCACA
GTTTACGACGCAACGACGCATTGGTTCAGTAACCGTTGATAATTTGAATAACGGACGTTA
TCAAGGTGAAATGCAAATTGTGAGACAAACGCTTAGTGCACATGACAATGTGAATGTTGT
TGCACAAATTATTAAAGAAGACTTACCACTGTTAAGTTGTATCGAGCCGAATGATACATT
TGATTTTCAAAAAACTAGGGAGTGTAAGAAGTGATGGAAAATAGTACGACCGAAGCGCGT
AATGAAGCGACGATGCATCTTGATGAAATGACTGTGGAAGAGGCTTTAATTACGATGAAT
AAAGAAGATCAGCAAGTCCCGTTAGCAGTTCGAAAGGCAATACCACAATTGACAAAAGTA
ATTAAAAAAACAATTGCACAGTATAAAAAGGGTGGACGATTGATCTATATCGGTGCAGGT
ACAAGTGGAAGATTGGGTGTCTTAGATGCAGCGGAGTGTGTACCTACATTCAATACTGAC
CCTCATGAAATTATAGGTATTATTGCTGGTGGACAACATGCTATGACGATGGCTGTAGAA
GGTGCGGAAGATCACAAAAAATTAGCGGAAGAAGATTTGAAAAATATAGATTTAACATCA
AAAGATGTCGTTATAGGAATTGCCGCGAGTGGCAAAACGCCATATGTTATAGGCGGTTTA
ACATTTGCTAACACAATCGGTGCTACAACAGTATCTATTTCATGCAATGAACATGCAGTT
ATAAGTGAAATTGCGCAGTATCCAGTAGAAGTTAAAGTTGGTCCAGAAGTATTAACTGGT
TCAACGCGTTTAAAGTCTGGTACAGCACAAAAATTAATTTTAAATATGATTTCAACCATC
ACAATGGTTGGTGTCGGAAAAGTTTACGATAACCTCATGATTGATGTTAAAGCAACCAAT
CAAAAACTGATCGACCGTTCAGTGCGTATTATTCAAGAAATATGTGCTATCACATATGAT
GAAGCAATGGCGTTATATCAGGTATCTGAGCATGATGTGAAAGTTGCGACAGTTATGGGT
ATGTGTGGCATTTCTAAGGAAGAAGCAACAAGACGGTTATTAAACAATGGTGACATTGTT
AAACGAGCAATCAGAGATAGACAACCTTAGGAGGGATTTAAATGACCAAAGAACAACAAC
TTGCAGAACGAATTATTGCTGCAGTAGGTGGTATGGATAATATAGATAGTGTCATGAACT
GTATGACACGTGTGCGTATTAAAGTATTAGATGAAAATAAAGTAGATGACCAAGAACTAA
GGCACATTGATGGTGTCATGGGTGTTATACACGATGAACGCATTCAAGTTGTGGTTGGAC
CTGGTACAGTCAATAAAGTGGCTAATCATATGGCGGAATTAAGTGGTGTTAAACTAGGTG
ACCCAATACCACACAATCACAATGATAGTGAAAAAATGGACTATAAATCATATGCAGCTG
ATAAAGCAAAGGCGAATAAAGAAGCACATAAAGCAAAACAAAAGAATGGTAAGTTGAATA
AAGTATTGAAATCAATTGCCAATATCTTTATACCGTTGATTCCTGCATTTATTGGAGCTG
GATTAATTGGTGGTATTGCAGCAGTACTGAGTAACTTAATGGTGGCAGGCTATATTTCAG
GTGCTTGGATTACGCAACTTATAACAGTATTTAATGTCATTAAAGACGGTATGTTAGCAT
ACTTAGCTATTTTCACTGGTATTAATGCGGCTAAAGAATTTGGTGCGACACCAGGACTTG
GTGGCGTGATTGGTGGTACAACGTTATTAACGGGTATTGCTGGTAAAAATATTTTAATGA
ATGTCTTCACTGGAGAACCATTGCAACCTGGACAAGGTGGAATTATTGGCGTTATTTTTG
CCGTTTGGATTTTAAGTATTGTCGAAAAGAGATTGCATAAAATTGTGCCAAATGCGATTG
ATATTATTGTAACGCCGACTATTGCATTGTTGATTGTAGGACTATTAACTATCTTTATCT
TTATGCCATTAGCAGGTTTTGTTTCAGACAGTTTAGTTTCAGTAGTTAACGGAATTATTA
GTATTGGTGGCGTATTTAGTGGATTTATCATCGGTGCAAGCTTCCTACCGTTAGTTATGT
TAGGGCTTCATCATATTTTTACGCCAATTCATATAGAAATGATTAACCAATCTGGTGCTA
CTTACTTATTGCCAATTGCAGCGATGGCTGGTGCTGGACAAGTAGGTGCCGCATTAGCAC
TTTGGGTAAGATGTAAACGCAACACAACATTACGTAATACTTTAAAAGGTGCATTGCCAG
TTGGTTTCCTAGGTATCGGAGAACCATTAATCTATGGTGTGACTTTGCCATTAGGTCGAC
CTTTCTTAACTGCTTGTATTGGCGGTGGTATTGGTGGCGCTGTAATAGGTGGAATTGGAC
ATATTGGTGCCAAAGCAATAGGCCCAAGTGGTGTGTCACTATTACCATTAATCTCAGATA
ATATGTATTTAGGTTATATTGCAGGATTACTTGCTGCGTATGCTGGTGGATTCGTTTGTA
CATATTTATTTGGAACGACAAAGGCGATGCGACAGACAGATTTGTTGGGTGATTAATGAT
GACAAATATTTTATATCGCATTGATAAGCAGTTGAGTGATTTTACGAAGACAGAAAAGAT
AATCGCTGATTACATTTTAAAGAATCCACATAAAATCATTGATATGACTGTGAATGATTT
GGCAGATGTTACGAATGTTAGTACAGCATCAATTGTTAGATTTAGTCGGAAAATGACACA
TCAAGGTTTTCAAGAGCTAAAGATTGCGATATCTCGATACTTACCCGAAGATATTGCAAC
CAATCCACATTTAGAATTGATTGAAAATGAATCTGTAGAAACTTTGAAAAATAAAATGAT
TGCTAGAGCAACGAATACGATGCGATTTGTAGCTACTAATATTATGGATGCGCAAATTGA
TGCAATTTGTGATGTGTTGAAAAATGCCAGGACAATATTTTTATTTGGATTTGGCGCATC
GAGTTTGACTATTGGTGATCTTTTTCAAAAGTTATCTCGTATTGGCTTAAATGTCAGGTT
ATTACATGAAACGCATTTACTTGTGTCAACATTTGCGACGCATGATGATAGAGATTGCAT
GATTTTTGTGACGAATCAAGGTAGTCATAGTGAATTGCAGTCAATTGCACAGGTGGCCAC
ACATTACAGTATTCCCATCATAACTATATCTAGTACAGCTAATAATCCAGTGGCTCAAAT
TGCAGACTATGCATTGATTTATGGCAGAACTGATGAAAATGAAATGCGTATGGCGGCTAC
AACGTCACTATTTGCACAGTTATTCACGGTAGATATATTGTACTATCGATTTGTAGCATT
AAATTATCATGCGATTCTAGATTGTATAACCCAATCGAAAATGGCACTTGATAATTACAG
GAAGCATCTTGCGACGATAGATTTTAAACATTAGATATTGTGTGCGTTCTAATATAAAGT
TAGTTGCAACGTAAACAATTGAAGTTTTTGATGTGATTCAGTTGCTTGATGAAAAATTGT
TGATACAAGTTTGTAAAACTGGCATAGAGGCTATTTTGAAAATGATAAAGGCGTGACAAA
TTAAAGCAAAGTTCAGATTTGAGCTTTGCTTTTTTCATAGATGGAAATTAAATGCTGAAG
AATAATTTTAATGCTAAATGAACTAATACGAAGGTGCTAAAAGCAATTATTATCAAATTA
GTGATATGAATGAAATGTTTAAATCGTTTGCGTTGATTGTATTCGGGACTTTTATAGAGT
AGGTAGTAGTACATAAAGAGTATGGCTGCGAACATGCCGAATATTGAAGTGAAGTTACCT
ACAGTGACTGCCATGTAATGATTTAAAGTTAAATAGTAACTTAGACTAATAATAAAAAAT
AAAATGATTTGATAGGTAATTAACACCATTCAAGTCCCTCCATTAATCGTAGACAAAAAA
TTTATCAATGATTTGATTATTTGTATTCAAATTTTAGTATACGACTTACCTCAAATACAA
ATATTAAAAGATAAGACAATAAAATTAGAATAAATTTACGTTTGAAGATAAAAAACAAAC
ATTTTTCATTAAAGTTTATGATATATTTAGAGCAATAGAAAGTGTACGGAAGGGGATATG
AATGGCATACCAAAGTGAATACGCATTAGAAAATGAAATGATGAATCAACTTGAACAATT
GGGTTACGAAAGAGTAACGATACGTGATAATAAGCAATTGCTTGATAATTTTAGAACGAT
TTTAAATGAGCGTCATGCGGACAAATTAGAAGGCAATCCCTTAACAGATAAAGAATTTCA
ACGTCTGTTAACGATGATTGATGGGAAAAGTATTTTCGAGAGTGCCCGTATTTTACGTGA
TAAATTACCACTTAGACGTGATGATGAGTCTGAGATTTATTTGTCGTTTTTAGATACGAA
AAGTTGGTGTAAAAATAAGTTTCAAGTGACGAATCAAGTATCTGTCGAGGATACATATAA
AGCACGTTATGATGTAACGATATTAATCAATGGACTACCCCTTGTCCAAGTTGAATTGAA
ACGTCGAGGCATTGATATTAATGAGGCGTTTAACCAAGTAAAACGTTACCGTAAACAAAA
TTACACAGGCTTATTCCGCTACATACAAATGTTTATCATTAGTAATGGTGTTGAAACGCG
ATACTTTTCTAATAATGATAGCGAACTATTGAAGAGTCACATGTTTTATTGGAGTGATAA
ACAGAATAACCGAATCAATACATTGCAATCGTTTGCTGAGTCATTTATGAGACCTTGTCA
ATTAGCTAAGATGATATCACGCTATATGATTATTAATGAAACAGATAGAATACTGATGGC
AATGCGTCCGTATCAAGTGTATGCGGTAGAAGCACTTATTCAACAAGCGACTGAGACAGG
GAATAATGGATATGTTTGGCATACAACTGGAAGTGGTAAGACGTTGACTTCTTTTAAAGC
GAGTCAGATTTTATCACAACAAGATGACATTAAGAAAGTTATCTTTTTGGTTGACCGTAA
AGACTTGGATAGTCAAACAGAAGAGGAATTTAATAAATTTGCTAAGGGTGCTGTCGACAA
AACTTTTAATACCTCGCAACTGGTACGCCAACTAAATGATAAAAGTTTGCCACTTATTGT
AACGACGATTCAAAAAATGGCTAAAGCGATTCAAGGGAATGCCCATTTATTAGAACAGTA
TAAAACGAATAAAGTTGTATTTATTATTGATGAGTGTCATCGCAGTCAATTTGGTGACAT
GCATCGTCTAGTTAAACAACATTTCAAAAATGCCCAATATTTTGGATTCACTGGTACGCC
ACGTTTCCCAGAAAATAGTAGTCAAGATGGTAGAACAACTGCAGATATTTTTGGTAGATG
TTTACATACGTATTTAATTAGAGATGCCATTCATGATGGTAATGTACTTGGTTTCTCAGT
TGACTATATTAATACTTTTAAAAATAAAGCTTTAAAAGCAGAAGATAACAGCATGGTTGA
AGCAATTGATACGGAAGAAGTATGGTTAGCGGATAAACGTGTGGAATTAGTAACACGACA
TATCATCAATAATCATGATAAATATACACGTAATCGTCAATATTCAAGTATATTTACAGT
ACAAAGTATTCACGCGCTTATTAAATATTATGAGACATTTAAGCGACTTAACAAAAAGTT
GGAACAACCATTAACGGTAGCTGGTATATTTACGTTTAAACCTAATGAAGATGATCGTGA
TGGTGAAGTGCCATATCATTCACGTGAAAAATTAGAGATAATGATTAGTGATTATAATAA
AAAGTTCGAGACGAATTTTTCAACAGACACAACTAATGAGTATTTTAATCATATTTCAAA
AAACGTTAAAAAGGGCGTTAAAGATAGTAAAATTGATATCTTAATCGTTGTTAATATGTT
CTTAACTGGTTTTGATAGTAAAGTACTGAACACTTTATATGTTGATAAGAATTTAATGTA
TCATGATTTAATTCAAGCGTATTCACGTACAAATAGGGTTGAAAAAGAATCAAAGCCATT
TGGTAAAATTGTAAACTATCGTGACTTGAAAAAAGAGACAGACGATGCACTGAGAGTATT
CTCACAAACAAATGATACGGATACAATTTTAATGCGCAGTTATGAAGAGTATAAAAAAGA
ATTTATGGACGCTTATCGTGAGCTTAAAATGATTGTGCCGACACCACACATGGTTGATGA
CATTCAAGATGAAGAAGAGCTAAAGCGCTTTGTTGAAGCTTATCGTTTATTAGCTAAAAT
AATATTACGTTTAAAAGCATTTGACGAGTTTGAGTTTACAATTGATGAAATTGGAATGGA
TGAACAAGAGAATGAAGACTATAAAAGTAAATATTTAGCCGTGTACGATCAAGTAAAAAG
AGCGACGGCTGAGAAAAATAAAGTATCCATTTTAAATGATATTGATTTCGAAATAGAAAT
GATGCGTAATGATACGATTAATGTGAATTATATTATGAATATATTGAGACAAATTGATCT
TGAAGACAAAGCGGAACAACGTCGTAACCAAGAACAAATTAGACGTATTTTAGATCATGC
AGATGATCCGACATTGAGGTTAAAACGAGATCTAATTAGAGAATTCATCGACAATGTTGT
ACCTTCTTTAAATAAGGATGATGATATCGATCAAGAATATGTTAATTTCGAAAGTATTAA
AAAAGAAGCGGAGTTCAAAGGATTTGCTGGAGAGAGATCTATCGATGAACAAGCCCTAAA
AACAATTTCAAATGACTACCAGTATAGTGGTGTTGTAAACCCACATCACCTTAAAAAAAT
GATTGGTGATTTGCCATTGAAAGAAAAACGTAAAGCAAGAAAAGCCATTGAATCTTTCGT
GGCAGAAACAACTGAAAAATACGGTGTGTAATGATTCAGCCCCCTCGCTAGATTAGTGTA
GGGGGCATTATTATTTTCTATCTTTTGTTAGTTACCATGTGTTTGGCAACCATCATTTGG
TTTCAATACAATTTTATAATCGTATGTGTATAGAAATAATGTCTATAGGCATTTAAAATA
GTTTATAATATTAACAGGATAAGTATTAAATGTATGTTGAAGGAGGTGCGTAGCTATGGA
TAATAGAAATATGATTAATCGTGTTTTTAGTCAAAAGATATTACATCAAATTGCAATCAA
AAATAAAAGTGATGTTGTTGATGAGGCATATGATTTTTATATACAGGGACCTAAAAATAT
CAATGTAATACAGAAGATGAAATCTTTATATAACTATCTTAAAAAGTCTTATCGTAACGA
ATATTTTTACAAAAACACAATACTTAATAAACTCCTTCTAGGACGACATTCTATTAATAC
AACTACTGCACTTTCTGAGATGCCCATAGGGAAAAGTATTGCTGATTTTATATTGTTAAA
CGGCAAAGGCGTTGTCTATGAGATTAAAACAGAATTAGATAAGCTGGATAGATTAGATAA
TCAAATTAATGATTATTATGAAGTGTTTAATTATGTCGTAGTTATTACAAATGACAAACA
TCTGAATAAAGTTATGGCTAGATACAAAGATACAACAGTTGGAATTTTAGTGTTAACAAC
TAGAAATACACTGAGTGAAGTTCAAAAACCTAAAGAAAACAATAGTCTCTTAAACACAAA
AGCGATGTACAACTTTTTACGAAAAGAAGAAAGAAAAAGAGTTATTGCACAAAATCATAT
GGATGTGCCAACTTATAATGATTTCACAGAGTATGATGTGTTATTTGACGTGTTTAAAGA
AATACCAATGACGAAACTGCATAACAATATGATTTCTGAGTTGAAAAAAAGAGGAAACAT
GAAAGAATACAAAGATGAATTTTTAGCAGCGCCGGCTGAAATTAAGTTCTTGTTATATTT
CGCAAAAATGACAAAGAAAGATAAAAATAAACTATATCATTTTCTTAAGGAGGATTAATA
TGTATTATCCTTATTTGCGTGGGAAACAAAATGAACTATTTGCAATTAGAGAATTGTTAG
AGAAAGGTTTGATTGGTGATTGTATTCAACCTATAATTGAACCAATTAAATATACAACCA
CATTTAAAAATACTTTGCAATACTGTGGTGAAAAAGCATTCTCTATAAATTTAGTAGTAA
ATTCAAAGTTAACTGAAGAAGAGATTAGTAACGAAACTGTTGCACATTTAACTGAAATAA
TAACAAAAAACAAAAGTGTTATTCAAAAAGCTTACTTGGGTCCTTCTGATGAAGGCAATG
ATAGGTTGAAACAGCAATTTTCAAGTAATAGTTTAGCTATTTTAACAAGTGTAGATGATT
GGGAAATGTTTGGAGATAAAAATAAACTTGAAATGGTTTTTGTACCAGATGATAGACACA
TTAAACGTAAATTGCGTAATATTCCAAACAAAGGCATCATTATGGATCCTTTTAATAAAC
TAAGTCGTAATGTTGATTATTTAGATAATGATGACGAGTTTTATAGCGACGATCACCTTT
ATTATAAGGAAGATGGATACGTAGCATTTTCAGACTATTCTGTTATAGGTGGAGAATATG
TAGACGGTGGCTTTTCGCCATTAGCTATTGCGATACATATTGTCTATTTTGATGAGGCTA
ATGAGCTAAGAGTTAAGCATTTTGTCTCTGATTCTAATAATGATAGATCAAATCCAGGTA
AAAAGTTTTTTGAGGCTGTAGATAAATTAGTAACATGGTCAAAAAACTTAGATATTAAAA
ATAGATCTTATGCGCTTGGACAATTTGAAGAATTAAATGAAAATAATAAGTATCCAGGAT
TAGGTTTAATTAAAAGGTTATCTATCATGCATCACCTAGAAATTATGAATAGATACTTGG
AGTCTCAAAATGAAAATATGTGAAAAATGTTTTAATAATACTGAAATCGTAGAAATCATT
GCAAATGATAATAGCAAATTTGACAATTGTGATATTGATAACAATCATCTTGGTGTTAAA
ATATTTGATACGACTAAGGACATAGATAAATTAGAACTTATTAGAGATTATTTAAGACCA
GCATTAGAATTATATGATATTAGTATAAATTTACCAGATACTTTTAGCCCAAAAGAAGGT
AAAAAGATTGAAATAGCATTAAAAGACGACTGGAGTATATTTAATGTTGAGGAAGCTCAA
ATAAGTTGTATTTTAAATGAACTTTTTAAAGATGATGAAAATTTAGATAGACGAGTGTTG
GAAGATTTAGTAGGCGCTAAAATCATAAACGATAAAAAATATACAAATAAAAATCTAATT
GTAGCAAATAATGACTGGGATGGATTTTGTGAGAGCTTGAAGTATAAAAATAGATTTCAT
AATAATATGATCAATTTAGAGAATTTAGCGTTCTTTCTCGATATCACTACTAATTACTAT
AGTATTGAGGAATTTAGAGAAAGATTTGAACCATTATATAGATCTAGAATAGTTAAGTTC
ATTACAGAGAAAAGTGAACTAATGTCACCACCAAAGGGATTTGCAACGGCAGGAAGATTG
AATTCTAAATGGATAAGCGTATTATACCTTAGTACAAAAGAACAGGTCAGTATAGAAGAA
GTTAAACCTAAGCATAATGACATTATTTATATAGGTAAGGTTAAGTTACAAAAAAACGTG
ACAAAAGAGAAATTGAAAATTGCGAATTTAACTAATTTAACTAGTAATGCAATCAAAGCT
GGCGATGATGGATTTAGAAAGTATTTTGTAAATTACCAAACATTAAAAAAGATTCATAAA
GGAATAACAAATCCAAGCGATGAACAAGGAATAGATTATTTGCCATTTCAATATTTAGCT
GATTATATTCGAAGCCTTAAATATGACGGGATAATGTATGAGAGCATATTACAAGATGGT
ACTTTTAACTTTGTGTTTTTTGATCAAAGTTTATTTGAATGTGTTAATTATGAAAGAAAA
AGAGTAAGTGACGTTAAATATACATTGACTAAGCTAAGTTGACACACTCAAAAATCTGAA
TATTCTAATAAAATATAAATAATCCCCCGCACTTCACATAGTGGCGGGGGATTTATTCTG
GCGTTAAAATGCCCAAAGTATGGGTGTGACTCTTAAATCATGGCAAAGCACCTAACACTT
GATATGGTGCCGAGCCCTAACATAGCACAATATAGTTAGTATGACAAAGTCATCTAACAT
AACACATCAGAAGTTGCCCGATTTATTCCAGACCATACAGTGATAAAGTTGCACAACGCA
TGACTTTTATTTAGCAATAACTGCTACTTCTGAAATAAGTTGCTTTGCATAGTCTGATTG
CGGATGTTTGATAATATCTTCTGTGTTATTAAGTTCAACGATTTCGCCATTTTTCATAAC
TGCAACTCGATCACATATTTCATTGATAACACCCATGTCATGTGTGATGAATAAATAAGT
GATGCCGAAGTCTAACTGTAATTGTTTTAATAACTCGATGATATCTTTTTGAATTGAAAC
GTCTAAAGCTGACACTGCCTCGTCGCAAACAATCACTTTAGGTTCTACAGCAAGTGCTCT
CGCGATACTTACACGCTGGCGTTGCCCACCAGATAATTCGTGTGGATAGCGATATAAGAA
ACTTTGATCTAGGCCAACTTTTTCTAACAACGATACGACAGTTTTAATAATGTCATCATT
ATCTTTGACTTTCCCATGAATGATAAGTGGTCGTTTAATCACATCAATGACTTTAAATCT
TGGATTAATAGATGCGAATGGATCTTGGAAAATCATTTGTATCTCTTGTCGTAAAGATTT
CAATTCATCATCTTTAAATAAACTTAATGGTAATTCGTTATACCAAATAAAGCCTTCTGA
CACTTCCTTTAGACCGACGACCGTCTTAGCTAATGTCGATTTCCCTGACCCTGATTCACC
GACAATGCCTAATGTTTCGCCTTTTCTAATAGCCAAGTTAATATCATTAACTGCTCGGTA
TAGGCTGCCACTCGGTGATGTGTAATCCACGCTCACGCGATCGAATTTTAATAAAATATC
ATTGTTTAACGGTCTTGGCGGACGCGTTTGATGAATATCAGGAATCGCATCTATTAAGCG
TTTCGTATAGGTATGTTGTGGCGATTTAAAAATACTTTCAACCGTGCCACTTTCAACGAC
ACTTCCATCTTTCATTACAATCACATCGTCGCAAAATTGATACACAGCGCCTAAATCGTG
AGTGATAAAAATAATAGACGTTTCTGTGTACTCATAAAGGGACTTCATTAACTGCAGTAA
TTGATTTTGTGTACTGGCATCTAATGCCGTTGTTGGTTCATCTGCGATTAAAATTTGTGG
CTTTAAAATCAATGCCATTGCTATCATGACACGTTGACGCATACCACCAGAAAGTTCATG
TGGATAAGCATCAAATTGTCGAGTTGCATGTTTTATACCTACTTTTTCTAAAATGTCTAT
TGTCATCGACTTTGCTTCAGATTTAGATACACGTTTATGTTGAAATAGTACTTCTGTAAT
TTGTTTGCCAATCGTTAATCTTGGATTCAACGAAGAGAGTGGATCTTGAAAAATCATTGA
AATATCCTTACCTCGAATTTGTTGTAACGCTGAAGTTGATAAATTAGTTAACGATTGCCC
ATTAAAAATAATTTCTCCTGTTAACGTGTGATCTGGATAATCTGGTAGTAGCCCTAAAAT
AGATTTAGCGGTAATACTTTTTCCTGATCCTGATTCACCAACAATACCTAGGATATGTTT
TTTTCGTAATTCGAAAGAGACGTTTTTTACCGCTTGAACTGTAGTTTCATCATAATTGAA
TTGTACATTCAGACTGTTGACTTCTAATAAATTTGACATGATGTTGTGCCTCCCTATTCA
CAAATGTGTAAATTTATTCTATACTTTTGTATATCATAGTAATCTACTCAAGATTATTTT
ACAAGGAGTGATTATCATAATTACTTATTTAGAATCTTTTAAGTCGTTGTATCACAAGGC
ATTTTACAAGTTTGTATTATCGGTATTAAGCTTGCCAATATTTTTATATGCAGTGATAAA
GTTTTTCTTTTCTGCTAAGAGAAAAAATTTTTACGCTAATAATTCTGAAATTTCAGAAAT
TGAACAGGCGTTACATCAAAAATATAAATATTTATCGCAGCAAAAGTCATCCACACAAAT
ACATAAAGAAGCATTAAAAATATTCAAGGCACAAAGTTCTAATACGAATTCAAAGAATAT
TGAACAAGCACATTTTTCAACATACTTTGAAAATGTATTATTTCATAAGTTCATCATGAT
CAAAGTGATATTGGCCTTGCCGATGTTCATCTTATTGACTATTTATTTACAGCCATTAGT
TAGATATATTTTTGAGCGAATTGTCATGGCTGTGATTGTCATCATTGGTGTTATTGTCAG
TGTGTTTACCATTCTGTATTTTTCACCGCTTGATGCGGCTTATAGCATACTGGGACAAAA
TGCAACAAAGGCACAGATACATCAATTCAATGTATTACATCATCTTAACGAACCTTATTT
TATTCAATTGTGGGATACCATCAAGGGTGTTTTTACCTTTGACTTAGGTACGACTTACAA
AGGGAATGAGGTTGTGACTAAAGCAGTTGGCGAAAGAATTCCAATTACAATAATTGTCGC
AGTATTAGCGCTAATTGTGGCATTAATTATTGCAATACCAATTGGGATTATCAGTGCGAT
GAAGCGAAATAGTTGGCTTGATATCACGTTAATGATAATTGCATTAATTGGTTTATCTAT
TCCAAGTTTCTGGCAAGGGTTATTATTCATTTTAGCGTTCTCATTGAAATTGGATATTTT
GCCACCATCTTATATGCCAGAACATCCAATATCGTTGATTTTACCTGTACTTGTCATTGG
AACAAGTATTGCTGCTTCTATCACGCGTATGACAAGGTCTTCTGTACTTGAAGTAATGCG
CAGCGATTATGTTTTAACTGCTTATGCAAAAGGATTATCGACGACACAAGTAGTTATTAA
ACATATTTTGAAAAATGCCATTATTCCAATTGTAACGCTAGTTGGTCTTCTAGTGGCAGA
GTTACTAGGCGGTTCAGCAGTGACGGAACAAGTATTTAACATTAATGGTATCGGTCGTTA
TATCGTCCAAAAACAACTAATACCTGATATCCCAGCAGTCATGGGTGGGGTCGTATATAT
ATCAATTGTAATATCTTTAGCAAACTTAATTATTGATATATTTTATGCTTTAATCGATCC
AAAATTACGTAGTGAAATTAACGAAAGGAAGTGAGGCATATGGTAAAACTTACAACAAAG
ATAGCTTCCTTAAAACTATTCGCAAGTTATGCTATTGCAACTTATATTTTAGTTATATTA
ACGAGTGCATTAAATCTTTTTAAAGGTTATGTGGCCGATACGTTCTATATTGCTGAAACA
TTGCTAATCGTTTTAACCATCATTTTAATTATCATCTTAACAACGGAACAAACATGGAAG
CATCATGACCTATGGCGACGTATCGTCGAAGTGTTGTTATTGTTGATGACATTAACAGGC
AACGTATTTACATTATTAATGTTTGTAAGTATTAGACGTTACCAACGTACATCGCAAATA
CATAGTTATAACGGGTGGGAATCGTTTATACGAAAAACTACTAGACATCGTATTGCGATT
ATCGGGTTACTTATTTTAGTCTACATGCTGACATTATCAATTGTGTCACAATTTACATTT
GATACGACATTGGCTACTAAAAATCAGTTCAATGCACTGTTACATGGACCGAGTCTAGCC
TATCCGTTTGGTACTGATGATTTCGGTAGAGACTTATTTACACGCGTAGTTGTCGGAACG
AAACTGACATTTTCAATTTCAATTATTTCAGTAGTTATTGCAGTTATTTTTGGTGTGTTA
CTAGGCACTATCGCAGGTTATTTTAATCATATTGATAATTTAATAATGCGAATTTTAGAT
GTAGTGTTTGCAATTCCATCATTATTGTTAGCGGTGGCAATTATTGCATCATTTGGAGCA
AGTATTCCAAATTTAATTATTGCTTTAAGTATCGGTAATATACCATCATTTGCACGGACA
ATGCGTGCCAGTGTTTTAGAAATTAAACGCATGGAATATGTAGATGCAGCACGTATCACT
GGTGAAAACACTTGGAATATCATATGGCGTTATATTTTACCGAATGCGATTGCGCCTATG
ATTGTACGTTTTTCATTAAATATAGGTGTGGTTGTATTAACAACAAGTAGTTTAAGTTTC
CTAGGACTTGGTGTTGCACCTGATGTAGCTGAATGGGGCAACATTTTACGTACCGGTAGT
AACTACTTGGAAACGCACAGTAATTTAGCTATTGTACCTGGTATTTGTATTATGTTCGTC
GTTTTAGCATTTAATTTTATAGGTGATGCAGTGCGTGATGCACTAGATCCAAGAATTCAT
TAAAAAGGTAGGGATAGATGTGAAGAAAATCATTAGTATCGCAATTATAGTTTTAGCGTT
GGTATTAAGTGGTTGTGGTGTCCCTACGAAATCAGAAGTGGCTCAAAAGTCATCGAAAGT
TGAAGTGAAAGGCGAGCGACCAACGATACATTTCCTAGGACAAGCAAGTTATGAAAATGA
TATGAATATCGTCAAAGATCAATTGGAAAATGCAGGATTTAACGTGAAGATGAATATCCA
ACCAGATTATGGTAGCTATCGTACACAACGTCAAGCCGGCAATTATGATATCCAAATTGA
TGACTGGATGACAGTGTTTGGTGACCCGAACTATGCTATGACGGCATTATTTAGTTCTAC
AGGATCAAATAGTTTATTGAAAGATAAACATGTAGACCAGTTGTTAAATAAAGCTTCTAC
TCAAAATGAAGCAGATGTTAAACAAACATATAAGCAAATTGAAGATGAAGTTGTATTTGA
TAAAGGGTATATGGCGCCTTTATATGGATCAAAAAAGAATTTAGTATATGACAATAAAGT
GTTAGATAAAAATAGTGTTGGATTGCCAAATTCACGTGCATTAATATGGCAACAATTTGA
TTACAACAATAGTAGAGAACGAGATACGCGGCCACTTGTGATGACACAACAAGATGGTGA
AATTCCTACATTGGATCCAATACGTTCAATTGCGCCGTCAGTATATTCAATTAATATGAA
TATGTACACAAGGTTATTATTATTAGATGAAAATGACCACTTAACAACGAAAGGTTCGTT
AAGTCGTGATTATGCTGTGAATAAGGACAATAAAGCGTTTTATTTCTTGTTAAGAGATGA
TGATTATTTTGCGAAAGTGGTCAATGGACAAGCACGTAATACTGGAGAGCGTGTATCGGC
TGAAGATGTTAAGTTTTCTTTAGATAGAGCACGTGATAAAAAGTCTGTGCCTAACAATAA
TACTTACAATATGCACAAACATATAAATGACATCAAGATATTAAAAGATGAGGACATCGA
TCAGTTGCGTAAAGAGAAAGACAAGGACGATAAATCCATCTATGATAAGTTGATTAAAGC
TTATAACGTCAAATCGTTAACGACAGATGGTCAAAAAGTAAATAATAAAGACGGTATTTA
TCAAATTGTTAAAATTACGACAGATCAATCGATGCCTCGAGAGGTAAATTACTTAACACA
CTCTTCGGCAGGCATTTTATCTAAAAAATTTGTTAATCAAGTAAATCAAGAATATCCAAA
AGGATATGGGGATAGCAGTACAATTCCTGCAAATTCAGATGGAAAAAATGCGCTTTATGC
AAGTGGCGCATACATTATGACACAGAAAAATGCATATCAAGCAACGTTTCAACGTAATCC
AGGATTCAACGAAACAGAAAAAGGTAGTTATGGACCAGCTAAAATTAAAAATATTACATT
GAAGTTTAATGGTGATCCGAATAATGCATTGTCAGAACTTAGAAATCATTCAATTGATAT
GTTGGCAGATGTGAATCAAAAACATTTTGATTTAATTAAGTCGGATAAAAATTTAAGCAT
TATTCGCAAAAATGGACGCAAGTCAGTCTTTTTAATGCTAAATATTAAAAAAGGTATATT
TAAGACGCATCCAAACTTGAGACAAGCAGTAGTTAATGCGATAGATCAGGATCAATTTAT
TAAGTTTTATCGTGGCGATAAATTTAAAATTGCATCACCGATTACACCACTTGTCGATAC
TGGTAACGAGCAACGTCAAGATTTAGAAAAAGTAGAAAAAGCCATTAATCAATAATGTTT
TAAATATTTAACAGAAAGTAGGAGGATATAGTATGGTCATTAACTTAAATGACAAACAGA
CAAAAACATCTAAAGAAGGGTTAATTTCCGTATCACATCCTCTTGCGGCTAAAATTGGTA
AGGATGTATTAGATCAAGGTGGCAACGCCATGGATGCAGTGATTGCAATTCAACTGGCAT
TGAATGTGGTAGAACCATTTGCATCAGGTATTGGTGGTGGCGGGTACTTGCTATATTATG
AGCAAAGTACTGGCAGTATAACTGCGTTTGATGCGCGTGAGACAGCCCCTGCACATGTAG
ACAAACAATTTTATCTAGATGATTCAGGCGAATATAAATCATTTTTTGATATGACTACAC
ATGGTAAAACTGTCGCTGTGCCAGCAATTCCAAAGCTGTTTGATTATATTCACAAGCGTT
ATGCTAAATTGTCATTGGAAGATTTAATTAATCCTGCAATTGAACTAGCCATTGAAGGTC
ATTCAGCCAATTGGGCTACTGAAAAATATTCGCGCCAGCAACACGCACGATTGACAAAGT
ATCACGAAACGGCGCAAGTATTTACGCATGAAAATCAATATTGGCGTGAAGGTGATTGGA
TTGTACAACCCGAATTAGGCAAGACATTTCAAATATTAAGAGAACAAGGGTTTAATGCAT
TTTATAAAGGTGACATTGCGAAACAATTAGTAAATGTTGTCAAAGCATGTGGTGGGACAA
TCACTTTAGAGGATCTAGCCAATTATGACATTCAGATTAAAGCGCCAATCAGTGCGACAT
TTAAAGACTATGACATTTATTCAATGGGACCATCTAGTTCCGGCGGTATCACGGTAATTC
AAATATTGAAGTTATTAGAACATGTCGATTTACCATCTATGGGTCCAAGATCTGTCGATT
ACTTGCATCATTTGATACAGGCGATGCATTTAGCATATAGTGATCGCGCGCAATACTTGG
CGGATGATAATTTTCATGAGGTGCCTGTACAGTCATTAATTGATGACGATTATTTAAAAG
CACGCAGTAAGCTCATTGATAGCAATAAAGCAAATATTGATATAGAGCATGGTGTTGTGT
CTGATTGCATTAGTCATACAGATGTTGAAGAAAATCATACCGAAACAACTCATTTTTGTG
TGATTGATAAGGAAGGTAATATTGCTTCATTTACGACATCAATCGGTATGATTTACGGAT
CGGGTATCACGATTCCAGGCTACGGCGTGTTATTGAATACCACAATGGATGGTTTTGATG
TTGTGGCGGGTGGGATCAATGAAATTGCACCTTATAAACGACCACTAAGTAACATGGCTC
CAACGATTGTGATGCATCACGGGAAGCCAATATTAACAGTAGGTGCACCTGGTGCCATAA
GTATCATTGCTAGTGTTGCGCAAACATTAATCAATGTATTAGTGTTTGGCATGGATATTC
AGCAGGCTATAGATGAACCTAGAATTTATAGTAGCCATCCTAATCGCATTGAATGGGAGC
CTCAATTTTCACAATCTACAATATTAGCATTGATTGCACGTGGACATGCAATGGAACATA
AACCAGATGCCTATATTGGAGATGTACATGGACTACAAGTTGACCGAATAACGTATGAAG
CTTCGGGAGGGGCTGATGATACGAGAGAAGGTACTGTGATGGGTGGCGAGGTGTTAACGA
TTAGAAAACAACCATTACCATATCGGCAAATGTATGATAATGACGCCTATCGTGTATATT
TCAATGATGTGCAGTTACCATTATTAGCAGAACAAGTGCGATGGATGCATGACAAATATT
GGATTGAGGAAAGTGTCGTTAGAATCATTTTCTCTGAAGTTAGTGCACATATTGAAGATT
TAAGAAGTTATGAAATCGCCGGAGAAAATTATATAGATATTGCCTGGTTGGCACGGAAGA
AAGGTTATCAAGTGACATTGAAGGATGACGGTTTATATTTAACTGATGAAACATATCATT
CAGTGAAACGGAACACAAATGCATACTATAGATATGATCGAGATAGTATCACAAGATAGT
TTATGCGCTTGATATGAAGTTTGTAGTGGATATGGGCTTTTGTTGAATGAAAGGATTCGA
TTTCGAACTTTAGAGTGACGCTTGAGTGTAGTAATGTTGGAAATGCTATACGAAACGCTA
GTCACCTTTGTAAAATATACAACGCCTCACAAATTCGTTTTTGATGTACATCACAATAGT
TAGTCTAAAATCTAACGTGATGTGGTTTGGTACAGTTGAACGAGTGATGTGAGGTGTTTT
TATAATGTGGGATTTTAATAAATGATTTGGTTATTTCTATAATTACATCATAAGTATTAA
TGTTCACTTATTTTATTATAAGTAAGGCTTTCTTTATAAATGATTTGGTCTTTTCCAGGA
CTTGAAAAATAAAAATAAAGTTTCTGATCTTGATGATTATTGCCTTTTAAATCACTCATT
CCCTTTAATTCCACCTTTGTTGATGCGTTTTTAGGAATATTATATCTACGTTTTAATTGT
TTAACGTTTGGATTATCGTTCGACAACTTACCAGATAAATTATAATAATCAGTGGTAGGA
TCATGTGTGACTTTCAAATCATTGCTATTTAAAATGCTTGTTAAATCACCACTTTGAATC
AAAAATTGATTGTTTTCGATTTTTTGTTTCAGCGCGGGATCTTTTACGTCTTTTGTGAAA
ACGATTTTATTATTAACTACTTTTACTGGATAACTTTTGTATGTCGAGTCAGTAGCATTT
TTTTTATCGTTTGTAGTTGTGTCATATTCACCAGTTATTTTATGTGTGTTCTTATCTACC
TTTAACAACATACGGTCTTCTTTTAAAAGCTCATCTGATCCAACAACTGAATAAGAGGAT
TCTATATACCATGTGTCTTGATCATTATTTTCATAATGGGGATTATCGTGACCATCAATT
TCATAAAGCGTTTCTAAGTTTTTAATAGGATACGTACTTAGTACTTTTTTAAGACCATCT
TTCAAATGAATTTGTTCCCACTTCATTGCCAAAAACATATCGCCACTGACTACAATTGAA
ATAATAATAATTGCTGCTAAGTTTAACCAGAAAATTTTATGTGCTTTCATACATTCACAC
CGTTTCTCAAAATACTTCATTAACACTATAATAATATATTTTGAAAAATATTTACATCAG
TATTAAAGTGAATATCAAATTTTAAATTTGTGAAAATAATAGATATTTATAAAAAGCGGA
AAAGGTATACAATAAAAAACTGTATGACGTTTGATTAGTCACACAGTGTAGATAACAATT
TAAAATGTTGTTGCCAATTTTTCAGCATTATTAATACTAGTTGCTTTAATTTCTTCAGTT
TTATGCGGTTCGGCATTGTGTCCTTCAATAATGATTGTTTCATATGATGGCACACCTAAG
AATGTCATAATTGTTCTTAAATAACGGTCGCCCATTTCAAAATTAGCAGCAGGGCCTTCA
GTATAATATCCACCACGTGATTGAATGTGTAATACTTTTTTGTCAGTTAGTAAACCTTGT
GGTCCTTCAGCAGAATATTTAAAAGTTTTACCTGCAATTGAAATAGCATCAATATATGCT
TTAACTACAGGTGGGAAAGAAAGGTTCCACATAGGCGTTACAAATACATATTTATCTGCA
CTTAAAAATTCTTCTAAAATGTCACTCAATCTTGAAACTTTCATTTGTTCATCATCAGTT
AACGTTTCGCCATTACTCATTTTTCCCCAACCAGTTAATACATCTTTGTCAATAACTGGA
ATATAAGTTTCAAATAAATCAATATGTTTCACTTCATCTTCAGGATGTTGTTGTTGATAT
GTTTCGATAAATGCTTTACCAGCCGCCATAGAATTTGATACCAGTTCATTAAAAGGGTGT
GCTGTAATATATAATACTTTTGCCATTTGAAAATTCTCCTCTGTTTCTGTTATTTTCTTA
AGTATAATTATTATACTCGATATAAAATTTAATATCAATCAAAATATTCAAATTACCATC
ATTTTCTTCATCTATATTTGGCAGTACTACTAAAGTATGAGGGCATTTAATTATGAAATA
GTTGATTTAGAATATATACTTAATACCCAAAATATATGAAGGATGGATGCCACTATGACA
AAGCGACCAAAACGTATTTTGGCAACAATTATCATTTTTCTTTCACTATTATTTACGATT
ATTTATATAGATGACATTCAAAAATGGTTTAACCAATATACCGATAAATTGACACAAAAT
CATAAAGGACAAGGACACTCAAAATGGGAAGACTTTTTTAGAGGGAGTCGGATTACTGAG
ACTTTTGGTAAATATCAACATTCACCATTTGATGGTAAGCATTATGGTATTGATTTTGCA
TTGCCAAAAGGTACACCAATTAAAGCGCCGACGAATGGTAAAGTAACACGTATCTTTAAT
AATGAATTAGGCGGCAAGGTATTACAGATTGCCGAAGACAATGGAGAATATCACCAGTGG
TATCTACACTTAGACAAATATAATGTCAAAGTAGGTGATCGAGTCAAAGCAGGTGATATT
ATTGCATATTCAGGCAATACAGGTAAACAAACGACAGGCGCACATTTACATTTTCAAAGA
ATGAAGGGTGGCGTAGGTAATGCATATGCAGAAGATCCTAAACCGTTTATCGATCAGTTA
CCTGATGGGGAACGTAGCCTATATGATTTGTAGTTATAGAAGAGTGCCCGCAGTCTAAAA
AATTAAGCAATCATTGTGTGAGTATAATACTTACATAATGGTTGCTTTTTTCAATGAAAA
TCGTAATGCTAAGTCATACTTGTTTGATTTAGATATTACTTAAAATGTAAGACAAGGTTG
TTAGCATTGGCAGTGAAATTTCGCACGTAAAAATCATTATTGTCACACTAGAAAATAGTT
GTGTACTATATCAATTTTCTGTATAAAAGTTTAATTCTGACAGTAATGTAAACGTTTACA
ATTTATGATTGACATTAATAATGAGTGACTATATGATTTATGTAAGTATTTGTGCAAACG
TTTTCACAAAGTGTATTGCACAATCAAACTGTAAACAAAGTATGGGAGGCATAACATGGC
AGAACTAAAGTTAGAGCATATTAAAAAGACGTATGATAACAACAATACTGTAGTGAAAGA
TTTTAATCTACATATTACTGACAAAGAATTCATTGTATTTGTTGGACCATCGGGATGTGG
TAAATCAACAACATTACGAATGGTTGCTGGACTAGAGTCTATCACATCTGGAGATTTTTA
TATTGATGGGGAACGCATGAACGATGTTGAACCAAAGAATAGAGATATTGCGATGGTATT
TCAAAACTATGCATTATATCCACATATGACTGTTTTTGAAAATATGGCATTTGGGCTAAA
GCTACGTAAAGTAAATAAAAAAGAGATTGAACAAAAAGTTAATGAAGCAGCTGAAATATT
AGGATTAACTGAGTATCTTGGTCGTAAACCAAAAGCGTTATCTGGTGGACAGCGTCAACG
TGTTGCTTTGGGCAGAGCTATTGTTAGGGATGCGAAAGTCTTTTTAATGGATGAACCATT
ATCGAATCTTGATGCGAAGCTTCGAGTACAAATGCGCACAGAAATATTGAAATTACATAA
GCGACTTAATACTACGACAATTTATGTTACACATGATCAAACTGAAGCATTGACGATGGC
TAGTCGAATTGTTGTTTTGAAAGATGGCGACATTATGCAAGTCGGCACACCTAGAGAAAT
ATATGATGCCCCTAATTGCATATTTGTGGCGCAATTTATCGGCTCACCAGCAATGAATAT
GTTGAATGCTACAGTTGAAATGGACGGATTGAAGGTAGGAACACACCATTTTAAATTACA
TAATAAAAAATTTGAAAAGTTAAAAGCTGCTGGCTACTTAGACAAGGAAATTATTTTAGG
TATTCGAGCTGAAGACATTCATGAAGAACCAATATTTATTCAAACTTCTCCAGAGACACA
ATTTGAATCTGAAGTAGTTGTATCCGAACTGTTAGGTTCAGAAATTATGGTACATAGCAC
ATTCCAAGGAATGGAATTGATTTCTAAATTAGATTCAAGAACACAAGTGATGGCGAACGA
CAAGATTACACTAGCATTTGATATGAATAAGTGTCACTTTTTTGATGAAAAAACAGGAAA
TCGTATCGTCTAAGGGGGAGTATTCATGTCTAAAATTTTAAAATGTATCACGTTAGCCGT
GGTAATGTTATTAATCGTAACTGCATGTGGCCCTAATCGTTCGAAAGAAGATATTGATAA
AGCATTGAATAAAGATAATTCTAAAGACAAGCCTAACCAACTTACGATGTGGGTGGATGG
CGACAAGCAAATGGCGTTTTATAAAAAAATTACGGATCAATATACTAAAAAAACTGGCAT
AAAAGTAAAGCTTGTAAATATTGGTCAAAATGATCAACTAGAAAATATTTCGCTAGACGC
TCCTGCTGGAAAAGGTCCAGATATCTTTTTCTTAGCACATGATAATACTGGAAGTGCCTA
TCTACAAGGCTTAGCTGCTGAAATCAAATTATCAAAAGATGAGTTGAAAGGTTTCAATAA
GCAAGCACTTAAAGCGATGAATTATGACAATAAGCAACTAGCATTGCCAGCTATCGTTGA
AACAACCGCACTTTTTTATAATAAAAAATTAGTGAAAAATGCACCGCAAACGTTAGAAGA
AGTTGAAGCTAATGCTGCCAAACTAACTGATAGTAAAAAGAAACAATACGGTATGCTATT
TGATGCTAAAAATTTCTATTTTAATTATCCGTTTTTATTCGGCAATGATGATTATATTTT
CAAGAAAAATGGCAGTGAATATGATATTCATCAGCTAGGACTAAATTCAAAACATGTCGT
CAAGAATGCTGAACGATTACAAAAATGGTACGACAAAGGGTATCTTCCTAAGGCAGCAAC
ACATGATGTCATGATTGGTCTTTTTAAAGAAGGAAAAGTAGGACAATTTGTCACTGGACC
ATGGAACATTAATGAATATCAAGAAACGTTTGGTAAAGATTTAGGAGTAACAACATTGCC
TACAGATGGTGGCAAACCTATGAAACCATTTCTCGGTGTACGTGGTTGGTATTTATCTGA
ATATAGTAAACATAAGTATTGGGCTAAAGATTTAATGTTGTATATCACTAGTAAAGATAC
ATTACAAAAATATACAGATGAAATGAGCGAAATTACTGGACGTGTTGACGTGAAATCATC
TAATCCAAATTTAAAAGTGTTTGAAAAGCAAGCACGTCATGCTGAACCGATGCCTAATAT
TCCTGAAATGCGACAAGTTTGGGAACCGATGGGCAATGCAAGCATATTTATCTCAAATGG
TAAGAATCCTAAACAAGCGTTAGATGAGGCGACGAATGATATAACGCAAAATATTAAGAT
TCTTCATCCGTCACAAAATGATAAGAAAGGAGATTAGTTATGACGAAACGTAACCCTAAA
TTAGCGGCATTATTATCTGTTATACCTGGTTTGGGACAGTTTTATAATAAAAGACCCATT
AAAGGGACGATATTTTTTATCTTTTTCATCAGTTTTATTTCTGTATTTTATAGCTTTTTA
AATATTGGTTTTTGGGGATTGTTCACATTAGGGACAGTACCTAAGTTAGACGATTCTCGT
GTCTTACTTGCACAAGGTATTATTTCTATCTTACTCGTTGCTTTCGCAATCATGCTATAT
GTCATTAATATTTTAGATGCATATCGTAATGCTGAACGATTTAATCGCAATGAGGAAATA
AAGGATCCGAAGGCACGTATGGTTGCAACATGGGACAAGACGTTCCCATACTTACTAATC
TCACCAGGTACATTCTTATTGATATTTGTAGTTGTATTTCCATTAATATTTATGTTTGGA
GTAGCATTTACAAACTACAATTTATACAACGCGCCTCCGAGACACACATTAGAATGGGTT
GGTTTAGATAACTTTAAAACGTTATTCACAATTGGCGTTTGGCGTAAAACATTTTTCAGT
GTTATTACTTGGACATTAGTATGGACGCTTGTTGCAACGACACTTCAAATTGCATTAGGG
CTGTTTTTGGCAATTATTGTAAATCACCCTGTCGTCAAAGGTAAGAAATTTATCCGTACT
GTGTTAATCCTACCTTGGGCTGTACCATCATTTGTGACAATTTTAATATTTGTAGCGTTA
TTTAATGATGAATTTGGTGCGATAAATAATGATATTTTGCAACCTTTATTAGGTGTGGCA
CCAGCATGGTTAAGTGATCCATTTTGGGCAAAAGTGGCATTAATTGGCATTCAAGTATGG
CTTGGTTTCCCATTTGTCTTTGCACTGTTCACTGGTGTACTGCAAAGTATTTCATCAGAT
TGGTACGAAGCAGCAGATATGGATGGTGCGTCTAGTTGGCAAAAGTTTAGAAACATCACA
TTCCCGCATGTCATTTACGCCACAGCGCCATTGTTAATTATGCAATATGCAGGTAATTTC
AATAATTTTAATCTTATTTATCTATTTAATAAAGGTGGTCCACCAGTGTCAGGGCAGAAT
GCTGGTAGTACAGATATCTTGATATCTTGGGTGTATAATCTGACATTTGAGTTTAACAAC
TTTAACATGGGTGCAGTTGTGTCATTAATTATTGGATTTATTGTTGCTATTGTCGCATTT
ATTCAATTCAGACGTACAAGTACGTTTAAAGATGAGGGAGGTTTATAAGATGACAAAGAA
GAAAAACATATTAAAAGCAATCGGTATTTACAGTTTTATAGCGATGATGTTTGTCATCAT
TTTATATCCACTACTGTGGACATTTGGCATTTCCCTTAATCCAGGTACGAACTTGTATGG
TGCCAAAATGATACCAGACAATGCAACATTTAAAAATTATGCATTCTTACTATTCGATGA
CAGTAGTCAATACCTGACTTGGTATAAAAATACGCTTATCGTAGCATCTGCAAATGCACT
GTTTAGTGTGATATTTGTCACGTTAACAGCATATGCTTTTTCTAGATATCGCTTTGTTGG
TCGTAAATACGGGCTGATTACATTTTTGATTTTACAAATGTTCCCTGTATTAATGGCAAT
GGTCGCAATCTATATTTTGCTAAATACAATTGGATTATTAGATTCTTTATTTGGACTAAC
ACTTGTATATATTGGTGGGTCAATACCGATGAATGCCTTTTTAGTGAAAGGTTACTTCGA
TACGATTCCAAAAGAACTTGATGAATCTGCCAAAATTGATGGTGCTGGCCATATGCGTAT
TTTCTTACAAATTATGCTTCCATTAGCTAAGCCGATTTTAGCAGTTGTTGCTTTGTTCAA
TTTTATGGGGCCATTTATGGACTTTATATTACCTAAAATACTATTAAGAAGTCCTGAAAA
ATTCACATTAGCAGTTGGATTGTTCAACTTTATTAATGATAAGTATGCAAATAATTTCAC
AGTGTTTGCAGCAGGGGCAATTATGATTGCAGTACCTATAGCAATCGTATTCTTGTTCTT
GCAACGCTATTTAGTATCAGGTTTAACAACAGGTGCGACAAAAGGTTAGTTTGAAATTAG
GAGTGGGGCAGAAATGATAAAGAACCACTAATGACGATAAAGATTTAAAGGAGGACGTTA
TGATGACGATTAAAGTTGGAATCATTGGGTGTGGTGGTATTGCGAATGGCAAGCACATGC
CAAGTTTACAAAAAGTTGAAAATGTTGAAATGATCGCATTTTGTGACGTAGACATTTCGA
AAGCAGCGTGTGCGGCAGAAGCATACGGTACTGACAATGCAAAGGTTTATGATGATTACA
AAGCATTGTTAAAAGATGACACGATTGATGTTATCCATGTTTGTACGCCAAATGACTCGC
ATTGTGAAATTACTGTAGCAGGGTTGCATGCCGGTAAACATGTGATGTGTGAAAAACCAA
TGGCTAAAACGACAGCAGAAGCTCAAAAAATGATAGATACAGCTAAATCAACAGGTAAAA
AATTAACAATAGGTTATCAAAATCGCTTCAGACCAGATAGTCAATTTTTATATAAATCAG
CGCAACGTGGCGACTTAGGTGACATTTATTTCGGAAAGGCACATGCTATTCGTCGTCGAG
CAGTACCAACATGGGGTGTCTTTCTAGACGAAGAAGCTCAAGGTGGAGGACCATTAATCG
ATATCGGTACACACGCTTTAGATTTAACGTTATGGATGATGGATAATTATGAACCAGAAT
CAGTGATGGGTTCAACATTCCATAAATTAAATAAACAGCATGATGCTGCAAACGCTTGGG
GTTCATGGAATCCAGATGAATTTACAGTTGAAGATTCTGCGTTTGGCTTTATTAAAATGA
AGAATGGAGCGACGATCATTTTAGAATCCGCTTGGGCGATTAATTCTTTAGAAGTGGATG
AGGCAAAATGTTCATTATCAGGAACGAAAGCAGGTGCTGATATGAAAGATGGTCTACGTA
TTCATGGTGAAGATATGGGCACACTTTATACCAAACACGTTGAATTGGAAAACAAAGGCG
TCGACTTTTATGAAGGTAATGAAGTGGATGAAGCTGAAGAAGAAGCAAAAGCTTGGATTG
ATGCAGTTGTAAATGATACTGAACCAGTTGTGAAACCGGAACAAGCAATGGTAGTTACAA
AAATTCTTGAAGCGATTTATCAGTCTGCAAAATCAGGCAAAGCAATTTACTTTGAATAAC
ATCATACGGTAAGGAGGCACATCATGACAAAATTAAAAGTTGGTGTGATAGGTGTTGGTG
GTATTGCACAAGACCGTCATATTCCAGCATTGCTGAAACTCAAAGACACAGTCTCATTAG
TTGCAGTACAAGATATTAATACAGTGCAGATGATTGATGTTGCGAAGCGCTTTAATATAC
CTCATGCAGTTGAGACACCTAGCGAGCTGTTTAAACTTGTTGATGCGGTGGTCATTTGTA
CACCTAATAAATTCCATGCTGATCTTTCTATAGAAGCATTGAATCATGGTGTCCATGTAT
TGTGTGAAAAGCCAATGGCAATGACGACGGAAGAGTGTGATCGCATGATTGAAGCGGCTA
ATAAAAATCACAAATTATTAACTGTCGCTTATCATTATCGTCACACAGATGTGGCAATTA
CTGCTAAAAAAGCAATTGAATCAGGTGTGGTTGGTAAACCTTTAGTAGCACGTGTACAAG
CGATGCGTAGGCGTAAAGTGCCTGGGTGGGGTGTTTTTACCAATAAAGCATTGCAAGGTG
GCGGTAGTTTAATCGATTATGGTTGCCACTTGTTAGACTTATCTTTGTGGCTACTAGGTA
AAGATATGGTGCCGCATGAAGTGCTAGGAAAAACATATAATCAATTGAGCAAACAACCGA
ATCAAATTAATGATTGGGGAACATTTGATCACACTAAATTTGATGTCGATGATCATGTTA
CTAGTTATATGACATTTGCCAATCGAGCAAGCATGCAGTTTGAATGTTCGTGGTCTGCAA
ATATAAAGGAAGATAAGGTACACGTTAGTTTATCAGGCGAAGATGGCGGTATCAATTTAT
TTCCATTTGAAATATATGAGCCCCGCTTTGGAACTATTTTTGAAAGCAAAGCTAATGTTG
AGCATAACGAAGACATTGCTGGTGAGAGACAGGCGCGTAACTTTGTCAATGCGTGTTTAG
GGATAGAAGAGATTGTGGTGAAACCGGAAGAAGCACGCAATGTAAATGCCCTTATAGAAG
CGATTTATCGTAGCGATCTTGATAACAAGAGCATACAACTTTAATGATTATTATATATAA
TACAAAATTCTCAATATAAAAAGAAGGAGTGCTTTTCAATGAAAATAGGTGTATTTTCAG
TATTATTTTACGATAAAAATTTTGAAGATATGTTAGATTATGTCGCAGAATCTGGATTGG
ATATGATTGAAGTTGGAACAGGTGGTAACCCAGGAGATAAATTTTGTAAGTTAGATGAGT
TGTTAGAAAATGAAGACAAGCGACAAGCATTTATGAAGTCAATCACAGACAGAGGCTTAC
AAATAAGTGGTTTCAGTTGTCATAACAATCCAATTTCTCCAGATCCGACAGAAGCGAAAG
AAGCGGATGAAACGTTACGTAAAACAATCCGTTTAGCAAATCTATTAGACGTGCCAGTTG
TTAATACATTTTCTGGCATTGCAGGATCAGATGATACCGCTAAAAAGCCTAATTGGCCTG
TTACACCTTGGCCAACAGCCTACTCTGAAATTTATGATTATCAGTGGAATGAAAAGTTGA
TACCATATTGGCAAGATTTAGCTGAGTTTGCAAAAGAGCAAGATGTAAAAATTGCCATAG
AGTTGCATGCAGGATTTTTAGTTCATACACCATATACGATGTTGAAGTTACGTGAGGCTA
CAAATGAATATATCGGTGCTAACTTAGATCCTAGTCATTTATGGTGGCAAGGTATTGACC
CAATTGCTGCGATTCGCATATTAGGCCAAGCAAATGCAATTCATCACTTCCATGCTAAAG
ATACGTATATTAATCAAGAAAATGTAAATATGTATGGTCTAACTGATATGCAACCATATG
GTAACGTTGCAACAAGAGCATGGACATTCCGTACAGTTGGTTATGGACATAGTCCATATG
TATGGGCAGATATCATAAGTCAACTTATTATTAATGGATATGATTATGTATTAAGTATTG
AACATGAAGATCCTATTATGTCAGTAGAAGAAGGTTTCCAAAAAGCTTGTCAAACTTTGA
AATCTGTTAATATTTACGACAAGCCAGCAGACATGTGGTGGGCATAATACGAACTCGAGG
TTAGTCTGAAGTTTGTCTGAAGTAAGACTGGTGGCAGTGTTGAATAAATGCATATGTCGC
CAAGCCATTGCCAAAAATTTCACACCTTAAATCAAGTCATTGTTTGTAAAGAAGGTGTAC
TTTATATAAGTATATAGCGATGGTCATACCCATTCACAGTAACAATCCTCACCATTGAAA
AGAGTATATAACCTTTTCAATAGTGAGGTATATGATAATAAAAAAAAGCCTGTTGTCACA
ATGGTCATAGACACGACATACTTTAAAGGTTTCTGAATATAATATTTCAGAACGCACTTT
AAAGATGGACGTCGATGGCGACTAATGTGATGACAGGCTTTCATCTTTTTAAATATTCAT
TAATTTCTCTTCTTGTTTAATACGTACATATAAGAAATACGCATACGGTACTAATAAAAT
AGTTGTATATGTTGCGTGTGTTAATAATAATACACCGATTAATTCAGGAATGATGTTTAA
GAAGTAATTTGGGTGTTTTGTAATTTTATATAATCCAGATTTAATAATAGGATGGTTAGG
TAAAATGAATAATTTTAATGTCCAAATACCACCTAAAGTTTTAATAACCATAAATAACAT
GATATAAGCAAAGATTAATATAACTAAGCCAATACCATTTGCAAAGCTAAATGTATCTTT
ATTAATAAATGCCTCTACACCAGCCAATACATAAATTAAAACGTGTGTTATTGCTAAAAA
CTTCGAATTTTTAACGCCATATTCAACTGCACCGTCTGCTTTTAATTGTTTTGAGTGATT
AATAGATATCTTTAAGCTGACAAGTCTGATACAGAAAAAGATAAGTAATATAGATAGAAT
CATGATGTCCTCCGTCATTATGTCATATGTATAAGCGTTGATTTTGACAACATAAAGTAT
TTTATAGATAAAACTTGTCAAATACTATTAACTATTTATTAATTTTAGTACATAAATATG
TTTCTAAGTATGTGTTTATGTTCAGTATTTTGGATAATTTAATAATTTTAAGGATATTAA
GCGCTTACACCGACGTGATATATTTGGCTTAACGAAAATGATTGAGGTGACAGAGATGAA
CTTTTTTGATATCCATAAGATTCCGAACAAAGGCATTCCATTATCGGTACAACGTAAATT
ATGGCTTAGAAACTTCATGCAAGCTTTCTTCGTAGTGTTCTTTGTTTATATGGCTATGTA
TTTAATTCGAAACAACTTTAAGGCGGCACAACCGTTTTTAAAAGAGGAAATTGGATTATC
TACATTAGAACTTGGTTATATCGGATTAGCATTTAGTATCACGTACGGTTTAGGGAAAAC
ATTACTTGGATATTTTGTCGATGGACGTAACACAAAACGTATTATCTCTTTCTTACTTAT
CTTATCTGCGATTACAGTTTTAATTATGGGATTTGTTTTAAGTTACTTTGGTTCTGTAAT
GGGATTATTAATTGTACTTTGGGGACTTAACGGGGTGTTCCAATCAGTTGGTGGACCTGC
AAGTTATTCAACGATTTCAAGATGGGCGCCAAGAACGAAACGTGGCCGATACTTAGGATT
CTGGAATACATCACATAATATCGGTGGTGCCATTGCAGGTGGTGTCGCACTTTGGGGTGC
TAATGTATTCTTCCATGGAAATGTTATAGGGATGTTCATTTTCCCATCGGTGATTGCATT
ACTTATTGGTATCGCAACATTATTTATCGGAAAAGATGATCCAGAAGAATTAGGATGGAA
TCGTGCTGAAGAAATTTGGGAAGAGCCGGTCGATAAAGAAAATATTGATTCTCAAGGTAT
GACGAAATGGGAGATCTTTAAAAAATATATCCTGGGAAATCCTGTTATATGGATTCTATG
TGTTTCAAACGTCTTTGTATACATTGTACGAATCGGTATTGATAACTGGGCACCGTTATA
TGTGTCAGAGCATTTACACTTTAGTAAAGGCGATGCAGTTAATACGATATTCTACTTTGA
AATTGGTGCTTTAGTTGCAAGTTTATTATGGGGCTACGTATCAGACTTATTAAAAGGTCG
TCGTGCAATTGTAGCTATTGGCTGTATGTTTATGATTACATTTGTTGTCTTATTCTACAC
AAATGCTACAAGTGTAATGATGGTTAACATTTCATTGTTTGCATTAGGTGCGTTAATCTT
TGGTCCGCAATTATTAATTGGTGTATCATTGACTGGTTTTGTTCCTAAAAATGCCATCAG
TGTAGCAAACGGAATGACAGGTTCATTCGCGTATCTATTCGGTGACTCAATGGCAAAAGT
TGGTTTGGCGGCTATTGCTGATCCAACACGTAACGGTTTAAACATCTTTGGATATACATT
AAGTGGATGGACAGATGTTTTCATCGTCTTCTATGTTGCATTATTCCTAGGCATGATTCT
ATTAGGAATCGTTGCTTTCTATGAAGAAAAGAAAATTAGAAGTTTAAAAATCTAATATCA
ATCGGATTAAAAGTATCGCCAATTTATTGCAGTATAGTTGGCAATCCTGCCCCGACGGCA
TGTGCGTGAAGAGATGAAAGATACTGCTTCTACCCTTGCAAATATATCATCTCTATGTCT
CGGGGCAGATCATAATTCCCTGTTATGAAGTATCCTTATTTGCCCGACTTAGGGTGACTC
AATGAATTTACTCCTTACAATAAAGACATATAGCGGTGTCAATATTGTAGGGAGTATTGT
TTTATATTTAAACTCTCTAAAAAGCGGACTGAAAGAAAAGTGAAAACTTCTCTATCAGTC
CGCTTTTTCATAGAACAAAATGGAGGCGCCATAATCATTAGTTATGTGCTAATCTATTTT
GCTTGCTTACAATAATCACTTGGCGACATTTGTAAATATTTTTTAAAATGATAGCTAAAC
ATTTTATACTCTGAAAAGCCTACTTTGTCTGCAATTTCATAGTGCTTATAATGTCGATCT
AACAATTGCAGAGATTGTAAAATACGATAGCGATTTAAATAATCGACAATTGTAATACCA
ACATGATCTTTAAATGTTCGCATCGCATACGATTCACTAACATCGATATGTTGAATTAAA
TCTGAAACAGTCACTTTCGTTTGATAAGATTGCTTAATTTGATCAACAATCTGATTTACA
TAATAATCATCGTATTCTACTTTTAATAATGGTTGGAAGGCATCATGACAAGGTGCTAAG
CTACGGCCGTTCTGTGATTGTTGCTCTAATAAGGTACGGACAAGTCTTCCTAAAATAACT
TCTAATTGTGCATGGTCTACTGGTTTTAATAAATAATCAAGAACATGATGTTGAATGCCG
GCTTTCATATATTCAAAGTCATCGTAACTCGATAATATGATGACATTACAATCTAGATGC
GCAATATCATTGAGTAAATCGACGCCATTTTTACGTGGCATACGAATATCAGTAATTACT
AATTCTGGCTGATGTTGTTGAATTAGTGATAATGCTTCAACACCATCTTTAGCAGTGTAT
ATTGTATTGAAATGATAGTCTCCCCAAGGAATGATTTGCTTTAAACCTTCTCGAATAATT
CGCTCATCATCACAAATAACTACCTTAAACATCTACATTCCCCCTTGAAAGTGGTATTTT
ATAACAAATTAACGTACCTTGATTACGCTTTGAAAAAGTATGGAGTCGTGCATGTGAACC
ATATTGAATCATTGCTTTATTGTGTAAATGATTTAATCCCAAATGCTTAGTATCAAATAC
ATCATTATTAAGAGATTGGCGTACATATTGCAGGCGAGATGACGACATCCCAATACCATT
GTCGCAAACTAAAACATGTAAATTCTGACGTGCCAATGTCAGGCGTATAGTAATGTCCAA
TGACTCAGTATCTCTACCATGTTTAATAGCATTTTCTATGAGTGGCTGAAGCATCATTTT
ACCAATTGTCTGGTGACGCGCTTCTTCAGAACTTTCGATATGGAGCTTAATCATGTCATC
AAAACGGATGTTTTGTATCGCAACATACTGTTCAATGTAGTTCAACTCTTCGTTTAATTC
CACTGTATGTGAGTTTGTACGTAATGAGTAACGTAACATTTGCGATAATTGTTGGACCAC
AGTTTGTGCTAATTTCGGAGATAACGTAATTAAATATTGTATTGTTTGCATCGTATTGAA
TAGGAAATGAGGTTGGAATTGGCGTTCTATTTCCTTTAACTGAATATCACGCAAGCGACG
TTCTGTATGCTCGATAGAATGGATCAGTTGCTCATTTGATTCAAATAAATCGTAAATATA
ATTATTAATTTCTTCTAGTTCACTGTTGTTTTTTAAAGGCGTATATGTACCTAGATGACG
ATTTTTGGCATAGTAAATTTTTTGAATAATCGTTTCGATATCTTTTGTTTGTCGTTTAGC
CATATTATCTGCACTAATGAAACCAAATATTACTAGTAAAACAAGAACTACGGCCATAAC
AATTAACAACGTGATACCATCTTCAATGTTTTCATGTATATCTTTATAAATAATGAGACG
ATGGTCAGCATGGTTTAATTTTACAGATTCATTCATAAATCCGAATTGTTGCGGTCTATA
CTTTTCACCTATAGTAAAACGGTCATCGTTGGCGTATAAAATATTGTCATATTGATCAAC
GATAAGTGCGAATTGTCGGCTATCTTTCTTAATTTCACTTAAACGTGGGGTGTTAGCCAT
ATAAATTTTAAGCATATATGTACTATTTTTGAATTTAAGCTGATGCGTTGAAAATAAATA
CATATTTTTAGTGTTTAAATGTTCATAATTATTGGTTATAAACTGATTTGGTCCAGATAA
TTCATAATAAAGTGTTGCGGGCTGTTGGTGTATTAATTTTAATAATTCACGTTTTGTAGC
GGTAACATCATGATGATTTGTTAAATCGAGCTCTTGAAACGAATTGTTATGCTGTGTAAT
AAATGTCTGAATCTGCTTTTCAGTATGATGTAAAGATGACTGACTTTCATCAACATGTTG
ATGAATCGTACGATGCTCAATCCAAATATAGATGGCATAGAAGCTTACTAGTCCAATAAT
AATGACTAAAAATACTGGAAAAATAGTAGACGCAAATAACGATCGTCTCAATTGATGTCT
ATAAGGTTTGTATGCCGTCATTGAATCATCTCCAAAAATTTATGATGCGGAATGTCCGGT
AATTTAGATTTCGGTATTAAAGGTATGTTCTTAAGATTTTCGATAGACTGATCGCTTTGT
TCACTAACATCCTTTCGAATTGACTTGGCATCGAACTCTGCAACTAATCGTTGTTGTACT
GAGCGGCTTGTTAAATATTGTACTAACTTTTTACGCTTAGGATGAGGGTGTGCATTTTTA
ACTAAAGCAATACCATCAACATTTAACATTGTTCCTTCAATTGGATAAACGATTGATACA
GGATAACCTTTGTTTTTCCATGTGCGTGCATCTTGTTCGTAGCTTAGACCTGCGTAATAT
TTACCTTTTGCAACATCTTCAATGACTTTAGACGTCTTTGACAGTTGCATCGCGTGGTCT
TGGAATTGATGCACATCACTTACTCGATGATGCATGCTATAAATAGCGCGCATATGTTGA
TAGCCTGTCGTTGTTGTATTTGGATTTGAGTACGCAATTTTACCTTTAAGTATAGGTTGT
AATAAATCTTGATAACCTCGAATCTTAATATCTCCTTGTAAATCTGAATTAACTACTATA
ACTGTTGGCATTAATAGAAAACTAGTAACATATTTATTGTTCGAGCGATAATCCTCTAAT
TGCTGTGTTACAGATGTATCTTGATAGGGAACAAAATCTTCTGGATGATCAATTGTTTCT
GATAACACACCACCCATAAAGACATCACCACGCTCCGAAAAATCTTCGTTATGCAAGTTT
GAAAGCAGTACTTGAGTAGATCCGTGTTTAATTTCAATTTTGACATGCTCTTGTTTTTCA
AAATCATTTAAAATTGGACGAATCAAGTTTGATTGATACGGAGAATAAACTGTTAATACA
TTTTTATCTGATTCAGAGTGACGCGTATTAGCGCATGCTGATAAAAAAATGAGAAATAAT
AGCAAGATATAAATTTTTGATTTCATGATATCCCATCAATTCTATGTATATTTTAATACA
ATAATTTTAGCAATAAATGACGCATAAGTAATGTTAAATATTTAGAAATGTTTATAGATG
ACTTGTTAAGACGTTGCAAATGTTGTGATAGCACATAATTTTTGTTTGTCAAGACGACTT
ACCGAGGCTGTAAAATCAAACTGTTATATTTTATTTGAAGCTGTTATATAAAAATTGGCA
AGATATTGAACGGTTCAAAAGTAAATTTTTACGTCAATAAAAGTATTTAATCCTGTCTCT
TCATATATAAAAGTAAATCTTTCTAAGTATTGATTTAACGCTTATTAACAATCATTTTTT
ATAAACAAATATATCCACCTAAATTAACTTTTAAAGCAATGAAAATAGTGAACATTATAA
CTGTTGTGTAACAGAATGCAATTAGCATATTACTGTTACACAAATTAGTACAGTTTCTAT
GTTTTGACATACATTTGATGAAAATTGTACATAATTTATGTGAAAAAAATCACAACAAAC
ATGCTACAATGACTATGAAAACGTTAACATAGCATTTCAAATTCACAACATTATACAGAT
GGAGGCGTTTAGTATGTTAGAAACAAATAAAAATCATGCAACAGCTTGGCAAGGATTTAA
AAATGGAAGATGGAACAGACACGTAGATGTAAGAGAGTTTATCCAATTAAACTACACTCT
TTATGAAGGTAATGATTCATTTTTAGCAGGACCAACAGAAGCAACTTCTAAACTTTGGGA
ACAAGTAATGCAGTTATCGAAAGAAGAACGTGAACGTGGCGGCATGTGGGATATGGACAC
GAAAGTAGCTTCAACAATCACATCTCATGATGCTGGTTATTTAGACAAAGATTTAGAAAC
AATTGTAGGTGTACAAACTGAAAAGCCATTCAAACGTTCAATGCAACCATTCGGTGGTAT
TCGTATGGCGAAAGCAGCTTGTGAAGCTTACGGTTACGAATTAGACGAAGAAACTGAAAA
AATCTTTACAGATTATCGTAAAACACATAACCAAGGTGTATTCGATGCATATTCTAGAGA
AATGTTGAACTGCCGTAAAGCAGGTGTAATCACTGGTTTACCTGATGCATACGGACGTGG
ACGTATTATCGGTGACTATCGTCGTGTAGCTTTATATGGTGTAGATTTCTTAATGGAAGA
AAAAATGCACGACTTCAACACGATGTCTACAGAAATGTCAGAAGATGTAATTCGTTTACG
TGAAGAATTATCAGAACAATATCGTGCATTAAAAGAATTAAAAGAACTTGGACAAAAATA
TGGTTTCGATTTAAGCCGTCCAGCAGAAAACTTCAAAGAAGCAGTTCAATGGTTATACTT
AGCATACCTTGCTGCAATTAAAGAACAAAACGGTGCAGCAATGAGTTTAGGTCGTACATC
AACATTCTTAGATATCTATGCTGAACGTGACCTTAAAGCAGGTGTTATTACTGAAAGCGA
AGTTCAAGAAATTATTGACCACTTCATCATGAAATTACGTATTGTTAAATTTGCTCGTAC
ACCTGATTACAATGAATTATTCTCTGGAGACCCAACTTGGGTAACTGAATCTATCGGTGG
TGTAGGTATTGACGGACGTCCACTTGTTACGAAAAACTCATTCCGTTTCTTACACTCATT
AGATAACTTAGGTCCAGCACCAGAACCAAACTTAACAGTATTATGGTCAGTACGTTTACC
TGACAACTTCAAAACATACTGTGCAAAAATGAGTATTAAAACAAGTTCTATCCAATATGA
AAATGATGACATTATGCGTGAAAGCTATGGCGATGACTATGGTATCGCATGTTGTGTATC
AGCGATGACAATTGGTAAACAAATGCAATTCTTCGGTGCACGTGCGAACTTAGCTAAAAC
ATTACTTTACGCTATCAATGGTGGTAAAGATGAAAAATCTGGTGCACAAGTTGGTCCAAA
CTTCGAAGGTATTAACAGCGAAGTATTAGAATATGACGAAGTATTCAAGAAATTTGATCA
AATGATGGATTGGCTAGCAGGTGTTTACATTAACTCATTAAATGTTATTCACTACATGCA
CGATAAATACAGCTATGAACGTATTGAAATGGCATTACATGATACAGAAATTGTACGTAC
AATGGCAACAGGTATCGCTGGTTTATCAGTAGCAGCTGACTCATTATCTGCAATTAAATA
TGCACAAGTTAAACCAATTCGTAACGAAGAAGGTCTTGTAGTAGACTTTGAAATCGAAGG
CGACTTCCCTAAATACGGTAACAATGACGACCGTGTAGATGATATCGCAGTTGATTTAGT
AGAACGCTTTATGACTAAATTACGTAGTCATAAAACATATCGTGATTCAGAACATACAAT
GAGTGTATTAACAATTACTTCAAACGTTGTATACGGTAAGAAAACTGGTAACACACCAGA
CGGACGTAAAGCTGGCGAACCATTTGCACCAGGTGCAAACCCAATGCATGGCCGTGACCA
AAAAGGTGCATTATCTTCATTAAGTTCTGTAGCTAAGATCCCTTACGATTGCTGTAAAGA
TGGTATTTCAAATACATTCAGTATCGTACCAAAATCATTAGGTAAAGAACCAGAAGATCA
AAACCGTAACTTAACTAGTATGTTAGATGGTTACGCAATGCAATGTGGTCACCACTTAAA
TATTAACGTATTTAACCGTGAAACATTAATAGATGCAATGGAACATCCAGAAGAATATCC
ACAGTTAACAATCCGTGTATCTGGTTACGCTGTTAACTTCATTAAATTAACACGTGAACA
ACAATTAGATGTAATTTCTCGTACATTCCATGAAAGTATGTAACAAAATTTAAGGTGGGA
GCACTATGCTTAAGGGACACTTACATTCTGTCGAAAGTTTAGGTACTGTCGATGGACCGG
GATTAAGATATATATTATTTACACAAGGATGCTTACTTAGATGCTTGTATTGCCACAATC
CAGATACTTGGAAAATTAGTGAGCCATCAAGAGAAGTCACAGTTGATGAAATGGTGAATG
AAATATTACCATACAAACCATACTTTGATGCATCGGGTGGCGGTGTAACAGTCAGTGGTG
GCGAACCATTGTTACAAATGCCATTCTTAGAAAAATTATTTGCAGAATTAAAAGAAAATG
GTGTGCACACTTGCTTAGACACATCGGCTGGATGTGCTAATGATACAAAAGCATTTCAAA
GGCATTTTGAAGAATTACAAAAACATACAGACTTGATATTATTAGATATAAAACATATTG
ATAATGACAAACATATTAGATTGACAGGAAAGCCTAATACACACATCCTTAACTTCGCGC
GCAAACTGTCAGATATGAAACAACCTGTATGGATTCGACATGTCCTTGTGCCTGGTTATT
CTGATGATAAAGACGATTTAATTAAACTAGGGGAATTTATTAATTCTCTTGATAACGTCG
AAAAGTTTGAAATTCTGCCATATCATCAGTTAGGTGTTCATAAGTGGAAAACATTGGGCA
TTGCATATGAATTAGAAGATGTCGAAGCGCCCGATGATGAAGCTGTTAAAGCAGCCTACC
GTTATGTTAACTTCAAAGGGAAAATTCCCGTTGAATTATAAATACAATTCAGACCGAAAA
GAAAGCATATGCAACTTCAAGAGTGAAGGGGCATATGCTTCTTTTTCAATTGAGTATTGA
GTATTAGCAAGACGTAGTAAGTATATGAGACAACTTCAACAATGGTTGAAGGAAGACGTT
TTTGTAAGTAGCTATGCTGATAAAGAATGTGATGCCTTGTTAAAGGTGGGGTTCCAATAT
CATCATTTAGCTGATGTTGAATGGGTTATTAATTGCTACTTGCATATGAATATGAGTCTT
TTCAAATTTTTATTGACCCTGAGTAATGAAAAATATTAAGATGAAACTTAATATTAAAGC
AATGCGGAGCGTGATTATGAAGAGAATTAGTAAAGATATATGGGCAGTATTTAAATTACT
GTATCAAAATAAAGGGCGTTTTAGCATTAATGCCTTACTATTGCAGTTAATCATGATTTT
TATTAGTAGTACATACTTAATTTTACTATTTAATATGATGTTAAAAGTAGCTGGGCAAAG
CCAACTTACGATTAACAATTGGATGGAAATCGTAAGTCATCCTGCCAGTGTGATACTTCT
TATTATATTCATATTAAGTGTTGCCTTTCTGATTTATGTAGAGTTTTCATTGTTAGTTTA
TATGGTTTATGCCGGCTTTGATCGACAGATTATTACATTTAAATCCATTTTTAAAAATGC
CTTTGTAAATGTGCGTAAACTCATAGGTGTACCAGTTATTTTCTTTGTCATTTATTTAAT
GTTAATGATACCCATTGCCAACCTAGGACTAAGTTCAGTATTAACAAAAAATATTTACAT
ACCTAAATTTTTAACGGAAGAACTTATGAAAACGACGAAAGGTATAATCATTTACGGTAC
CTTTATGATTGCTGTATTTATATTAAACTTTAAATTAATATTTACCTTACCGTTAACGAT
TTTAAACCGCCAATCGTTATTTAAAAATATGAGACTAAGTTGGCAAATTACGAAGCGAAA
TAAGTTTCGACTTGTTATAGAAATAGTTATATTAGAACTCATCATTGGTGCGATTTTAAC
ATTAATTATTTCAGGAGCAACATATCTTGCTATTTGTGTAGATGAAGAAGGAGATAAGTT
TTTAGTCTCATCAATTTTATTTGTTGTATTGAAAAGCGCATTGTTCTTCTATTATTTATT
TACGAAATTATCATTAATCAGTGTGTTAGTACTGCACTTAAAACAAGAGAATGTATTAGA
CCAACCGGGCTTAGAATTTAAATACCCAAAACCGAAACGGAAGTCTAGGTTCTTTATAAT
TTCAATGGTGCTTGCAGTGACATGTTTTATCGGTTATAACATGTACTTACTTTACAATAA
TACTATCAATACAAATATCTCCATTATTGGCCATCGTGGTTTCGAAGATAAAGGCGTTGA
AAATTCTATTCCGTCATTGAAAGCTGCTGCAAAAGCGAATGTCGAATACGTTGAGTTAGA
TACAATTATGACGAAAGATAAACAATTTGTTGTTAGTCATGATAACAATTTGAAACGTTT
AACAGGTGTTAATAAAAATATTTCTGAATCTAATTTCAAAGATGTCGTCGGTTTGAAAAT
GCGTCAAAATGGACATGAAGCAAAACTTGTATCCTTAGACGAATTTATTGAAACGGCTAA
ACAATCAAATGTGAAGCTACTAGTAGAGTTAAAGCCACATGGTAAAGAACCAGCAGATTA
TACACAACGTGTTATTGATATTTTGAAAAAGCATGGTGTTGAACATCAATATCGTGTGAT
GTCATTGGATTATGATGTGATGACTAAGTTGAAAAAAGAAGCGCCATATCTCAAGTGTGG
TTATATCATTCCGTTGCAGTTTGGTCATTTTAAAGAAACATCATTAGATTTCTTTGTCAT
CGAAGATTTTTCTTATTCGCCAAGACTTGTTAATCAAGCACACTTGGAAAATAAAGAAGT
CTATACTTGGACCATTAACGGCGAAGAAGATTTAACGAAATACTTACAAACCAATGTTGA
TGGTATTATCACAGATGACCCAGCATTAGCTGATCAGATTAAAGAAGAAAAGAAAGACGA
AACATACTTCGATCGTTCTATAAGAATATTATTTGAATAATATAAACAAAGACCTCTAAA
GTTATCAAGATGATACCTTCAGAGGTCTTTTTAATGTTGCCATCTATGGGATAGGCAATC
GTTTCATTCGTTTATATTCATATGACAAGTATTTGTATGGCAATTTGGCGTCACAAACAC
TTACATGATTTATTGGTGAATTGTTAATTGTTTTGTGAATGCAAAGGGTTAGAAATTGAA
TCGTAAATACTTTCTAATCTATGTTTCGCTTTAGTCATTTGATCCAAATTTTTAGTGCGT
ATAGCGGATTTAGCAATATAGTGCGCAGCTAAAATATCGCGTTTTTGATACGCATCTAAA
TTTAGGTACGATAATTTATTTAAGTCAGTGTTTGCTATTAATTCATGTAATTGATCTACA
AGCGCTTGATGTTGATACGTATGTGATGTAGTTTCAGATTTGCTTGCTAATTTAATACCA
GTCGTATCAAGGAGCGCCGCTTTAATACCAGCAACTAAATATGTTTTGATTTTCATTTGT
GTTGTCATGCTTTGTTACTCCTTTGATGTACATTAATCAAAAAAATTATACACTATTGTA
TATTGCAAAGCTAATTAACTATAACAAAAAGATAGTTAATGCTTTGTTTATTCTAGTTAA
TATATAGTTAATGTCTTTTAATATTTTGTTTCTTTAATGTAGATTGGGCAATTACATTTT
GGAGGAATTAAAAAATTATGAAAAAGCAAATAATTTCGCTAGGCGCATTAGCAGTTGCAT
CTAGCTTATTTACATGGGATAACAAAGCAGATGCGATAGTAACAAAGGATTATAGTAAAG
AATCAAGAGTGAATGAGGAGAGTAAAAATGGGACATTAATAGATAGCAGATATTTAAATT
CAGCTCTATATTATTTGGAAGACTATATAATTTATGCTATAGGATTAACTAATAAATATG
AATATGGAGATAATATTTATAAAGAAGCTAAAGATAGGTTGTTGGAAAAGGTATTAAGGG
AAGATCAATATCTTTTGGAGAGAAAGAAATCTCAATATGAAGATTATAAACAATGGTATG
CAAATTATAAAAAAGAAAATCCTCGTACAGATTTAAAAATGGCTAATTTTCATAAATATA
ATTTAGAAGAACTTTCGATGAAAGAATATAATGATTTATATAAATCATTAAAGAGAGCAG
TTGATGAGTTTAATAAAGAAGTTAAAGAAATTGAATCTAAGAATACAGACTTAAAACCAT
ATGATGAAGAAGAAGAAAAGAATGCAACTAATGAAATATATGATCTTGTTTGTGAAATTG
ATACATTATATGTAGCGTATTATACTGATAATCAACATGGTCAAAATGCGAAAGAATTAA
GAGCAAAACTAGATTTAATTCTTGGGGATGCAAAAGATCCAGTTAGAATTACAAATGAAC
GTATTAAAAAAGAAATGATTGATGATTTAAATTCTATTATTGATGATTTCTTTATGGAAA
CTAACTTAAATAGACCTTAAAATATAACTAAATATGATCCAACTAAACATGATTATAAAA
CAAATAGTGATAATAAACCTAATTTTGATAAATTAGTTAAAGAAACAAGAGAAGCAGTTG
CAAAAGCAGACGAATCTTGGAAAACTAAAACTGTCAAAAAATACGGGGAAACTGAAACAA
AATCTCCTGTTGTAAAAGAAGAGAAGAAAGTTGAAGAACCTCAATAACCTAAAGTTGATA
ACCAACAAGAGGTTAAAACTACGGCTGGTAAAGCTGAAGAAGCACCACTACCAGTTGCAC
AGCCACTAGTTAAAATTCCACAAGGCACAATTCAAGGTGAAATTGTAAAAGGTCCGGAAT
ATCCAACGATGGAAAATAAAACGTTACAAGGTGAAATCGTTCAAGGTCCAGATTTCCCAA
CAATGGAACAAAGCGGCCCATCATTAAGCAATAATTATACAAACCCACCGTTAACGAACC
CTATTTTAGAAGGTCTTGAAGGTAGCTCATCTAAACTTGAAATAAAACCACAAGGTACTG
AATCAACGTTGAAAGGTATTCAAGGAGAATCAAGTGATATTGAAGTTAAACCTCAAGCAA
CTGAAACAACAGAAGCTTCTCAATATGGTGCGAGACCGCAATTTAACAAAACACCTAAGT
ATGTTAAATATAGAGATGCTGGTACAGGTATCCGTGAATACAACGATGGAACATTTGGAT
ATGAAGCGAGACCAAGATTCAATAAGCCATCAGAAACAAATGCATATAACGTAACAACAC
ATGCAAATGGTCAAGTATCATACGGAGCTCGTCCGACACAAAACAAGCCAAGCAAAACAA
ACGCATATAACGTAACAACACATGGAAACGGCCAAGTATCATATGGCGCTCGCCCAACAC
AAAACAAGCCAAGCAAAACAAATGCATACAACGTAACAACACATGCAAACGGTCAAGTGT
CATACGGAGCTCGCCCGACATACAAGAAGCCAAGTAAAACAAATGCATACAATGTAACAA
CACATGCAGATGGTACTGCGACATATGGGCCTAGAGTAACAAAATAAGTTTGTAACTCTA
TCCAAAGACATACAGTCAATACAAAACATTACGTATCTTTACAACAGTAATCATGCATTC
TATGATGCTTCTAACTGAATTAAAGCATCGAACAATCGGAAGCATATTTCTAAATTATTT
ATTCATTATAGTCTTAAACATAACATGACCTAATATATTACTAACCTATTAAAATAAACC
ACGCACATCTAAGTGATATACGACAATCACAGCAATAATAATTGCTTTAGAAAGTCGTGC
CGAACTGGAACTTACAAGTCTAGTTCGAACACACACTGATGTGAGTGGTTTTCTTTATTT
TAAACATGAACAATCAGATAAGTTACTAGCATTAGCAAATATTATTAAATCAAAGGGCTT
CGATTCATAAAATTTAAAACAATGATTAAAATTAGACGTGTAAATGTTAAATTCTAAAAC
GGAAATAACCACCATCCCATTAAACCACTTTTTTGTTCAATCACTATATTTCACACAGCT
TCATTAATAAAACGAAATTGCTTCAACCCGCTTCAACTTCAACTGGCTTCAACTTCAGCC
TACTTCATTCAATAACAAAACGAATCCGCTTCATCCAAAATCAACCATTCTAACGCACAT
ACTCAAATATAGCAGCTGCACCCATACCGACACCAATACACATCGTAACCATGCCGTAAC
GGCTATCGGGACGTCTACCCATTTCATTAAGTAAACGCGCGGTTAACATTGCACCTGTAG
CACCTAATGGATGACCTAAAGCAATAGCGCCACCATTCACATTCGTACGTGATATATCTA
GACCTACTTCTTTAATAGATGCAATCGTTTGAGAAGCAAATGCTTCGTTCAATTCGATCA
AATCAATGTCTTCAACAGATAGATTGCTGAGTGACAATACTTCAGGAATCGCATATGCAG
GCCCAATACCCATAATTTTCGGGTCAACGCCTACTGCCTTATAACCAACGAATCGTGCAA
TAGGTGTCACGCCTAGTTCTTTCACTTTATCTCCAGACATTAAAACTACAAATCCTGCAC
CATCAGAAAGTGGGGCAGATGTTCCCGCAGTCACAGTGCCGTCAGCTTTAAATACTGTAC
GTAATTTGGCTAATGCCTCCATCGTGGTGTCAGGTCGTATAAATTCATCTTGGTCAAAGA
TATTTGTGTGTACTTTTGGTCCTGCGTTTGTATATTCAACTGAGTTTACTTGTATTGGAA
TAATTTCATCTTTGAACCGACCATCACGTTGTGCGTCATAGGCACGTTGATGACTTCTGA
CAGCATAAGCATCTTGATCTTCGCGTGATACGTCAAATTGGGATGCTACATTTTCAGCAG
TTAAACCCATAGGATATGACGCACCTATATCATCATATTGTAAGGTAGGATTGTTTGTGG
GCTCGTTGCCACCCATTGGTACGGCACTCATCAATTCAACGCCACCAGCTACAAGTATAT
CTCCTTGACCAGCCATAATTTGATTGGCTGCAATCGCGATGGTTTGTAATCCTGATGAGC
AGTAGCGATTCACTGTTTGACCCGGTACCGTGTCAGATAATCCCGTACGCAATGCAATCG
TTCGTGCAATGTTTTGTCCTTGTAATCCTTCTGGAAAAGCCGTACCAACAATGACATCTT
CAATCATATTCTTATTGAATTTTCCGTCAATACGTTTCAATACGCCTTGTAATACTTTGG
CTGCGACATCATCAGGTCTTTCGTGGAATAATGCGCCTTGCTTTGCTTTCGCTGCGGCTG
AACGCCCATAAGCTACAATGTATGCTTCTTGCATGGTTATCATCCTCTCTTAATGACTAT
CTTTTAATTACGTAATGGCTTACCAGTTTTTAACATATGCGCAATTCTTTCATATGATTT
TTTAGATTTTAGTAAGTCAATAAAGCCAATTTTCTCCAACGATTGAATGTAACGTTGATT
GATAAATGTATTTCTTGGTAAATCACCACCCGCTAAAATTGTGGCGATATTTAAGGCGAT
ATGATAATCATGGTCGCTAATAAAATGACCCCGTCTTTGCGCATCTAATTGTCCTTGGAT
CAATGCTTTGAAGTCTTCGCCTAAAGCGATATATTGATGTCTAGGATTCGGAATATAGTT
TGTTTCTGCTTCATATTTCGCACGTTTGAGCGCAACTTCGACACGTTGTGCTGTATTGAA
AATAATCGTATCTGTATCACGTAAATAACCATAACGACGTGCCTCAAAGGCATTTGTAGA
GACTTTCGCAAATGCGATATTCGTCAGTACTTTTGTCATGGAAGCTTGTTTGTCATCAAA
CTTATGCGATGTGCGTAATATGCGATCAGCCATTTCTGCAAGGCCACCGCCACTCGGTAA
TAAGCCAACACCTGCTTCAACAAGACCGATATATGTTTCACTTGCAGCGACAACAATAGG
TGAGTAAAGTACAAGCTCACAGCCACCGCCTAAGGCACGACCTTGAACAGCTGTGACTAC
TGGTTTCAAACTATACTTCAAACGATTAAAGCTATAATGTAATTTATCAATTGATTGTGC
AACGACATCATCTACAAGACCGTCTTCATGCGCCTTTTTCATTAAGAAAAGGTTAGCACC
CACACTGAAATTATTACCATCTGCATAAATAACCATACTTGTGTAATGTTCATTTTCCAG
TAAATCAATCGCATCAACTAACGCATCGTTGAATTCATCGGTAATGACATTATTTTTACT
TTGTAATTTCAGTAACAGTTGATCATCATGAGTTACGGAAAGTTTGGCATCACCTTTATC
CCAAAGTTCATCTTTTACGAAGTGAGAAACAGGTGTTGCATATTCAATGGTCTCATCTTG
TTTATAAAAGCCACCGTCTAAATCACTAATCCATTGTGGTAAGTCTCCAAGTTCGTCTTC
CATACGTGTTTTAACACGTTCATATCCCATTGCATCCCATAATTGGAATGGACCAAGTTT
CCAGTTGAACCCCCAGACAAGCGCACGGTCTATGTCTCGGAAATCATCGGTAGCTTTAGG
TACATTGATGGCAGAGTAATAGAAATTATTACGTAATGTCTCCCATAAAAATAGTCCCGC
TTCGTCTTGCGCATTGAATATGACATCAAGGTTATGCACTAAGTCTTTATTAAATTCATT
TAAAATTGGTAATTGTGGTTGCGATACAGGTACATAATCTTGTTTTTCAACATCGTAAAC
AAGTCGAGCTTTAGTTTCTTTATCCTTTTTGTAAAATCCTTGTTTTGTTTTACGTCCGAG
TGCGCCATTTTCAAACAACGTATTTACAATTTTGACATCATGAAAATAAGGTGTTTCTTC
AGGTACTTGTTGCATGCCTTTAATTACAGACACTGCAATATCTAAACCGACTAGGTCAGA
TAGGGCATATGTACCTGTTTTAGGACGACCAATCGCTTGCCCAGTTAAAGCATCCACATC
TACAATGCTTAACTTGTGTTGCTCGGCGCGATACATAATATCATTCATTGTTTGCGTGCC
GACTCTATTTGCGACAAAGCCAGGCACATCATTGACGACAATGACACCTTTACCTAACAC
ATTTTGCGCGAAATTTTTTACATCTAATATAATAGATTCCTTCGTGTGTGACGTAGGTAT
TAACTCCACTAATTTCATAATACGTGGTGGGTTAAAGAAATGTAGACCAAAGAATCGTTC
TTGATCCTTCTCGTTAAATGCTTGAGCAATCGCATTAATTGGAATACCTGATGTATTTGT
AGCGAATAAAGCATCTTCTTTAGCATGTTGTAGAACTTGTTGCCAAACAGCATGCTTAAT
TTCAATATCTTCTTTGACTGCTTCGATATATAAATCAGCATCATCATTTACCAAGTCATC
ATCAAAATTACCATATGTTAAATGACTCGCTAGATTTAAGTCGAATAGTAGCGGCCGTTT
CTTATCTGTAATTTTATCGTAAGATTTTTTCGCAATGAGATTTGGATCGTTTTTGTCCAC
TACAATATCTAATAGTTTTACTTTAAGTCCAGCATTCACAAAGAGTGCTGCCAGTTGAGC
GCCCATTGTGCCTGCGCCAAGAACGGTTACTTTATTAATTGTCATAGTGATTCCTCCAAT
TTAGTTGAGGATAAGATAACCATTAAGATAATTGGAATAACGTTGCTATTTTATAAAATT
AATTAAGTATCTTTGACAGTCATCTTAGCCTCTTATTTAAGGAAAAAGCTTTATGCTTAA
AATAAGTCTTTTTTAGTGAAATTAATGCATCTCATATAATTCTTTGCTATTTATACGAAA
GCAGAATCTCCAGTCAAAGCGCGTCCAATTACTAAGGCATTAATTTCATGTGTACCTTCG
TATGTGTAAATCGCTTCTGCATCAGAGAAGAAACGTGCAATATCATAATCGTCAGCTAGT
ATGCCATTACCACCTGTAATACCGCGGCCCATAGCTACTGTCTCACGCAAACGTAAGGCA
TTCATCATCTTCGCCGTTGAAGTTGCAACCTCGTCATATTCACCATGTGCTTGCATATTA
GCTAATTGAGCACATGTTGCCATTGCTTGAGCTAAATTACCTTGCATCATTGCTAGCTTT
TCTTGTATTAACTGATATTTACTAATTGGTTTGCCGAATTGCTTACGCTCAGTGACATAA
TCTAATGTGGCACGTAAAGCGCCAGCCATACCACCTGTAGCCATATAAGCAACGCCTGCT
CTTGTTGAATAAAGAATTTTGGCAATATCTTTAAAGCTTGTTATGTTTTGTAAGCGATCC
GCTTCATCTACTTTGACATTAGTTAATTTAATTAGTGCGTTAGGAACAATGCGAAGTGCG
ATTTTATTATCAATGACTTCAATATCGACGCCATCTTGTTCTGGTCTGACTACAAAGCAA
TGGGGTTTGCCAGTTTCTTTATTTACTGCGAATACTGGAATGACATCAGATACATGTGCA
CCACCAATCCATTTCTTTTCACCATTGATAACCCAAGTATCGCCCTGGCGTTCAGCGACT
GTTTCAAGACCTCCCGCAACGTCCGAACCGTGTTCTGGTTCAGTTAAAGCAAAGCATGTA
CGCAGTTCATGTGACTGTAATTTAGGTACATATTTCGCAATTTGTTCTTTGCTACCTCCG
AAATAGAAAGTGTTATGCCCTAAACCTTGGTGAACACCGAGTAGGGTAGCTAAGGAAATA
TCAAATCGCGCGAGTAGGTAAGACATGAAAAACTGAAATAGTTGACTAGGCATTTTGGCG
TTTGGACGATCCTTGTATAGTAATGGATTGTTAAAATAATTTAATTCTCCCAGATCTTTA
AAATAGTCCTCGGGTACAGTAGCGTCTATCCAATGTTGATTAATATTTTCACGGTACTTA
CTTTCTAGCAATGAATCTACTTGTTGTAAAAATTCGACTTCACCGTCTGTTAAACCTTTA
GCAATACTAAGTACATCTTCAGGAAATAATGTTTTTAAGACTGTTTCTTTTTCAAATGTC
ATATAAATTCCTCCTAAAAATAATATGAATACTAATGTGAAATGCATTTAATTCAAAAAC
AACACGCTTCACTTGTAAACGCTTACACTAAATGTCAAAAATTTTTATCACCTTTAAAGT
GTTTGTGAGACTTTGTCATTCATCATTTGTCGAATCGCAAGTTTATCTGGTTTCTGCGTA
CTGTTTAACGGCATATGTGTCACTGGTACATACATTCTTGGTACTTTATAACCTGCTAAA
CGACTTCGCATATGTTGATCTAAAATTTCAGCGTAATGAGGTTCATCTTCGCGAAGTATA
ATGGCTGCAGCAATTGACTCACCATATTTTGGATGATCATAGCCAACGACCACACACCGG
TCTACTAGTGGATGCTCAGCTAAAGCATTTTCGACTTCGGATGGTAAGACATTTTCGCCA
CCAGTTATGATTAATTCTTTTTTGCGGTCAATAATAAATATATCGCCATCGTCGTCCATC
TTCGCTAAATCACCTGTTAATAAATAACGACCATGAAACGCTTTAGCAGTCTCTGCTGGT
TTATTCCAATATCCTGGCGTGACATTTTTAGCCTTAATTGCAAGTTCGCCAATCTCACCA
GTAGGTACTTCTTCACCGTTATCATCAAGGATACGTGCATCAACAAACATGACTGCTTTA
CCAATACTCATTGGTTTACGTTTTGAATTTTCCGGTGTATTAACAAGTACAAGAGGTGCT
TCAGTTAAGCCATAGCCGTTAATAATGTTTATGCCATATTGTTTAAAAGCTGCTTGGATA
CTTGGTAATGGTTGTGAACCACCTTGGATGATATAATCCATAGCTTTAAAATTTTCAGGA
TTAAAATTACTAGCACGTAGCGTACTATAATACATTGTCGGAATCATGATAATAAATGTA
GGGTGATATTGTGCAATCATGTCATTCAATTCTTCGCCGTTAAAGTAACGTTGAAGAATA
AGTGTGCCACCTGACATTAATACTGGTAATACAGTATCGTTAAACCCTAAAACATGGAAC
ATTGGTGTTGATACAATCGTAATATAGTTTGAATTGAACTTGTACGTCAGCTCTAAGTTT
GCGCCGTTATGAACAAATGATTCATATGAGAACATCACACCTTTAGGTGATCCGGTTGTA
CCACTTGTATAAATTAATGCTGCAAGATCTTGTGGTTCAACAGGTGTTGCTTGAAAAGGT
TGGTGATAATCTGGATTTACGATTTCATCATATTGCGCTACATCAATATCCATATGCAAT
AAGTTTTGGTCAATATCGGTGAGTGAACTTAAATGTTTTTCAGCATAGAAGAGCAGTTTT
AATTGTGCATCTTCCACAATGGCTGCAATTTCTTTTGGGTTAAGCCGCCAATTCAATGGT
AAAAAAACCGCACCTGTTTTAAAACAAGCAAATAATAAATCTAATATTGCAATATCATTT
GGCGCAAAAATACCGATAACATCGCCTTTTTTAACACCTTGAGATGTTAAATAATGTGCC
ATATTATCAGCGCGTGCATTGAGTTGTTGGTATGTCCAAGATGTTTGTTTTGCGTGATCA
ATAACGGCAGGCTTGTCATCATCGAAGTCTGAACGCGTTTTTATCCAATCGAAATTCATT
AGTATACCCCCTTTAGCTTCACTTTCATACTTTATGAATTGATTGTTTAAGTTGTCCCCA
TTTTTCTTTGTAAATGCTGGTATCAATTAATTTTAAATGATCAGCAATAATTGGTTTAAA
AGCCATTTGATTCAAAATATCTTTATGCAAATCAAGACCTGGTGCAATTTCAATTAGTTT
CAAGCCTTGATTGGTGAGCTCGAATACTGCACGATCAGTAACAAAATAGACTTCTTGCTC
GAGTGATTGTGAATATTGTGCATTAAAGTCGATATGGCTCACATCTGATACAAATTTCTG
GTTTTGTCCTTCAGTTTCAATGTTTAATCGTTGATTATGACATGAGACATGACTGCCAGC
TACAAAAGTACCTGAAAAGATAATTTTATTTACAGATTGTGTAATGTCTATAAAGCCGCC
ACATCCATTTAGTCGGTCATTGAAGTAAGACACGTTGACATTGCCGTATTGATCAACCTC
AGCAAAGCTAAGATAGGCAACTGATACACCATTGTTATAAATAAAATCCCATGCTCGATC
ATGAGGCATGCGCACATCTGCATTGTAATTCATACCAAAATGTTCACGACTCCCAACGAA
TCCACCGAAAATGCCAACATCTAGAATCGGTTGCACATCATGTTCAACACATTCTTCATG
CAATAAATTAGAGAGTTCATTATTGATGCCATAACCGATGCTAATTGTATCGCCATAAGT
TAAAAACTGAGCAGCACGTCGGAGAATCAATTTGCGACTATTAAAAGGTAATGCGGGTTC
AGGTATTCCATCAATCCGTTCTTCTCCAGACAAGGCTGGTAAATAATGACTCTGAATTAC
TTGGCGGTGATTCTTTTCATCTTCTGTGACGTATACATAATCGACAAGATTTCCTGGGAT
AACAACTTCATTCGGTTTTAGTTGATAGTCGTCAACTAAAGCTTTAACTTGTACAATAAC
TTTCCCATGATTGGCTTTCGTGTTTAATGCGACATGATAACACTCGCTCAAGTACGCTTC
TTGAGTTAAATAAATGTTACCTTGTTGATCTGCGTATGTTCCTCTCAGTAGTGCCACATC
AACGCTAGGGAATGTGTAGTGTAAGTATGTTTCATCGTTGATGGTTACTAATGAAACTAA
ATCATCAGTTGTTCGTGTATTTACTTTACCGCCACCGTATCTAGGATCAACAGCTGTGTT
TAATCCGATTTTAGTAATAACTCCAGGTAATAATTGATTACTCTGACGATAATGAGTTGC
AATGATACCTTGTGGTAAAAAATAAGCTTCAATGTCATTATTTTTCATTGCTTGTGCCGT
TTTGGAAGAAGCCGTTAAAATGCTCATAATGACACGTTTAATCATGCGACGTTCTATAAA
ATCATCTAAATCCGGTGCGACACCTAAACTATGGATATCATTCGCTAATATAAACGTTAA
ATCATTGGGCGTATGATATGTGTCATGTTGCGCTAACACAGCACGTAGAACTTCGGCGGG
TAAGTTGGCTACAGCTAATGCTGGTAAACCAATCACATCACCATCTTTAATGATATGTTG
TAAGTCGTGCCATGTGATTTGTTTCAAGCAAGTCACCTCCATCACATTTGATAAAATATA
GCGTTTTTACACTTTGTGTAAACCCTTACAAGAAATATAACATAACGACGTTTAAAATCA
ATTAGAAATATCTTTTTATTCTGATAATAGACACAGTATAGACACATTTTAATAGTCGAT
AACAATTGTAATATCAAGGGTTTGTAATGAATTGAATATCATTAAAATACTTATATAAAA
ATATTGCTCGGAATATAAAAAGTTAAATAGGTTTTGATTTTTAAATATGAAATACAAAGT
GCCCAATCGAACAAAGTATTTATATTAAAATATGGAAAATCCATCAATATTAAATTAAAA
TAGTTTTATTATGAAAAGTGAAAGTAGGTAAGTCTATGGAAGGTCTTAATCATCGAAGAA
ATACAGAAAAAGAAGAGACAACACAAACGCAATCAGTTGCACCTAATACAGGTGAAGAGG
GGATGTCATCAGCAAGTACACAATCAACTAAGACGTCCGACATACATAATGAATCTATCG
ATAAACAAATGGAAGCCAAAGCGCATGAAACAGCGCAAAATGCAGATTTAAAAAACGAAG
CAAGAAGTTTATTTGATAATGCAACCAAATCAATCGGTAGACTAGCGGGCAATGATGAAA
GCTTAAATCTTAATTTAAAAGATATGTTTTCTGAAGTATTTAAGCCACATACTAAAAACG
AAGCAGATGAAATATTTATAGCGGGTACTGCTAAAACTACGCCAGCAATTTGTGACATAT
CAGAAGAATGGGGGAAGCCATGGCTCTTTTCTCGAGTATTCATCGCTTTCACAGTAACAT
TTATTGGATTATGGGTCATGGCAGCAATTTTTAATAACACTAACGCGATTCCGGGTCTCA
TTTTTATAGGGGCTTTAACAGTACCATTATCGGGTTTGTTCTTCTTTTATGAATCAAATG
CGTTTAAAAATATTAGCATTTTTGAAGTTATTATCATGTTCTTTATTGGCGGCGTATTTT
CATTACTAAGTACGATGGTATTATATAGATTTGTCGTTTTTAGTGATCAATTCGAAAGGT
TTGGTTCTTTAACATTTTTCGATGCATTTTTAGTAGGATTAGTTGAAGAAACTGGAAAAG
CACTCATTATTGTTTATTTCGTCAATAAATTGAAAACAAATAAGATTTTGAATGGATTAT
TAATCGGTGCTGCTATTGGTGCAGGGTTCGCAGTTTTTGAATCAGCAGGTTATATTTTGA
ATTTCGCTTTAGGGGAAAATGTCCCATTATTAGATATTGTCTTCACACGTGCGTGGACTG
CGATTGGTGGTCATTTAGTTTGGTCAGCGATTGTTGGTGCTGCAATAGTTATTGCGAAAG
AACAGCATGGCTTTGAATTCAAAGATATTTTTGATAAACGCTTTTTAATATTCTTTTTAT
CAGCCGTTGGTTTACATGGCATTTGGGATACATCTTTAACTATACTTGGCAGTGATACGT
TGAAAATATTTATTTTAATCGTTATTGTGTGGATACTTGTATTCATTTTAATGGGGGCAG
GTTTAAAACAAGTGAATTTACTGCAGAAAGAATTTAAAGAACAACAGAAAAAAGTAGACG
AATAATAATTAAAGCTTATGTTGCTCATATGTTTGCGACATAAGCTTTTTTTATAATTTG
TCTTTAAAAGAGTGGAATAGGAATACTTTTTGGAGTTAAAAAAGTGTTTCACGTTAAACA
AATAGTGACAATTAGATTTATATAAAATGAACATGATTCACTGAAAGTATGTAATAATCA
TTTTATTGAAATTCATCAAACAGAAAGTAATACAATCATATAAGCAAATTAAACCACGCC
ATAATCATATTGAATGACTTCGGCGTGGTTTTTATAGTTGAAGCAGGGCTGAGACATAAA
TCAATGTCCCACACTCCCTTATCGTTCAATCGTTGTTCGATAATCGATTAAATAGATACC
TTCAGGTGTTACTTTATAATTTTTAACCTTAGAGTTAGCAGCGACTATTTGATCGTTGTA
AGCAATATAACTGTTTGGTACATCTCGACTTGATAATTTAATAATATCATTAGAAATATT
GTGACGTTCCTTAACATCTACAGTATGATTCAATTGATTAATTAAATCATCAACGTTGTT
ATTATTGTAGTCTCCTTTATTAATAGCACCATCTTTTTTATATGCTTGATTAAAGAAATA
ACCTGTATCTCCACGAGGAATCGTTCCGAAACTATACATCGTTGCATCCCATGCAGAACG
GTCTTTTAAGTAACCTTCTATGTCATCAACACTTTTAATGTCGATTTCAATATTTGCTTT
TTTAGCATCTGATTGTAATACTTGCGCAATTTTCGATAGCTCTGGACGACCGTCATACGT
AATTAACTTAATTTTTAAAGGGTGTTCTTTTGTATAACCATCTTTAGCTAATAACGTTTT
TGCTTGTTCGATATTTTGTTTGGTTAACTTAGGTTCTTTAATATATGGAATTTTATCATT
AAATGGACTCGTTGCAGGTTTCGCATAACCTTGATAAATATGATCTGCAATACCTTGTCT
ATCAATGATATGATCTAATGCTTCACGAACGGATTTAGTCATTTTTTTATTAGTATGATT
ATACATAAGTAAAGAAGTTCTAAATCCAGATTCTTTTGACACTTTTAAATTTTGATTATT
TTCTATGTCTTGAACTTTATTAACTGGGACATCAGTTATTAAATCATCTTTTTGAGATTC
TAAATTTCTGACGCGATTATTGCCGTCTTCTTGGTACGTCACAGTAATATGATCAAGTTT
CGGTTTACCTTGCCAATAGTCCTTAAAATTCGACAATGATATTTTTCGAGATTGCTTATA
ATCTTTTATTTGGTAAGGGCCTGTACCAACAGGAGTTTGATTAACATCTGATTTAGCATC
TGTATCATAAATTGCCATAAAAGGATTAGCTAATTCAGATACAAGTTCAGGGTAAGCGGA
GTTGGTTTTAATTGTCAGTTTTTGACCTTTAGCGGTAATTGATGATATTGGTAATGAATA
TTTGACCAAGTCGCTTTTTTTCATGCTATTTTCAAGGCTAGATTTCACTTTTTCTGCAGT
CAATTTTTGACCGTTTTGAAATTTAATATTATCTTTTAATTCTATATCTAACGTTGTATC
ATTTGGTTGATGATACGATTTCACTAATACTTTTTCTATTTTTCCTTGATCATTTGTTTT
AAATAATGATTCTGCAGCACCAATCTTAACTGGTACATCTGTTTCATAAGGTGCAATAGA
CTTTGTTTTTAACGGTAACGAAATATTTAAGTCTTTGCCAGATGAATGCATTGAGCCACA
TCCTGATAACACTAATACTGCTGAAAATATAGTTGCTAGTCTTTTAAACTTCATTTCATT
AACACTCTCTTTCTAATTACTATGTAAAACCCAACAATTAATATTTTAAAACTTTATTTT
GTTAAAGTAAAATGTTGTTCAAGTTTAGTAATTATTAAAGTTCAATTAATTGTAGTAATT
ATACTTTTTAAAAATAAATATTAGAAATGAAGTTAGCGACATGTATAGTGATTCACGACA
AACATATATACCTAAGTATTGAGCAACTGCTGTAGTACCACAGCTTGGTTATGTTCAGTA
TCTTTTGCGGCATATAACAATAGAACATGATTATGTTGATTTACAATATCCTTTAATTTT
TCAAAAGCATCTTTTTGCGCATCATTATCACGCAATTCTTTTTCATATTTTTCTTTAAAA
GCACCAAAAAGTTTAGGATCATGTTGGAACCATTGTCGTAACTCAGTAGAAGGGGCAATG
TCTTTTAACCAATAATCTAGGTTAGCAGTTCTTTTCGAAATACCTCTTGGCCAGACTCTA
TCGACTAGGATACGAATAGCGTCGGTATTATCTTTATTGTCATAAATCCGTCCAATATCT
ACGGTCATCTTGTGAACTCCTTTCTTATGAAATTCAGTGAGCATACATCAATGCATGTTG
TGGTGGGACGACCAAATAAATTTTGCGAAAATATCATCTCTGTCCTACTCCCAATTAAAA
AACAGCCATGACAAAGTAAAGTCATAGCTGTTTTGGTATAGATGTCATTTATTTTTACGT
TTAGTTAAATACTTCAAACCAACTGCAAAGACAGTGTACCCGGCAATGGTTTGTATCAAT
GTTTTAATTAAATTGTTATTTTTAACAACAATATTTGCAGTAACAATACTTGCGAAATAT
AATGCAAATACTTTTACGTAACGTTGATTAAGTTTCATATGAGCACTAAACCTCTTTTCT
CAGTTATACTGCAACGCTTAGTCTTGGAATAAATGTTTCGTAGTGTACGCGATCCATATC
GTAATTTAAAGATTTAAGTGCTTCGATCATAGATTGTAAGAATTTTGTACCACCACAGAT
ATAAATTTCAGGTTTATTTGCTAAAAATACTTTTAATTCTTCAGCGCCAATATAGCCTTG
TTTATCTTTTAAGTGTGTATATAATTTAGCGTTGTCATGATGGCTTGCGATACTGTTGAA
GTTGTCTTTGAAAGGTAAATGTTGTTCATTTTCAGCAACTTGAACCATCTGTGTATCTAA
ACCTTTGGCAGAGGCAGCTTCATACATTGCTACTAAAGGTGTGACGCCAATACCTGAACC
TAAGAAAAGTTGTGGTTCAGTCGTATTCTCTAATACGAATCCACCTACAGGCGCAGCTAA
ATTAATCATATCGCCTTCTTTAATCTCATCGTGTAAAATTGTTGAAACTTCGCCTTCATG
TTCTGTTGTGACATCACGTTTAACGCCAAAAGTTAAATGATTTTTATCACCTGATACGAT
AGAATAGTGACGTTTAGCTCTATATGGAAGTTTATCACTAGAAACATCAACTGTGATGTA
TTGGCCTGGTGTAAATTGACTAAAGTCATATTCATCAGTTTCAACTGTAAATGATTTAAT
GTCTTCAGATTCTTGTTTAATATTGGTAATTTTGAATGGTTTAAAACCAATCCACATCAT
TTGATCATAAATTTCTTTTTCAATTTGGATGAACACATCCGCAATAACGCCATATGCTTT
CGCCCAAGCTTGAATGACAGGGTCATTTTCTTCTAATCCTGTCACGTCTTGAATGGCTTT
TAATAAATTTTCCCCCACAATTGGATAATGTTCAGCATAAACTTGTAGTGCGCAGTGTTT
ATATGCAACTGGCATAATGACTGGTTTAATAACACTTAAGTTATCGATATTAACCGCTGC
AGCCATTACTGCTTGTGCTAATGCTGAAGATTGCATGCCTCTTTTTTGGTTCGTTTGATT
AAACATGTTTAAAAGTTCAGGATGTGCCTTAAACATTTTTGGATAAAAGATTGACGTAAT
TTCTGTTCCTTTCTCTTTAAGCAATGGCACCGTTTGTTTGATAATGTCTTTCTCTTGTTC
TGTAAGCATGATACTCCTCCTTTAATCTGTCTATTTTGATTATTCTACTAAAAATTTCGA
TATTCAATTAATTGGTTTGAGAAAATATAAATAAAATGGCAAATTTGATAATTGTATGAC
ATTTTTAATTTTTTAAATACTTATCAATAAGCATTGTGTACAATTGTCTGTTTGCACACC
GACGATTGCGCGCATTTATTTGACTAATTCAAAAAACATTGTTGTTTTCCTAGAAAAAAG
TAAACATGATAATAAAAATGTGAAAGTGTAAATAATCACTGGCGAAGTACGAAGACTAAA
GACATCTAAGATGTAATCGTATACAAATTAAAAAGGTGTAAAAATTAAAATAAAATGTGA
AATAAATCACAATTTAATATTGACCCAGTACTTAATGCATGTTACATTTTATATGTGAAA
TAAATCACAAACTTAAAAGCGGATGACACATGACCTTTTAAGTTATGCGTTGAAAATAAA
AGAGATGTTTATTTGCTTTTGTATCGTCAATAAGCAGCATTAAACTAACATATTTGAAAC
TACACGTATGTTAGTGAATTAATCATAAGGGAGTTTTTGTAATGAACAAATTTAAAGGGA
ACAAAGTTGTATTAATAGGTAATGGTGCAGTAGGTTCAAGCTACGCATTTTCATTAGTGA
ACCAAAGCATTGTTGATGAATTAGTCATCATTGATTTAGACACTGAAAAAGTTCGAGGAG
ATGTTATGGATTTAAAACATGCCACACCATATTCTCCAACAACAGTTCGTGTGAAAGCTG
GCGAATACAGTGATTGTCATGATGCGGATCTAGTTGTCATCTGTGCTGGTGCTGCACAAA
AACCTGGAGAAACACGTTTAGATTTAGTATCTAAAAACTTGAAAATATTCAAATCAATTG
TTGGTGAAGTAATGGCATCAAAATTTGATGGTATTTTCTTGGTAGCTACAAATCCTGTTG
ATATTTTAGCGTATGCAACATGGAAATTCTCTGGTTTACCTAAAGAACGTGTTATAGGTT
CTGGTACAATTTTAGACTCTGCACGCTTTAGATTATTGTTAAGCGAAGCGTTCGATGTTG
CGCCACGTAGCGTCGATGCTCAAATTATTGGTGAACATGGTGACACTGAATTACCAGTAT
GGTCACACGCTAATATTGCGGGTCAACCTTTGAAGACATTACTTGAACAACGTCCTGAGG
GCAAAGCGCAAATTGAACAAATTTTTGTTCAAACACGTGATGCAGCATATGACATTATTC
AAGCTAAAGGTGCCACTTATTATGGTGTTGCAATGGGATTAGCTAGAATTACTGAAGCGA
TTTTCAGAAATGAAGATGCCGTATTGACTGTATCAGCATTATTAGAAGGCGAATATGATG
AAGAAGATGTTTATATTGGTGTTCCAGCAGTCATCAATAGAAACGGTATTCGCAACGTCG
TAGAAATCCCATTAAACGACGAAGAACAAAGCAAGTTCGCACATTCAGCTAAAACATTAA
AAGATATTATGGCTGAAGCAGAAGAACTTAAATAACTTTTTATAAAATCTATACCATTCC
AAAAATTGTAAAACCTTACCCAAAAAATTGTATAAAGGGCTATTTGATACAACTATATGT
GTCGAGTAGCCCTATTTTTAATGTAGTGAAAGTCGTTGTTGAAATTAAATTCAAATCTGG
CACTTAAGCTTTAATCATAGCATTAAGATGATTGTCTAGCAGAGGCGATTTGCGGGCTTA
CTACAGTGCATGATGAACTTAATGCTTCAAATGTAACATTAAAAATAAAAGCAACGATGT
CACTTCTTACTTCGTACATCGTTGCCATTAGTTCTGTTGATATTTCGGTTAGTCTTAATC
CCCGAGCAATTCTTCAATTTCATTTTTGATAACTGTAACGTGAGGCCCATAAATTACTTG
CACACCAGTGCCTTGCTGGATTACACCTTTGGCACCAGTACTTTCGAGTAATACTTTATC
GACTTTGTCATTTTGATGAAGTGTGACGCGTAGTCTCGTTGCACAACAGTCAACGATTTC
AATGTTATCTTCGCCTCCCAAACCAGCAACAATAGTTTGTGCTCTTTCAGTAGCCTCAAC
TTGTTGTGCTGCAACTTTATCTTCACGACCAGGTGTTTTGAAATTAAATTTCGTAATTAA
GAATCTGAAAACGATGTAATACAAACAGAACCACACAATTCCAATAGGTATGACGTATAG
GTAGTTTGTTTTACTATTACCTTGTAGCACACCAAAAAGTAAGAAATCGATAAAGCCTCC
ACTGAAGGTTTGACCAATTGTAATGTTGAAAATGTCTGCCATCATAAATGCTAATCCATC
AAAGAAGGCATGGATTACATAAAGAATAGGTGCGACAAACAAGAAACTAAACTCTAAAGG
TTCGGTAATACCTGTTAAAAATGAAGTGAGTGCAGCGGATAACATTAAACCGCCGACAAC
TTTTTTATGTTCAGGTTTAGCTGTGTGATAAATTGCAAGTGCGGCACCACATAAGCCGAA
CATCATCGTAATAAAACGGCCTGACATAAAGCGTGACACACCTGAATAATACTTCGTCAC
ATCTGGATCACCAAGTTGAGCAAAGAAGATGTTCTGCGTACCTTGAACTAAGTGCCCTTT
GACTTCTAAAGTACCACCAAGTGCCGTCTGCCAAAACGGTAAGTAAAAAATATGATGTAA
ACCGAGTGGACCTAACAATCTTAAGATGAAGCCATAAACAAAAGTACCGATGGCACCTGT
TTTCGTTACAAATCCACCAACATGATAAATGCCGGCTTGTATGCTTGGCCAAATGAAAAA
CATCAATACACCTAAAAAGATTGCGGCAAATGCTGTGACAATAGGGACAAATCTAGAGCC
ACCAAAGAAACCTAAATACGGTGGTAATACCACTTTGTGATATTTGTTGTGAAGTATTGC
GGTCATAATACCTGTGATAATCCCGCCAAAAACACCGGTTTCAACCGTTTGTATACCGAG
CACCATGCCTTGTCCATTTTGTGCAAGCTGATCTTTTGCCAATGTGCCCGTGATAGTTAA
TAAGCCATTCATAGTTGCGTTCATAATTAAGAAACCGAGCAGTGCAGCTAAACCTGCAGT
ACCTTTATCGCTTCTAGATAATCCGATTGCGACACCAATTGCAAAGATGACTGGTAAATT
TTGGAAAACAATACTACCTGCAGCTGACATTAATGTAAAAATATTTTGTAATAAGGTAAT
ATCTAAAATAGGGTATGCTTTAACGGTGTTTGGATTACTTAATGCACCACCGATACCCAA
CAATAGACCTGCAGCTGGTAAGATTGCGATAGGTAACATAAAGGACTTGCCGAACTGCTG
TGCTTTTTCAAATAAAGATTTCATCAACATCCCTCCTAATTATTCTCAATATAGCTTTTG
AGAAATTTAATATCAATATATATTCTGTGTATGAAAATATTTTTCATAAAAATTGTTTGA
ATCATGTAACAATCATATAAATTGCTGTTTATATTGTTGTGAAAATGAGTTGACAAAAGT
CGGTATAGATCTGTAGACATCCTATTTTTAGCGAGGTAGGGTGACAAAGCATATCGGATA
AATTTATAAGCCATAAAATAGATAAATAGTGTTTGTATCCAAAACTATGAGAAAGTTAAA
ACTATTTTTCAAAATAAACATGATTCACCACATAAATAAATATACATAAGCTATCGATAA
CAACTTAAGAAAGGTGGATATATAAATGAAAAGAAAGATTATTATGGATTGTGATCCAGG
ACACGATGATGCAATAGCATTAATTTTAGCGGGGGCAATTGACAGTCCACTAGAGATATT
AGCTGTAACCACAGTCGCAGGTAATCAATCAGTTGACAAGAATACGACAAACGCCTTGAA
CGTATTGGATATTATGGGACGCCAAGATATAGCAGTAGCGAAAGGTGCGGATAGGCCGTT
AATTAAACCAGCTGCCTTTGCTTCTGAAATACATGGGGAATCTGGATTAGATGGTCCGAA
ACTACCGTCGACACCATCACGTCAAGCAGTTGCAATGCCAGCATCAGATGTGATTATTAA
CAAAGTGATGACGAGTGATACACCTGTAACAATTGTAGCGACAGGTCCTCTTACGAATGT
AGCAACGGCATTGATTCGTGAGCCAAGAATCGCTGAGCATATTGAATCTATTACTTTGAT
GGGTGGTGGTACATTTGGAAATTGGACGCCTACAGCAGAATTCAATATTTGGGTAGATGC
TGAAGCAGCGAAGCGTGTTTTTGAAAGTGGGATTACTATAAATGTGTTTGGTTTAGATGT
AACACATCAAGTTTTAGCCGACGATCACGTGATTGAACGCTTTGAAAGTATCAATAATCC
TGTTGCACAGTTCGTCGTAGAATTATTGCAATTCTTTAAGAAGACATACAAGACTCACTT
TAATATGGACGGTGGTCCAATACATGATGCTTGTACAATTTTGTATTTGTTACAACCAGA
ATTGTTTACAATGGTACCCGTTAATATCGACATTGAACATCAAAGTCCACTAACTTATGG
CACTATGGCTGTCGATTTAAATCATGTTACAGGTAAGCCTGCCAATGCTTATTTTGCTAC
AGCAGTTGATGTTGAAGAAGTGTGGAACTTGATAGATCATAAGTTACGTACATACGAATA
ATAATACTTAATTAAATAGATACAGTTAACCCTAAGGTGCCTGATTTAAGCGTCCTTAGG
GTTTTTGTATTGGATTACAATGGTCATGACAATTTGATAATGATTGAGATATGTATGTTA
AAAATGCTTCAAAAAAACACAAAATACAAAAATATATGCAAAAATTTCAATTGCTTTATT
TTAAAAGATTAAAATCACAAAAAATATAGATATAATTGGAATGTTGTTGAAACATCACAA
TGATGTACATGCTCATTTTGAAAATATGTGTTCAAAGTGTGTACATCGGTGTGACGATTG
ATGATAAATTGAGCTCAGATGCTCAAAGGAGGATCGAACATGAACGGGGATAATCAGCAA
ATACTCAGAGAAATTGTATTGAATCCTACTATTCATGGTAAAGAACTTGAATCGATATTT
GGTTTGTCTCGTAGACAACTAGGATATCGCATTCAAAAAATCAATTTGTGGCTTGAACAA
GAGGGTTATCCAAAACTTGAAAGAACAAGCCAAGGAAATTTTATTGTAAGTTCTGAAATC
ATGACGTTATTCAAGCGAGATGTATCGGAGCAGCAAATGTTAAACGGCAACAATGTCATT
TTTAGCATAGAAACACGTCGTTATTATTTAATGCTCATGCTTTTTAGTAAGGAAAACGCA
ATGTCTCTAAACCATTTTTCAATTGATTTACAAGTCAGTAAAAATACTGTCATTCACGAT
ATAAATCATGTGAAAGAGCAATTGGAAAATCATGGTTTGTCACTTAAGTATTCTCGAAAA
CATGGTTATGAAATTGTTGGTGATGAATTTGAAGTTCGCCGTTTCTTCATTAAGTTGATT
GATCAAAGGTTGAATCATGATATTACTAAAAGTGAAGTTTTAAAGGCGCTCAACTTAACA
TTCGAAGATATCGCATATCAAAAAGACAAGATCAAACAGGTAGAACAATTTTTGAAGAGT
CGCTTTATAGACAAATCACTTAGTTCATTGCCTTACGTCCTTTGTGTGATTCGTAGACGA
ATTCAAAGTGGTCATGTGATTAATCCATTAAATATTAATTATCAGTATTTGAGGGATACG
AAAGAATATCAAGCAACGGAGATTATGACGCAACATGAGCCGGATTTGCCAGAAGCGGAA
AAGTTATATTTGACATTACACTTACTTTCAACAAGTGTGCAATGGACTGATTTGCAGGAA
TCAGATAACATATCGAATTTAACGATGGCCATCGCTCAAATGATTCACCATTTTGAACAA
ATCACTTTTATTAACATTGAAGATAAGGAGAAATTATCACAGCAACTCTTGTTACATTTA
ACGCCTGCTTTTTATAGGATTAAATATAACTTAACGGATCGTGATGAATTAATAAATCCT
TTACAAGGAAATTATCAATCCTTATTTCATATGGTGAAACAATCATGTCAATCGTTAACT
GAATATTTCGGAAAATCGTTGCCTGATAATGAAATAGCATATTTAACCATGTTGTTCGGA
GGTAGTTTGAGACGTCAAGATGAAAACTTCGATGGCAAGATAAAAGCTATTATCGTGTGT
ACACAAGGTACGTCAGTATCACAAATGATGTTATACGAGTTGCGAAACTTATTTCCAGAA
ATTATTTTCTTAGATGCGATTTCACTTAGAACATTTGAAAATTACACATTAGATTATGAC
ATCGTCTTTTCACCAATGTTTGTCCTAACACATAAAAAATTATTTATCACAAAAGTAGCT
TTATCTGAAAATGAGCAACGAAAGTTACGTAAAGAAGTGATGAAGTACATTAATAAGGAA
TCGGCTGACATTGATAAGGAAATAAACAAGTTAATGGCATTAATTGAACGCACTACGACA
GTTAATGACATTACAGAACTACGTGATGGTTTAGAAGATTTTATTGCGAATTATAATTCA
ATTTCAACCATTAATGGATCGATTGTCACACAAAATAAGACATTAGATTTAGCTGACTTG
ATACCAGCAAGGCACGTGAAAAGAATACATCATGTTGAAAATATTGATGAAGCTATTGCT
AAAGCAAGTGATGTGTTAGTTGCTAATCATTTTATTGATATTAAATATATTCATGAGATG
CAACAGGTATTTGATGATTCGTATATGGTTATCATGCAAAATATTGCTATTCCACATGCA
TACTCTGAAAAGCATGTACATAAAACAGCGATGAGTATGTTGATATTACAAGAACCAATA
TACATGTCAGATGGCACAGCAATCCATATTATTGTACCTATTGCTGCTGTTGATAAAGTG
ACACACTTAAGAGCGTTACTACAATTGAGAGATGTGGCGCAAGACAATGACGCAATTAAG
CGCATCATACAAAGTCGCAAAAATTCTGATGTAAATGAGATTTTAAAAAATTATTCAAAT
AAAGAAGCGAGGGAAAATGGATGGGACAGCAATTAGTGCATAAAGAAAATATAATGCTCA
ATTTGTCGGCAACTGATAAAGAATCCGTATTGTCACAAATGTCAGATGTGTTATTTCAAA
ATGGGTTCGTAAAGTCAACGTTTAAAGATGCAGTCATCGACAGAGAAAAAGAATTTGCTA
CTGGTTTACCAACGCATCTATGTTCGGTCGCTATACCGCATACAGATGTCGAACATATTA
ACCATAGAACGATAGGTGTGGCTGTTCTAGAAAAAGAAGTGCCGTTTATTGAAATGGGAA
CACTTGATCAACAGACAGAAGTGAAAATCGTTTTTATGTTAGCAATGGATAAAGTAGATG
ATCAACTTAAGCTATTACAACAGTTGATGCAAATTTTTCAAAGTGAAGAAAAATTGGAGC
AGATTCTACGAACGAAAGATGAAACAATTTTAGCAACACTAATCAATGATTATTTGGAAT
ATAACTAAAAATTAATTGGAGGAATTGAAAATGAAACAAGTATTAGTAGCGTGTGGTGCA
GGTATTGCAACGTCAACAGTAGTAAATAATGCAATTGAGGAAATGGCAAAGGAACACAAT
ATTAAAGTAGATATTAAACAAATCAAAATTACAGAAGTTGGACCTTATGAAGACACTGCA
GATTTATTAGTTACAACTGCAATGACAAAAAAAGAATATAAATTCCCAGTTATCAACGCA
CGTAATTTCTTAACTGGTATTGGTATTGAAGAAACAAAACAACAAATCTTAACAGAGTTA
CAAAAATAACTGAATTGATATGTAATGTGGGTCAATAACATATAAATATATGCAAATTGC
ATATAAATGACTATCACGACAAATGATTGTTGATGACATAGAAACGCAGTGACTGTAATT
CAAAAGGACTGCAGTCGAATTTAGCAAGGGTTGTCGTTGAAATGACTGTAACGTCAAATG
TAATCACAATCGGAAAGTATCGTGACAATGCATATATAACAGGGAGGGTTTAAATATGAG
TTACTTCACTGATTTTGTAAGGGGATTTTTAGATTTAGGTGCAACTGTTATTTTACCGGT
TGTCATATTCTTGCTTGGCCTATTCTTTAGGCAGAAAATTGGAGCGGCATTTAGGTCTGG
TTTAACAATAGGTGTGGCTTTTGTAGGGATTTTCTTAGTCATCGATTTATTAGTTAAAAA
TTTAGGGCCAGCAGCACAAGCGATGGTTAAAAATTTAGGCGTCAGTCTGAATGTGATTGA
TGTAGGTTGGCCAGCAACATCATCTATCGCTTGGGCATCATCTGTCGCAGCATTTATTAT
TCCACTCGGAATCATAGTTAACGTTGTATTGCTAGTAACTAAAGTGACAAAGACGATGAA
TGTAGATATTTGGAATTTTTGGCATTATACGTTTACAGCAGCAATGGTTTATGCCGTATC
AGGCAGTATTTGGCAAGCGTTATTAGCAGCAGTTATTTTCCAAGTTATCTGTTTGAAAGT
AGCAGATTGGACAGCACCGATGATGAGTGAGTTCTTTGATTTACCAGGTGTATCGATTGC
TACAGGAAGTACAATTTCTTATGCACCAGGTATTTACTTAGTTAAATTGTTACAAAGAGT
ACCCGGTCTGAATAAGTTAGATGCTGATCCTGAAACAATTCAAAAACGTTTTGGCGCATT
TGGAGAGTCTATCTTTGTCGGATTAATTTTAGGTTTAGGTATTGGTGTGTTAGCAGGTTA
CAAACCTGGAGACATCATTAATTTAGGAATGTCAATGGCTGCAGTAATGGTATTAATGCC
TAGAATGGTAAAAATCTTAATGGAAGGTTTAATGCCAGTTTCAGAGTCTGCAAGAACATG
GCTAAATAAACGTTTTGGCGAACGTGAAATTTATATTGGATTGGATGCGGCTGTAGCATT
AGGTCATCCAGCGGTTATTTCGACAGCATTAATTTTAGTACCTATCACTGTTTTATTAGC
CGTTATTTTACCAGGAAACCAAGTACTACCTTTTGGTGACTTAGCAACTATACCATTTGT
TGTCGCGTTTATTGTTGGTGCAGCAAGAGGAAACATTATTCATTCTGTCATTGTGGGTAC
GATTATGATTGCAATTTCACTATATATTGCAACAGACGTAGCACCTATTTTCACAGATAT
GGCGAAAGGTACGAATGTACAAATGCCAAAAGGTTCATCTGAAATTTCAAGTATTGATCA
AGGTGGTAATATCGTTAACTATCTTATCTTTAAACTATTTAGTCTATTCAATTAAAAATC
GAGGTGTTTGTGGTGAAAGCTTTAGTAAAAACAAGAGAAGGACATGGCAACTTAGAACTT
CTTGATAAAGAAGTTGCAACACCGCTAGATGATAAAGTAAAGATTAAAGTACATTATGCA
GGAATTTGTGGCACAGATATTCATACTTATGAAGGTCATTATAAAGTTAATTTTCCAGTG
ACATTAGGTCATGAATTTTCTGGTGAAATCGTTGAAGTTGGAGCAGACGTTAAAGATTTT
AAAGTTGGTGACCGTGTCACTTCTGAAACGACATTCTATGTTTGTAATGAGTGTGAATAC
TGTAAATCAAAAGACTATAATTTATGCAACCATCGAAAAGGTATTGGAACACAAGTTGAT
GGCGCATTTACTAATTATGTCATTGCACGTGAAGAAAGTTTGCATCATATTCCAGATGAA
GTATCGTATCAGTCTGCAGCTATGACAGAACCATTAGCATGTGCACATCATGGCGTTTCT
AAGATTCAAGTCAATTCAGGCGATGTAGCAGTTGTAATGGGACCTGGGCCAATCGGATTA
CTTGTAGCACAAGTGTTGAAAAGTAAAGGCGCAACTGTTGTGGTAACTGGATTGGACAAT
GACAAAGTCAGATTAGATAAAGCAGAAGCATTGCACATGGATTATGTAGTCAATTTACAA
CAAACAGACTTAAAAACGTATATCAATGGAATTACAGACGGTTACGGTGCAGATGTTGTT
GTTGAATGTTCAGGTGCAGTTCCAGCAGCACGACAAGGTTTGGATATTTTACGCAAAAAA
GGTTTCTACAGTCAAATAGGTATTTTTAAGGATGCTGAAATTCCATTTGATATGGAAAAA
GTGATTCAAAAAGAAATAACAGTTGTTGGTAGTAGAAGTCAAAAGCCAGCAGATTGGGAA
CCTTCATTGCAACTTATGGCGGATGGTTTAGTAAATGCTGAAGCTTTGGTGACAAAAATA
TATGATATTTCGAAATGGGACGAGGCGTATCAACATTTAAAATCTGGCGAAGGTATTAAA
GCATTACTTAAGCCGCTCGATTTAGATGAAAATGAAGGAGAGAATTAATATGGTAGAATC
AATGCTAACTTTTATGCTTGGGCCATTGAGACAAATCACTGATTTTTATATGGAACATTT
ACTTGTAAGTAATTCCATCGTCATTGCAGGTTATTTTGCGACAGGTATTTTTAAAAAGAA
AAAAGTTGTGAATTAAATCAAAGTTGAGGTGATTTACAAGTGAAAGCTTTGAAATTATAT
GGCGTGGAAGATTTACGGTATGAGGATAATGAAAAGCCAGTCATTGAAAGTGCGAATGAC
GTTATTGTTAAAGTACGAGCGACTGGTATATGTGGTTCAGACACGTCACGATACAAAAAA
ATGGGGCCATACATTAAAGGTATGCCATTTGGTCATGAATTTTCAGGTGTTGTAGATGCC
ATTGGAAGTGATGTTACGCATGTTAATGTAGGCGACAAAGTGACAGGTTGCCCAGCAATA
CCTTGTTATCAATGCGAGTATTGTTTAAAAGGTGAATATGCACGATGTGAAAAGTTATTC
GTCATTGGCTCATATGAACCTGGATCGTTCGCGGAATATGTCAAATTGCCAGCACAAAAT
GTTTTAAAGGTTCCAGACAATGTTGATTACATTGAAGCAGCAATGGTTGAACCATCAGCC
GTTGTTGCGCATGGGTTTTATAAATCGAATATACAACCTGGTATGACTGTTGCAGTAATG
GGGTGTGGCAGTATAGGATTGTTAGCTATTCAATGGGCACGAATATTTGGTGCTGCACAT
ATCATCGCTATAGATATAGATGCGCATAAACTAGATATTGCAAAATCATTGGGCGCACAT
CAAACAATCAATTCAAAAGAAGAAAATCTTGAGAAATTCATCGAAAATCATTACGCCAAT
CAAATCGATTTAGCTATAGAATCATCAGGTGCTAAAGTTACGATTGGTCAAATATTGACG
CTACCTAAAAAAGGTGGCGAGGTGGTATTACTCGGAATACCATATGATGATATTGAGATT
GATCGCGTTCATTTTGAAAAAATTCTGCGTAACGAGTTGACAGTATGTGGCTCTTGGAAC
TGTTTGTCCAGTAATTTTCCGGGGAAAGAGTGGACGGCAACCTTACATTATATGAAGACG
AAAGATATTAATGTAAAGCCTATTATTTCTCATTTTTTACCGTTAGAAAAAGGCCCGGAG
ACATTTGATAAATTAGTTAACAAGAAAGAACGATTTGATAAAGTCATGTTTACGATTTAT
TAGTATGCACCTTTGAGGACGAAAACGCTGGTATAGTTATAGCTATGAAAGTGCGAATGC
CGTCTGGTCTATAGATACTATCGAAATAATTCATCTTCGAATATACGTTGATAAATAGCC
GGTTTACTTGTGTGAAATATGCTTGTGAATCGGTTGTTTTGCATTTTGTATACTTAAAAT
GAGATGGCAATATTTGATAATTTTTAAAGTGAAAATCAAGTACAGCCACTTAATAAGATA
AATTTATTATAATATATGGTAAAATGATGGCAGTAATAATGAATTTGAAAAAGAGTAAAC
ATTAATACCTTTAACAATTTAATATCGTCAGTGTTAATGATTAACTGCATGGCAAAACAA
CTTAGAATGGTCAGTTACAAAAATACATTTTTATAAAAAATTATCACACTATTGTGACAA
CTATCTTTGGATTAATAAAAGAGGCAAGTGAGCAATAGGTTAGGCTTATGTGCGGGCATA
GGTCAGTAATGTATAAATGGAAATGATGTAATGACAGAATGGAGGACAACATGATTTATG
CAGGTATTTTAGCAGGAGGTATTGGTTCGAGAATGGGGAACGTGCCATTACCAAAACAAT
TTTTAGATATTGATAATAAACCGATTTTAATCCATACAATTGAGAAGTTCATTTTAGTGA
GTGAATTTAATGAGATTATTATCGCAACGCCAGCACAGTGGATTTCACATACACAAGATA
TTTTAAAAAAATATAATATTACAGATCAACGTGTCAAAGTAGTTGCAGGTGGTACGGATC
GAAACGAAACAATTATGAACATTATCGACCATATTCGCAATATAAATGGTATTAATGATG
ATGATGTGATTGTAACTCATGATGCCGTAAGACCATTTTTAACTCAACGTATTATTAAAG
AGAACATTGAAGTAGCAGCAAAATATGGTGCAGTAGATACAGTCATTGAAGCAATTGATA
CGATTGTAATGTCTAAAGATAAACAGAACATACACAGTATCCCTGTAAGGAATGAAATGT
ATCAAGGCCAAACACCACAATCATTTAATATTAAATTATTACAAGATAGTTATCGCGCCT
TAAGTAGTGCACAAAAAGAAATCTTATCAGATGCATGTAAAATCATTGTCGAATCTGGAC
ATGCAGTTAAATTGGTACGTGGAGAACTATACAACATTAAAGTGACAACACCGTATGATT
TAAAAGTAGCAAATGCCATTATTCAAGGTGATATTGCCGATGATTAATCAAGTATATCAA
CTCGTTGCACCGAGACAGTTCGACGTCACATATAATAATGTTGATATTTATGGTAATCAT
GTCATCGTAAGACCTTTATACTTGTCTATTTGTGCAGCTGATCAAAGGTATTACACAGGT
CGAAGAGATGAAAATGTACTGCGCAAAAAATTACCAATGTCATTAGTTCATGAAGCTGTT
GGTGAAGTTGTATTCGATAGTAAAGGCGTATTTGAAAAAGGTACGAAAGTAGTAATGGTG
CCGAATACACCTACAGAACAACATAATGTTATTGCGGAGAATTACTTAGCCTCTAGTTAT
TTTAGATCTAGTGGTTATGATGGTTTTATGCAAGACTACGTTGTGATGGCACATGATCGT
ATCGTTCCGCTGCCTAATGACATTGATTTGAGTACGATTTCATACACAGAGTTAGTGTCA
GTAAGTTATCATGCTATACAACGATTTGAACGTAAATCTATACCTTTGAAAACCAGTTTT
GGTATTTGGGGTGATGGTAACTTAGGTTATATTACAGCTATTTTGCTACGTAAGTTGTAC
CCAGAAGCTAAAATTTATGTATTTGGTAAGACAGACTATAAATTAAGTCATTTTTCATTT
GTAGATGACATCTTTACAGTAAATCAAATACCAGATGATCTTAAAATTGATCATGCATTT
GAATGTGTTGGAGGTAAAGGAAGTCAAGTTGCACTTCAACAAATAGTTGAACATATTTCA
CCAGAAGGCAGTATTGCTTTGTTAGGCGTAAGTGAATTACCCGTGGAAGTGAATACACGA
TTAGTACTTGAAAAAGGATTAACGTTGATTGGTAGTAGTCGAAGCGGCTCTAAAGATTTT
GAGCAAGTTGTTGATTTATATCGTAAGTACCCAGACATTGTTGAAAAGTTAGCCTTATTA
AAAGGACATGAAATTAATGTATGTACGATGCAAGATATCGTCCAAGCGTTTGAAATGGAT
TTATCGACATCTTGGGGAAAAACAGTATTGAAATGGACGATTTAATAAACCGATGGGGGA
ATAACAATGACAAAAACGAAACAAGCAATACATATTGATAACATATACTGGGAACGTGTT
CAGTTATATATTGAAGGACATAGTGAAGGTGTAGATTTAACATCAGGACAATTTGTTCTG
AGGAATTTAACCGAAACAAAAACATTAGAAGCAAATGAAATGAAAATAGACGGTAATACA
TTTATATGTAGATTCAATGTCGCAATATTAGACGATGGGTATTATTTACCAATGGATAAA
TATTTATTTGTTTATCATGACCAGTTAGAGTATATTGGACAACTTAATCCAAATATTATT
GATCAAGCTTATGCGGCATTAAATGAAGAGCAAATTGAAGAATACAATGAGCTGACTACA
CAAAATGGAAAAGCAAACTATGTGTTAGCCAACGAAGCTAAAGTTTTCCGCAAAGGTGGC
GTATCACAACATACGGTTTATACCATTACTCCAGAAATAGCAAGTGACGTTAACGAATTT
GTATTTGATATTGAAATCACCTTACCTCAAGAGAAATCAGGGGTCATTGCGACAAGCGCA
CACTGGCTTCATAAACAAGGTCATAAAGCTTCATTTGAAAGTAGAAGTTTCTTATTTAAA
GCTATTTTTAATATTACAAAGTTACTACATATTAAAAGAAGCAAAACAATATTATTCACA
TCAGATTCGCGTCCGAATTTATCAGGGAATTTTAAGTATGTATATGATGAGTTACTACGC
CAAAAAGTAGATTTTGATTATGATATTAAAACGGTATTTAAGGCGAATATTACGGATAGA
CGTAAATGGAGAGACAAGTTTAGATTGCCATATTTACTTGGTAAGGCAGATTATATTTTT
GTTGATGATTTCCATCCATTAATTTATACGGTTCGCTTTAGACCATCACAAGAAATTATT
CAAGTGTGGCATGCCGTTGGTGCTTTTAAAACAGTTGGCTTTAGTCGTACAGGTAAAAAA
GGTGGTCCGTTTATCGATTCATTAAATCATCGTAGTTACACGAAAGCATATGTATCATCA
GAAACCGATATTCCATTTTATGCTGAAGCATTTGGAATTAGAGAAGAAAATGTTGTACCA
ACAGGTGTACCACGTACTGATGTACTATTTGATGAAGCTTATGCAACACAAATTAAACAA
GAGATGGAAGATGAATTGCCAATTATAAAAGGTAAGAAAGTTATTCTATTCGCACCGACA
TTTAGAGGTAATGGTCACGGTACGGCACATTATCCATTTTTTAAAATTGATTTTGAACGT
TTAGCAAGATACTGCGAGAAGCATAATGCAGTTGTGTTATTCAAAATGCATCCGTTCGTA
AAAAATAGACTTAATATTTCACGTGAACATAGACAATACTTTATCGATGTGTCAGATTAT
CGTGAAGTTAACGATATTCTCTTTGTTACAGACTTGTTGATTAGTGATTATTCATCTTTA
ATATATGAATATGCAGTATTTAAAAAGCCAATGATTTTCTATGCATTTGACTTAGAAGAT
TATATTACGACGCGTGATTTCTATGAACCATATGAATCATTTGTTCCAGGTAAAATTGTA
CAATCCTTTGATGCATTAATGGATGCTTTGGACAATGAAGATTATGAGGTTGAAAAAGTT
GTGCCATTCTTAGATAAACATTTTAAATATCAAGATGGTCGCTCAAGTGAACGTTTAGTC
AAAGATTTGTTTAGACGCTAATGTTGGCATATATTACTTGCCATGCAAATGAGTCATAAG
GCATAGTTTTCAAGAAGGGTTCTGACAATGAAGTGAGCAACATGTCATGATGAGAAGCAG
GACTATACAATGAGAATAACCTTTTGATTTTTCATGCATAAGGCGATTCAATCAAAAGCA
ATCACCTTCCAACTGAATTGTCATTTTGTAAAATAAAATAATCGATCCAATCGTTATCTA
ATTCATAAATGTGTAAACACATACGTTATGAATGGATAACGATTTTTTGTTATGTTAAAG
TGGTACATTAATCATGTATTTCGTATGATAATTAACGACAAGTGTAATGGTTAAATGTAT
TTTATGATGAAATGCTATAATAGGCATGGTTACAATGAGCTTGCTCATACATATTAATAT
AATTACAAAAACACGTCGGAGGTACGACATGATTAAAACTACAATTAAAAAATTGATAGA
ACACAGTATATATACGACTTTTAAATTACTATCAAAATTGCCAAACAAGAATCTAATTTA
TTTTGAAAGCTTTCATGGTAAACAATACAGCGACAATCCCAAAGCATTATATGAATACTT
AACTGAACATAGCGATGCCCAATTAATATGGGGTGTGAAAAAAGGATATGAACACATATT
CCAACAGCACAATGTACCATATGTTACAAAGTTTTCAATGAAATGGTTTTTAGCGATGCC
AAGAGCGAAAGCGTGGATGATTAACACACGTACACCAGATTGGTTATATAAATCACCGCG
AACGACGTACTTACAAACATGGCATGGCACGCCATTGAAAAAGATTGGTTTGGATATTAG
TAACGTTAAAATGCTAGGAACAAATACTCAAAATTACCAAGATGGCTTTAAAAAAGAAAG
CCAACGTTGGGATTATCTAGTGTCACCTAATCCATATTCGACATCGATATTTCAACATGC
ATTTCATGTTAGTCGAGATAAGATTTTGGAAACAGGTTATCCAAGAAATGATAAATTATC
ACATAAACGCAATGATACTGAATATATTAATGGTATTAAGACAAGATTAAATATTCCATT
AGATAAAAAAGTGATTATGTATGCGCCAACTTGGCGTGACGATGAAGCGATTCGAGAAGG
TTCATATCAATTTAATGTTAACTTTGATATAGAAGCTTTGCGTCAAGCGCTGGATGATGA
TTATGTCATTTTATTACGCATGCATTATTTAGTTGTGACACGTATTGATGAACATGATGA
TTTTGTGAAAGACGTTTCAGATTATGAAGACATTTCGGATTTATACTTAATCAGCGATGC
GTTAGTTACCGACTACTCATCTGTCATGTTCGACTTCGGTGTATTAAAGCGTCCGCAAAT
TTTCTATGCGTATGACTTAGATAAATATGGCGATGAGCTTAGAGGTTTTTACATGGATTA
TAAAAAAGAGTTGCCAGGTCCAATTGTTGAAAATCAAACAGCACTCATTGATGCATTAAA
ACAAATCGATGAGACTGCAAATGAGTATATTGAAGCACGAACGGTATTTTATCAAAAATT
CTGTTCATTAGAAGATGGACACGCGTCACAACGAATTTGCCAAACGATTTTTAAGTGATA
ACTTAAAAACAATAAAAAATTATAAATTAATTAGTTAAGTGATATAAATAATAAACGAAA
TGTTTGCTTGTATGTTATTATTTGTGTATGAAAACGTCTGATATAATGTAATATAGGTTT
AAACAAAATATGCTAAAATATAAGCAAAATATGTATAATTTTAAGTAATACACAGACATT
TAGAGTTTTGATTTTAAAATGAGTTTTCAATTGAAAAATGCAACGAAATTTAAATAATTA
AATATAGATATAGTTGAATGGAGGAAGTATTTTATGAAATACGCTGGTATTCTAGCTGGA
GGTATAGGCTCAAGAATGGGTAACGTACCTTTACCTAAACAATTTTTAGATTTAGACAAC
AAACCGATTTTAATCCATACATTAGAAAAATTTATTTTAATTAATGATTTTGAAAAAATT
ATTATCGCGACGCCACAACAATGGATGACGCATACGAAAGATACACTTAGAAAATTCAAA
ATTTCTGATGAAAGAATTGAAGTCATTCAAGGTGGTAGCGATCGTAACGATACAATTATG
AATATCGTTAAACATATTGAATCAACAAATGGTATTAACGATGACGATGTCATTGTGACA
CATGATGCAGTTAGACCATTTTTAACGCATCGTATTATTAAAGAAAATATTCAAGCTGCT
TTAGAGTACGGTGCAGTAGATACAGTGATTGATGCTATAGATACGATTGTTACATCTAAA
GATAATCAAACGATTGATGCAATTCCAGTGCGTAATGAAATGTACCAAGGTCAAACACCT
CAATCGTTTAATATTAATTTATTAAAAGAAAGCTATGCACAGTTGAGTGATGAGCAAAAG
AGTATTTTATCTGATGCTTGTAAGATTATTGTAGAAACAAACAAACCGGTTCGACTTGTA
AAAGGTGAGTTATATAACATTAAAGTAACAACACCTTACGATTTAAAAGTAGCGAATGCT
ATTATTCGAGGTGGTATTGCCGATGATTAATCAAGTATATCAATTAGTTGCACCTAGACA
ATTTGAAGTTACGTATAACAACGTAGATATTTACAGTGACTATGTCATTGTACGTCCTTT
ATATATGTCAATTTGTGCTGCCGATCAAAGATATTATACTGGTAGCCGTGATGAGAATGT
CTTATCTCAGAAATTGCCAATGTCTTTAATTCATGAAGGTGTTGGTGAGGTCGTATTTGA
CAGTAAAGGTGTGTTTAATAAAGGTACAAAAGTAGTTATGGTACCGAATACGCCGACAGA
AAAAGACGATGTCATTGCTGAAAACTATTTAAAATCGAGCTACTTCAGATCAAGTGGACA
TGATGGGTTTATGCAAGATTTTGTGTTGCTAAATCATGATAGAGCTGTACCACTACCTGA
TGATATTGATTTAAGTATTATTTCATATACAGAGCTTGTAACAGTAAGTTTGCATGCTAT
TCGTCGTTTTGAAAAGAAATCTATTTCAAATAAAAATACATTTGGTATTTGGGGTGATGG
TAACTTAGGTTACATTACAGCCATTTTATTACGTAAATTATATCCAGAGTCTAAAATATA
TGTCTTTGGTAAAACAGATTATAAATTGAGTCACTTCTCATTTGTTGATGATGTCTTCTT
TATTAATAAAATACCTGAAGGCTTAACATTTGATCATGCATTTGAGTGCGTTGGTGGGCG
TGGTAGCCAATCAGCAATAAATCAAATGATTGATTACATTTCACCAGAAGGAAGCATTGC
ACTGTTAGGTGTAAGTGAGTTCCCAGTAGAAGTTAATACACGTCTAGTATTGGAAAAAGG
ACTAACGTTGATTGGTAGTAGTCGAAGTGGTTCAAAAGATTTCCAAGATGTTGTAGACTT
ATACATTCAATACCCAGATATTGTAGATAAATTAGCGTTGTTAAAAGGTCAAGAATTTGA
AATTGCAACAATTAATGATCTTACAGAAGCTTTTGAAGCAGACCTGTCTACATCTTGGGG
TAAAACAGTATTAAAATGGATTATGTAAATAGAAAAGGATGAATTAACGTTGGTTAAAAG
TAAGATATATATAGATAAAATCTATTGGGAACGTGTTCAGTTATTCGTTGAAGGACATAG
TGAAAACCTAGATTTAGAAGATAGTAATTTTGTATTAAGAAATTTAACTGAGACACGTAC
AATGAAGGCGAATGATGTCAAAATAGATGGGAATCAATTCGTTTGTCGTTTCAATGTAGC
TATCTTAGATAATGGTTATTACTTACCTGAAGATAAGTACTTATTAGTGAATGAGCAAGA
ACTTGATTATATTGCACAGTTAAACCCAGATGTGATTAATGATGCATATCAAAATCTAAA
GCCAGAACAAGAAGAAGAATACAACGAATTAGAAACACAAAATGGTAAAATCAATTTCTT
ATTGCAGACTTACCTAAAAGAATTTAGAAAAGGCGGCATTTCAAAGAAAACGGTTTATAC
TGTTACACCTGAAATTTCTAGCGATGTTAATGAATTTGTCCTTGATGTTGTTGTAACGAC
TCCGGAAGTTAAAAGTATTTATATCGTTCGTAAATATAAAGAATTACGTAAGTATTTCCG
CAAACAATCATTTAATACAAGACAATTTATTTTTAAAGCGATATTTAATACGACGAAATT
TTTCCACTTGAAAAAAGGGAATACGGTGTTGTTCACATCAGACTCTAGACCAACGATGTC
TGGAAACTTTGAATACATCTATAACGAAATGTTACGTCAAAATTTAGATAAAAAGTATGA
TATTCACACTGTTTTTAAAGCGAATATTACAGATAGACGTGGCATCATCGACAAGTTTAG
ATTGCCATATTTACTTGGGAAGGCAGACTACATCTTTGTTGATGACTTTCACCCATTGAT
TTATACAGTGCGTTTTAGACGTTCTCAAGAAGTTATTCAAGTATGGCATGCCGTTGGTGC
CTTTAAAACAGTTGGCTTTAGTCGTACTGGTAAAAAGGGTGGACCATTTATTGATTCATT
AAATCATCGTAGCTATACAAAAGCTTATGTATCATCTGAAACCGATATTCCATTCTACGC
TGAAGCATTTGGTATTAAAGAGAAAAATGTAGTGCCTACAGGTGTTCCACGTACTGATGT
ACTATTTGATGAAGCTTATGCGACACAGATCAAACAAGAGATGGAAGATGAATTACCAAT
TATTAAAGGTAAGAAAGTCATTCTTTTCGCACCAACATTTAGAGGTAGTGGTCATGGTAC
AGCACATTACCCATTTTTCAAAATTGATTTCGAACGTTTAGCAAGATATTGCGAAAAAAA
TAACGCGGTTGTATTATTTAAAATGCATCCATTTGTGAAAAATAGACTTAATATTGCAGA
CAAACATAAACAATATTTTGTTGACGTTTCTGACTTTAGAGAAGTTAATGATATACTGTT
CATAACAGATTTATTAATTAGTGACTATTCATCTTTAATATATGAATATGCAGTATTTAA
AAAGCCAATGATTTTCTATGCATTTGATTTAGAAGATTATATTACGACGCGTGATTTTTA
TGAGCCATATGAATCATTTGTTCCAGGTAAAATTGTGCAATCATTTGACGCATTAATGGA
CGCCTTGGACAATGAAGATTATGAAGGAGAAAAAGTCATTCCATTCTTAGATAAACATTT
TAAATATCAAGATGGCCGATCAAGTGAGCGTTTAGTCAGAAATTTATTTGGTAGCTAAGT
TTATATAGTAGTCAAAGTGGGAGAGGTATAATGATGAAATTTTCAGTAATAGTTCCAACA
TACAATTCAGAAAAGTATATAACAGAATTACTTAATAGCCTTGCGAAACAAGATTTTCCG
AAAACTGAATTTGAAGTGGTTGTAGTTGATGACTGTTCAACAGATCAAACGTTACAAATA
GTTGAAAAGTATCGTAATAAATTGAACTTGAAAGTAAGTCAACTCGAAACAAATTCTGGT
GGTCCAGGTAAACCTAGAAATGTGGCGTTAAAACAAGCAGAAGGTGAATTTGTATTATTT
GTGGACTCCGATGACTATATAAACAAAGAGACTTTAAAGGATGCAGCAGCATTTATTGAT
GAACATCACTCAGATGTCTTATTGATTAAAATGAAAGGTGTTAATGGTCGTGGTGTACCA
CAATCTATGTTTAAAGAAACAGCACCTGAAGTTACTTTGTTAAATTCAAGAATTATCTAT
ACTTTAAGCCCGACTAAAATCTATAGAACAGCATTACTAAAAGATAATGACATTTATTTT
CCAGAAGAATTAAAGAGTGCAGAAGATCAATTATTTACAATGAAAGCATATTTGAATGCA
AATCGAATCAGTGTGTTAAGTGATAAAGCGTATTATTATGCTACAAAGCGTGAAGGGGAA
CATATGAGTAGTGCGTATGTTTCACCTGAAGACTTTTACGAAGTCATGAGATTGATTGCT
GTAGAAATATTAAATGCAGATTTAGAAGAAGCCCATAAAGATCAAATCTTAGCAGAATTT
TTAAATCGTCATTTTAGTTTTTCTCGTACGAATGGCTTCTCACTTAAAGTTAAACTAGAA
GATCAACCACAATGGATTAATGCTCTAGGAGACTTTATACAAGCAGTTCCAGAACGTGTA
GATGCATTGGTGATGAGTAAATTACGACCATTGTTGCACTACGCGAGAGCGAAAGATATA
GACAACTATAGAACTGTAGAAGAAAGTTATCGTCAAGGTCAATATTACCGTTTTGATATT
GTAGATGGTAAATTAAACATTCAATTCAATGAAGGCGAACCATACTTTGAAGGCATTGAT
ATCGCTAAGCCAAAAGTGAAAATGACAGCATTTAAATTTGATAACCATAAAATTGTTACA
GAGCTAACGTTAAATGAATTTATGATTGGCGAAGGACATTATGATGTCAGACTTAAATTA
CATTCACGAAACAAGAAGCATACAATGTATGTACCTTTAAGTGTCAATGCGAATAAACAA
TATCGTTTTAACATTATGTTAGAAGATATTAAAGCGTATTTACCTAAAGAAAAAATTTGG
GATGTTTTCTTAGAAGTCCAAATAGGTACGGAAGTATTTGAAGTGCGTGTTGGTAATCAA
CGTAATAAATATGCATATACTGCAGAAACAAGTGCATTAATTCATTTGAATAATGATTTT
TATAGATTAACACCGTATTTCACAAAAGACTTTAATAACATTTCGTTATACTTTACAGCT
ATTACATTAACGGATTCAATCTCAATGAAGTTAAAAGGTAAAAACAAAATCATTTTAACT
GGTCTGGATCGTGGTTATGTATTTGAAGAAGGTATGGCTAGTGTCGTGTTAAAAGACGAC
ATGATTATGGGAATGTTAAGCCAAACGTCAGAAAACGAAGTGGAAATCTTACTTAGCAAA
GATATTAAGAAGCGAGACTTCAAAAATATTGTTAAGTTAAACACTGCACATATGACTTAC
TCGCTAAATAAATAATAAATGCCCTCAAATCATTGTGAGCCAACATGATTTGAGGGCTTT
ATTTTGCTGTTTATGACATGATTATGACATTTCCCTGATTTTCATTTTCATATACATTAA
ATTGTATACACTGGAAATGAGGAGGTTATCTATAATGATAAATAAAAATGACATAGTAGC
AGATGTAGTAACTGATTATCCGAAAGCAGCGGATATTTTTAGAAGTGTGGGAATAGATTT
TTGTTGTGGCGGACAAGTAAGTATAGAAGCAGCAGCCTTAGAAAAGAAAAATGTAGATTT
GAACGAATTATTACAGCGTCTCAACGACGTTGAACAAACGAATACACCAGGTTCGTTAAA
TCCTAAATTTTTAAATGTTTCATCACTTATTCAATATATTCAATCAGCATATCATGAACC
TCTAAGAGAAGAATTTAAAAATTTAACACCTTATGTGACGAAGTTATCGAAAGTACATGG
ACCTAATCATCCATATTTAGTTGAGTTAAAAGAAACATACGATACATTTAAAAATGGCAT
GTTAGAGCATATGCAAAAAGAAGACGATGTCGATTTTCCAAAACTCATTAAATATGAGCA
AGGTGAGGTAGTAGACGATATTAATACTGTGATAGATGATTTAGTTTCAGACCACATTGC
AACGGGAGAATTGTTAGTAAAAATGAGCGAATTAACATCTAGTTATGAACCTCCGATAGA
AGCGTGTGGTACTTGGCGACTTGTTTATCAGAGATTAAAAGCACTTGAAGTGTTAACACA
TGAACACGTACATTTAGAGAATCACGTATTATTTAAAAAAGTATCATAAATAACGCGATT
AGAAACTGTTGGCAAAAATAAGTCCAGCAGTTTTTCGCTATGTATAAAAGTAATAATAGT
GACATGATAATCATTATTTGAAAAGAAAAATGGTCAATTTAGCATAAGAAATGATATGAA
ATTTTAATGGTATAGATAATTAAATAGTAGCGTGTTTTTTTAATAATTTATTCATGAATT
TTACATGCACTATTATGATAAAATAAACATAATTATAATTCACTGAGGTGCTATCGTGCT
ATCGCTAACAATGTTATTACTTGAGCGTGTAGGTTTAATTATTATTTTGGCCTATGTGTT
GATGAATATTCCATATTTTAAAAACTTAATGAATCGTCGACGTACATGGAAAGCACGTTG
GCAATTATGTATTATTTTCAGTTTGTTTGCCTTAATGTCTAATTTAACTGGTATCGTCAT
CGATCATCAACATAGTTTGTCAGGAAGTGTGTACTTCCGTTTAGATGATGATGTATCTTT
AGCTAACACACGTGTATTAACGATAGGTGTCGCAGGATTAGTTGGTGGTCCTTTTGTAGG
TCTATTTGTTGGCGTTATTTCAGGTATTTTCAGAGTGTATATGGGTGGGGCGGATGCACA
AGTTTATCTTATCTCATCTATATTTATCGGTATAATTGCTGGTTATTTTGGCTTACAAGC
TCAAAGACGCAAGCGTTACCCGAGTATTGCGAAAAGTGCCATGATTGGAATTGTTATGGA
AATGATTCAAATGTTGAGCATTTTAACATTTTCCCACGACAAAGCATATGCGGTTGACCT
CATATCATTAATTGCACTACCAATGATTATTGTTAATAGCGTTGGTACGGCGATTTTTAT
GTCTATTATCATTTCAACATTAAAGCAAGAGGAGCAAATGAAGGCTGTTCAAACACATGA
TGTACTGCAATTGATGAACCAGACATTGCCGTATTTTAAAGAAGGATTGAATAGAGAATC
GGCACAGCAAATTGCGATGATTATTAAAAATTTAATGAAAGTATCTGCCGTAGCAATTAC
AAGCAAAAATGAAATCTTATCGCATGTAGGTGCAGGTAGTGATCATCACATACCAACAAA
TGAAATATTAACAAGTCTGTCTAAAGATGTATTGAAATCAGGGAAGTTGAAAGAAGTTCA
TACTAAAGAAGAGATTGGTTGTAGTCATCCGAATTGCCCGCTTAGAGCAGCTATCGTGAT
ACCACTTGAGATGCATGGTTCTATCGTCGGTACATTGAAGATGTATTTTACAAACCCTAA
TGATTTAACTTTTGTGGAACGTCAACTTGCAGAAGGATTGGCAAATATTTTTAGTAGCCA
AATTGAACTTGGTGAAGCCGAAACGCAAAGTAAGTTATTGAAAGATGCTGAGATTAAGTC
ATTACAGGCACAAGTGAGTCCACATTTTTTCTTCAATTCAATTAACACGATTTCAGCTTT
AGTTAGAATAAATAGCGAAAAGGCACGAGAGTTACTATTAGAATTGAGTTATTTTTTCAG
AGCGAATTTACAAGGCTCAAAGCAACATACGATTACTTTAGATAAAGAGTTAAGTCAAGT
GCGTGCATACTTATCACTCGAACAAGCACGTTATCCAGGAAGATTTAATATCAATATTAA
TGTTGAAGACAAATATCGCGATGTGCTTGTACCACCATTTTTAATTCAAATTTTAGTTGA
AAATGCCATCAAACATGCGTTTACGAATCGAAAGCAAGGTAACGATATTGACGTGTCAGT
GATTAAAGAAACTGCAACACATGTACGTATTATTGTACAAGATAATGGTCAGGGTATTTC
TAAAGATAAAATGCATTTGTTGGGAGAAACATCTGTAGAATCAGAATCTGGAACTGGTAG
TGCTTTAGAAAATTTAAACTTACGCCTAAAAGGATTATTTGGAAAATCCGCAGCATTACA
ATTTGAATCGACATCGAGCGGTACCACTTTTTGGTGTGTACTTCCTTATGAAAGACAAGA
GGAGGAATAAATATGAAAGCATTAATCATAGATGATGAGCCATTAGCACGTAATGAATTA
ACATATTTATTAAATGAAATTGGTGGTTTTGAAGAAATTAATGAGGCAGAAAATGTAAAA
GAAACATTGGAAGCACTACTGATAAATCAATATGACATTATATTTTTAGATGTCAATTTA
ATGGATGAAAATGGGATCGAATTAGGAGCTAAAATTCAAAAGATGAAAGAGCCACCTGCG
ATTATTTTTGCAACTGCACATGACCAATACGCAGTACAGGCATTTGAATTAAATGCGACA
GACTATATTTTGAAACCGTTTGGTCAAAAACGTATTGAACAAGCAGTCAATAAAGTTCGT
GCGACTAAAGCCAAAGATGATAATAGCGCAAGTGCAATTGCGAATGATATGTCGGCGAAT
TTTGATCAAAGTTTACCTGTTGAAATTGACGATAAAATTCACATGTTAAAGCAACAAAAT
ATTATTGGGATTGGCACACATAATGGTATTACAACCATACATACAACGAATCATAAATAC
GAAACAACAGAGCCATTGAATCGTTATGAAAAACGATTGAATCCCGCTTATTTCATACGT
ATTCATCGTTCATATATTATTAACACGAAACACATTAAAGAAGTGCAACAATGGTTTAAC
TACACTTATATGGTAATATTGACAAATGGTGTCAAGATGCAAGTTGGACGTTCATTTATG
AAAGATTTTAAAGCGTCGATAGGATTACTTTAACAGTAATCCTTTTTTTTATGCATTTTA
CCTATGATATTTTGTATTTCGGACTAAAATTCACGCAAATCGAAGTGAGCCATCTATACT
TTAGTTAAATCAAACGTAGGAGGCAATGGTCGTGAAACAACAAAAAGACGCATCAAAACC
AGCACACTTTTTTCACCAAGTCATTGTAATTGCTTTAGTACTCTTTGTATCGAAAATAAT
TGAATCATTTATGCCAATTCCTATGCCTGCATCAGTAATCGGTTTAGTATTATTATTTGT
ATTATTATGTACTGGTGCTGTTAAGTTAGGCGAAGTCGAAAAAGTAGGAACGACACTAAC
AAATAACATTGGCTTACTCTTCGTACCAGCCGGTATCTCAGTTGTTAACTCTTTAGGTGT
CATTAGCCAAGCACCATTTTTAATCATTGGACTAATAATCGTCTCAACAATACTATTACT
TATTTGTACTGGCTATGTCACACAAATTATTATGAAAGTTACTTCGAGATCTAAAGGTGA
CAAAGTCACAAAAAAGATCAAAATAGAGGAGGCACAAGCTCATGATTAACCACTTAGCAC
TAAACACACCTTACTTCGGAATACTGTTATCCGTTATACCATTTTTCTTAGCGACCATAT
TATTTGAAAAAACAAATCGTTTCTTCTTATTCGCACCGCTATTTGTCAGTATGGTATTTG
GTGTGGCCTTCCTCTATTTAACAGGCATTCCGTATAAGACTTACAAAATAGGTGGAGACA
TTATTTACTTCTTCTTAGAACCAGCAACAATCTGTTTTGCGATTCCGTTATATAAAAAGC
GTGAAGTGCTTGTTAAACATTGGCATCGTATCATCGGAGGTATTGGTATCGGTACAGTTG
TAGCGTTATTAATTATTTTAACTTTTGCGAAGTTAGCACAATTTGCCAATGATGTTATTT
TATCAATGTTACCTCAAGCAGCAACTACAGCGATTGCGTTACCAGTATCAGCTGGTATCG
GTGGTATAAAAGAATTAACATCATTAGCAGTTATTTTAAATGGTGTCATTATTTATGCCC
TAGGTAATAAATTCTTGAAGCTTTTCCGAATTACTAACCCTATTGCCCGAGGATTAGCAC
TTGGAACAAGTGGTCACACATTAGGTGTAGCACCAGCCAAAGAATTAGGACCTGTAGAAG
AATCAATGGCAAGTATAGCTTTAGTGTTAGTTGGTGTAGTTGTTGTAGCAGTTGTGCCTG
TCTTTGTAGCAATATTCTTCTAAAACGAAAAACCTAAGCAAGATAATAGCAATTTGAGCC
ATTGTTATTATCGTAAAAAAACGTCTATACTCCAGTTTATAACTGGGATATAGACGTTTT
TATGTATTTATTACTTTTTACTAGGAATATAAAACTGTGCATGACGATAATGAAATACGA
TGTCAGATGAATCAAAGGGTTTGCCAGTCATTGTATAAAAAGTCTGGTGGTAACGTAAAC
ATGGTTCACCTGTAGACAATTGTAGTAATGAAGCTTCACTTGAAGTGAGTTGATCTACAT
TAAAGAAAATATCTGAAAAACCAATACGAAGTTTCATGTTTGATTCTAAATAATCGAAGA
TAGAGCCCTTAGCAATATCATCATTTAAATATTTCACGATTTCTTTATGATAATAAGAAT
ATTCGATACATAAAACATCATCGTCCACGAATCTTAATCGCTCTAAATAGTAGACGGTAT
CATCTGCATTTAATTGGAGCTCATCTTGTACAGATTTAGGTGGCGTTGCAATCTCCTTAA
AAACAAGTACCTTACTTGTCATTCGATGTTCACCTAAACTTTTAGAAAAACCATTAGTCT
TAAAAACATTGATACGATTGGCATCTGCAATATTTCTCACATAAATACCACTGCCTTGTG
CTTGATAGATCAAACCATCTTGTTCCAATAAGCCTAATGCTTTAATGATAGTACTCTTAC
TTACTTGATAACGTTCTTTTAATTGCGTCACGCTTGGCAATTTATCACCGGGTTTGAAAT
TAGATTGATGTATAAACGCATTAAGTTGCTTAGCAATATGTTCATACTTTAACAATATTC
TGTCCTCGTTTCACTTTGTCTGTAATTATTATAGCACAAAATATTATAATTGTATCGGCG
TTTACAAATTGAACCGGTACAATTATAATTGATGGTAAGTAAATACATTTCCATTCTATT
ATCAAGTTGAGGGGGTAATATTTATGAGCAATAAATATAAAGAGCAAGCCCAAGACATTC
TTACAGCTGTTGGTGGTGTCGAAAATATTGTTAATGTTTCGTATGATACGAAACGCATGA
CCATTCATATGCATCATGCAATTCCTTCTACTGCAAATGAAGTAAAACAAATAGATGGTG
TGACATCTGTTGATGAAAATGATACGCAGTTAGTCATCATATTTAATGAAAATGTAGAAG
ATGTATATCAACAATTACAGCTATTAATTGACAACGCCAACATCGAAGAGAGTACGAATA
ATGATAATGTGAATACTCAAGAAACAAAACAGACAGCGCAAGCAAAAGTGACAACACCAA
TTTTAGTGAAAGCACCAATCGCTGGTCGTCGTATTTTACTTAAAGAAGTAAGAGATTCAA
TTTTTAGAGAGAAAATGGTAGGCGAAGGCTTGGCAATCAAAGCTCATGAAGAATCCAAAG
TAATCGCACCGTTCAATGGTTTAGTATCTATGATTGTACCAACTAAGCATGCAGTTGGTA
TTCAATCAGAAGACGGTGTGGACATAGTCATTCATATTGGTGTGAATACAGTTGACTTGG
AAGGTAAAGGATTCAAGTGCTTTGTAAAGCAAAATGATCGTGTTGAAGCAGGGCAAACGT
TGTTACAATTCGATCAACAATATATTCAAGAACAAGGATACAATTCGGACGTTATTGTCG
TTATTAGCAATTCTGCCGATTTAGGAAAAGTAGAACTGACAATGAATGAAATCATTACGA
CTGAAGATGTTATTTTTAAAATATTTAAAAACTAGGAGTGTGTTGTAATAATGACAAAAT
TACCGCAAAATTTTATGTGGGGTGGCGCACTTGCCGCAAATCAATTTGAAGGTGGATATG
ATAAAGGTGGCAAAGGGTTAAGTGTAATTGATGTTATGACGAGTGGTGCACATGGCAAAG
CACGTCAGATTACAGAATCTATAGACCCCAATCACTATTATCCAAATCATGAAGGTATTG
ATTTTTATCATCGTTATAAGGAAGATATTGCCTTGTTTAAAGAAATGGGATTGAAATGTT
TACGTACGTCGATTGCGTGGACACGTATCTTTCCGAATGGGGATGAAGATGTGCCAAATG
AAGAAGGACTAGCCTTTTATGATCGTATCTTTGATGAATTAATTGCACAAGGTATTGAAC
CTGTTGTGACGTTATCACATTTTGAGATGCCACTTCATTTAGCGAAACATTATGGTGGAT
TTAGAAATAGAGAAGTTGTCGATTATTTTGTGCATTTTGCGCGTGTTGTATTTGAAAGAT
ATAAAGATAAAGTGACATATTGGATGACGTTTAATGAAATTAATAATCAGATGGACACAT
CAAATCCTATCTTTTTATGGACGAATTCTGGGGTAGCATTAACAGAAAATGATAATCCTG
AAGAAGTCTTGTATCAAGTAGCACATCATGAACTTTTAGCCAGTGCTTTAGCGGTTCGTC
TTGGTAAAGAGATTAATCCGAAATTTAAGATTGGAACAATGATTTCACATGTACCCATTT
ATCCATATTCGTGTCATCCGAAAGATATGATGGAAGCACAAATTGCGAATCGCTTACGTT
TCTTTTTCCCGGATGTTCAAGTAAGAGGTTATTATCCAAGCTATGCTAAAAAAATGTTGG
CACGAAAAGGATATGATGTTGGATGGCAAGAAGGGGACGACAGTATTTTACAGCAGGGCA
CGGTTGATTATATTGGCTTTAGTTATTACATGTCTACGGCTGTAAAACATGATGTTGATA
CTACAGTTGAAAACAACATCGTCAACGGTGGTTTGAATCATTCTGTGGAGAATCCGCATA
TCGCAACGAGTGATTGGGGTTGGGCGATTGATCCAGATGGCTTAAGATATACATTGAATG
TGTTATATGATCGTTATCAGTTGCCACTTTTTATTGTGGAAAATGGTTTTGGTGCAGTTG
ATGAAGTGGTAGATGGACATATTCATGATGATTATCGCATTGAATATTTAAAAGCACATA
TTACAGCAGCGATAGAAGCAGTTGATCAAGATGGTGTAGATTTAATCGGTTATACACCAT
GGGGAATCATTGATATTGTTTCATTTACAACTGGTGAAATGAAGAAACGCTATGGTTTAA
TATATGTTGATCGAGATAATGATGGTCATGGCACGATGGAACGCTTGAAAAAAGATTCGT
TCTATTGGTATCAACAAGTGATAGCATCAAATGGAGATAAATTATAAAGGTATATTATAA
GTATTTTAGGGTTAGAGCCCGAGACATAAATTAATATAGTAGGACCTACAGTGTTATAAT
GGCGGGCCCCCAACACAAAGAATTTCGAAAAGAAATTCTACAGGTAATGCAAGTTGGCGG
GGCCCCAACACAGAGAAATTCGAAAAGAAATTCTACAGGTAATGCAAGTTGGGGAAGGAC
AGAAATAAATTTTGCGAAAATATCATTTCTGTTCCAATCCCGTGATGTTAAAATTTTAAG
AAAAAAATAATGCCACTAACTATGTATAGTGTTAATGTTTGAGTGTTTATGAAAGTCTTT
AACCAAAATTGATGACTTACTAATCAACGATAACGATATTGTTAAGTAGATGATTAGTGT
CACAAAGAAATTAAAGTGATAGTCAAACATAGATACAAAGTACAGTTAGTGGCATTATAT
TTAGTGCTCTTTTTTAGCGACAAAAGTAATATAATTCATATCTTTACGCAATTTAGTCAT
CGTTTTAAACATTTTACAAAACATTGGTCGATTTTCTTTTTTCAAAGCATTGTTGATAAT
CTTTATAGTTCCAACAATACCTTCGTCATAAATTAAACCTTTTGGTGTCATTAAACTCAT
TGGACCAGTATGATAATGCACATGATTAAAACCAGCTTGATTATATAAATCTAACCAGCC
AAGTTTCGTCTGCGGTGAGACATTGACATTAATTGCTGCAGATAATGATTTAACAACATG
TGTGGCATGTGATTCATTAACGATGACAATATCATGTGTTAACAAGATACCCCCAGGCTT
TAAGACTCGGTAGTACTCGCGTAATGCTTTTTCCTTTATGGCGATGGGTAACATTGTTAA
CATTGCTTCATTTAAAACGATATCGAATTGATTGTCATCAAAGGGCAATTTAACAGCATT
CGCTTGTTGAACTTGAATATATGATTCAAGACCTGCTGCTGAAATGTTTTCCTGTGCTTT
TTCTAATGCTTTCTTATTTATATCAACGCCTTGAATGTGACAGCCATATGTATGAGCTAG
ATAAATAGATGTTGTGCACATATTACATGCCACTTCTAACACTTGTTTATCTTGTGAAAA
TGCCCCTTGTTGTATTAACCAATCTGTTGCTTCTTTACCACCGGGGCGTAGACGAGTTTT
TCCTAATTTAGCTAAAAATGTATGACCAGCTTCTTTAGACATAGCATAACCTCCTTTTAA
TTGATAATTATTATCATTAATATAGCATATTTATATGCGATAATTTGGAAGTTAAAAAGA
TTACAAAAAATTGTCACTTCATTTATAACTAAACATGAGTCAACAAGCATAGGTTTAGTG
GAAAATTATTTCTAATAGATGATGTTTTATAAAGATAAAAAAGCACAGCCATGATATACG
AATGTTGCATGTTATATGCTAAACCTTCATATCATAGCTGTGTTTGATTCATTTAAACTT
GATTTACTTCTTCTAGTAGAGGAATAGATGCTTGCGCGCCGTGTTTTTGTACAGTGAGTG
AGCTCGCTTTATTACCAAAATCAATAGCATCTGCTAAGTTATCTTGCGACTTGTTTAAGC
GACTGACAAATGCACCAATAAATGTGTCGCCTGCAGCAGTTGTATCAATCGCATTTACTT
TATAAGCTTCGATGTGTTGGCTTTGATTTTTAGTAGCAAAATATGTACCTTGCTTACCTA
ACGTAATCAAAACAGTCTTAATGCCTAAAGATAAAAAGTAATTAGCATTGTCTTTCATAG
ATTGTTCATTAGTTACTTTAATCCCAGATAACAATTCAGCTTCTGTTTCGTTTGGCACAA
TAATATCGATTAGTGACAATAATTCATTAGGTAATGCTTTCGCTGGTGCAGGATTTAATA
CTGTCGTCACACCATGTGCCTTGGCAATTTCAAATGCAGATATAATAGCCGGGATGGGTA
CTTCTAATTGTGCAACGACAAAGTCTGCATTGATTATAGCGTCTTTTGCGTTAATAACAT
CTTCAGGTGTCATTGTCATATTCGCACCACCATAAACATAGATGGTGTTTTGTCCTTCTG
CATTCACAGTGATAAAGGCTTGGCCCGTTTTTGCTTCAGTTGTTTTGATAATATATGATG
TATCAATATGAGCCGCTTTAAAATCTTCTAAGATGAAATCAGCAACGCCATCAGTGCCAA
TTTTAGTAATAAATGTTGTGTCTGCTTGCATGCGTGCAGTGGCAATAGCCTGGTTGGCAC
CTTTACCTCCGCCGAATGCTTTTTGTGCTTCTTCAACATGTAATGTTTCGCCTGGTTGTG
CATATCTTTCAACTGTTAAAAATTGATCGACATTCGTTGAACCTAAAATAACAACTTTGT
TGGTCATGTGTATGCTCCTTTCAAGTTATAATTTTTAAAAAGTAACATTCGATTCTAATG
CAATATTAGAGTAGGGCGTTGTTTCACCAGTACGAATATTACCTTTATTTAATGGGTGAG
CTAAGTTACTTTTCATTTCTTCGTGAGGAATGAAAATGATTTCGATTTCCGATGAAATCA
ATTGTTTAATTTGTTGCAATTGTGTAGGGTTATGTTCTTTTATTTCTTCTGCTAAGTATA
TTTTTTGGATTTCCATTTCTTCTAACACTGTAGCTAAGACATCAATAAAGCGTGGTAAGT
TTTTTGTGACAGCTAGGTCGATACGACGATGATCATTTGGAATTGGCATGCCAGCGTCAT
TAATCGTTAATAAATCAAAATGACCAATTGTCGCGATTGCTTTTGAAATATGTTCATTTA
AAACAGCTGATTTTTTCATGACATCTACACTCCTTATTTTATAAATACTGTAACAGAAGC
GGCTACTAAAATGAGTACTAAGCCGATAATTGTAATAACCATTTCTTTTGACGTTTTATG
TTGTTTTAAGAAATAAATACCAGTTAATGTAGCAAGCACAACGGATGTTTGAGAAAGAAT
AAATCCAGTTGCTAAACCATTCATATTAGGTTGTGCTGAAATAAGATATGTTAAGGCACC
AAATGCAAAGAAGAAACCTGAAATAATTTGTAACCACGTAATTTTATTACGGAATGGATT
CTCTGCTTTCATATTCATAAAGCCATAAATGACTGCAACAATTACCATACCCATTGCTTG
AGGTAAAAAGGCAGTTAGGCCATCAATAGAAGTTGCTTGTGGTGCTGCTGAATATAACCA
GTATCCAAATTCACCAATTAACAGAAGTATCACTGCACGACGTAAATTTTTGGCGTTACT
TGCTTCTTTGCGTTCACTCCAAACTGTCATACGCGCACCAATTAAAATAACGACTAAAGC
TGTAAATCCAATGATTTTATGACCAATGCCTGGCCAATTTCCTAATGCAAAGACACCCCA
TAAAGATGCGCCTAATAATTGGAATGCTGTTGTGACAGGCATGGCACGAGATGAACCGAC
TAATTCGAACGCTTTAAATGTAATGATTTGTCCGAATCCCCATCCTGCACCTGATAATAA
GGCGAATAGTAAATTTGTTCCAGTAGGGAAGCCACTTGATGTGACTACGGCTAATATAAT
AGCGAAGATTAACGTACCTACAGTAGCACCGATAATTTGATGTACAGGTTTACCACCAAA
CTTTGAAGCGACTGTTGGGAAGAAGCCCCAGCCAATTAAGGGGCCTAACCCGATAAGTAA
TGCAACAATGCTCATGTTATACACCTCACGATTTGTTTTTAGTAAAACGTTTTACCAGTG
CCATCGTACCATTTTTATTTGTAAAATGCATGCGTTTTCATAAAAACTGAAAACGTTTAA
ATCATATTTAAAAATTCATACATTATTATTTTAATTTCTTAGTGAAATAATTATGATTAA
AAACCCTCAGCATTAAAGCAACGCTAAGGGCATAACAATGATGAGTATATTTCGGAAGAT
ACGTAGTTAGTTTGAAAGATGATAGCCAGTTGTTGCACGAATTTTTAAAGTCGTTGGTAA
TTCAATCATATCAATGGATTTATCTAAGTGCTGTAATCGTTGAAGTAATAAGGTTAAAGA
TGTTTTGCCAATATCAGTTATAGGTTGTGCCACAGTAGTTAAAGGTGGCGAGACGTACGC
TGCATAATCAATGTCGTCATAACCTATTAATGAGATATCTTTCGGGATACTGATGCCATG
TTCAATTAGTCCTCGTAAAATGCCAATAGCGAGTTCATCGTTAATAGCGAAGATTGCAGT
GGCAGATTGAACCATGATGTCATCAACAATGGTTAGCCCACCACGCTTAGATAATTCAGT
ATGGACGATTTGTGGTTCGGGCAATTGATTCGCGCGCAAAGTATCAACAAATCCAGCGAC
ACGAGTCGACATATTCGCCATCATGTCATATGGTGCAACAATCATCATATTGTTGTGACC
GAGTTCTATTAAATGTTGTGCTGCAAGTTGTCCGCCTTGATATTCATTTGTCCGAACAAA
ATCTGTATAGCCTTGATGGTCATTTTGATCCAGTACGACATAAGGTACATGATGTTTCTT
TAGATAGTTATTTAGGGCGTCCGGGGATGAAATGTATTGTGCGATAATTAATCCGTCAAT
ACCTCGATCAATTAAATGTTTAATATTGTCATACAAATCAGTTGCTGTAGATGTTAAAAA
GCATAAATCAACATCAGATGGTTTATGGTCATGAATACTTTGCATCAGTGCTGAGAAAAA
CGGATTTGTTAAGCTAGGCAAAATGACGCCAATAGTTTGAATTTTACTGCCGCGCAATTG
TTTTGCATGTTTGTTAGGGGCATAGCCTAAACGTTCTGAAACAGCATGTACGTTTTTTAT
CGTTGTTGCGGAAAAACGACTATCATTATGATTTAAAATATGTGACACAGTTGTAACTGA
TACACCAGCTTCTCTAGCAACATCTTTAATTGACACTTTTTTCATATTATATTCCTTCTC
TTTATTGTGTAATTAATCATACAGTTATATACCCGATTATTATATTCATCATATCATGAT
AAGCATTTGATGACATATGAAGAGGTGAATGACTTTTATTGTCTACAAACAGACGTCTGA
AGTATACGATTAAGGTTGAGACGAGAGAATATATTATTAAGGTTAATAACTTTTAATGAT
TATGATAACAAGAATTTTAAAATGTTTATTGTGATGAAAAATACAAAAGTCATTATTTTA
AAGAATAAAATATTTGTTTTTGAACAAAGTATTAAAAAACATAACGAAATGATGTATATT
GAACTATGTGATTGAAAAAATTTTTAATTAAGGCTTGTTAAAACTTAAGAGAGGATGTTT
TTAAATGCAATTCAAATTAAAAGAAGAAGAGATTATTAGTTTTTTAGAATTGAAATATCC
AGAAAAAGAGTTCGAATATGGTCGTTTGTTAGTTGGACAACATAAACGTGATGATTTAGA
TGTTTATTACTTTGGTGATACGTTTTTAATGTGCACGATTATTTCATTCAAGACATTTGA
AATTAAAGAAACAGTAGAATTATCATATGATGCTGTTAATCGTATTGTGTTAAAAGATGG
ATGGTTATTTAGAAAAATGAGAATAGAAACAATGCAAAAAGTGTTAAAATACGGTACATC
TAAATTAATGTTAACTGATTTTCAAAAGGACAATTATAATAAATATATTCAAGGTCAGAA
ACAACGCGTGATATTTGAAAATGGCCATTTTGTCTAATTGATAGTGAATATAATTAGAGT
AAGAGGCTGGGACATAAATCCCTAAAAAACAGCAGTAAGATAATTTTCAATTAGAAAATA
TCTTACTGCTGTTCTCTATTTATACAATACTTCGTATTGAATGGCTTCGCTTTCCTAGGG
TGCCGTCTCAGCCTCGGTCTTCGACTGGCACTGCTCCCTCAGGAGTCTCGCCATTAATAC
TACGTATTAACATGTAATTTTACTTTGAAATACTTTAAAAAAATAAGACACTTTGCCCAA
CTTACACTACCAATAAAAACTTCTGTTAGAATTCCTCAAAATGATATTTCGCGACATGTT
AATGAAATTGTTGAAACGATACCTGATAGCAAATTCGATGAATTCAGACATCATCGTGGC
GCAACATCCTATCATCCAAAGATGATGTTAAAAATCATCTTATATGCATATACTCAATCT
GTATTTTCTGGTCGTAGAATAGAGAAATTACTTCATGACAGTATTCGAATGATGTGGTTA
GCTCAAGATCAAACACCTTCTTATAAAACTATTAATCGTTTTAGAGTGAATCCTAATACT
GATGCGTTAATTGAATCTTTATTTATTCAGTTCGCTTATTTTTATAGAATTTGATGCATA
TCATTTTAAAGTGATAAAGATATTTCGAAACATGATTCTTCTATTATATTTAAGATTTAA
CTGTTTTTGGAATGATCATGTATGCAGACAATGAGCCGAGTATCATTAATACAATGCTGA
CGATAAATGTTACAGTTGCAGCTACACTTGGTGCATAGTTTAGTTGTAACATACTGAAAA
CTGTAGTACTTAGTGCTATACCAAAGGCGCCACCTAGTGTGCCACTCATTTTATATAATC
CTGTAGCTAAACCAACTTTTTCATTAGGCATACTGAAAATTGCAATTGTAAGGCCGGGTG
TTGCGACTAAACCATTTCCAATTGCGCAAATGACAAACCCAATAACAACAGCAATGATAT
ATTGTGATGCGTTGAAGTGAGTCATGCTAATAATAGTGATGCCGATGACAGGGAACAACG
GACCAATGATGAGCATCAATTTGCCACCGAAACGTAATGTTGCTTTTTCACCTAAACGAA
TCATCGCAACTGCCACAATGGCATATGGCAATGTAACAAGTCCAGATTGCGCAGCTGATA
AACCAAGGTGTGTTTGAGCATATATGAAAAAGACCACTGTTACGCCTAGACCACTATTTA
AAACAAAGTTATTTAAAAATGCACCAATGAACGGACGGTTGCGTAATACTGAGAAATCAA
TAAAAGGTACTTCATGTCGACGTTCGATGATGATGAATATCAACGTAGTGATGATAAAAA
TGCTCAGACAAATGAATGAAAATGTACTAAACCAACCTTGTTCGAATCCTTGTGTTAACA
ATAATGTAAAGCTACCAATCATAACAGCGAAAATCGACATACCTTTGTAATCGAATGGAT
GACGATGGCTATGTTGACTTACTTTTTCAGGTGTGCCTTTTAGAAGTAATATGGCAATGA
AAGCAATGACTATACTAATGATGAAATTCGTTTGCCATCCGAAATTTGTGGCAATTAAAC
CGCCGATAACACCAGCTAGGCCGATGCCACCAACAGTACTAATCATTAGATAACTAATCG
CTCGTCTTAAATGATCTCCTTTAAATTGATTATTTAAAACGCCAACTGTTGAAGGTAACA
AGATAGCTGCTGATAGACCTTGTAAAATTCTACCGATGATGAGCAGTGCAGTGATGTCCG
ATATAATTAATAGAAGAGATGCAAACATACTGATTATGAGACCCATGTATGTCATTCTCA
GTTGTCCTATTTTATCAGCAATATCACCTGCAGCCACCATGAAGATACCTGTGGCGAAGG
AAGTTAAACTAATAGATAAATTTAACACGGCAGGAGAGGTTTGATACGTTTGACCAACGA
GAGGTCCTATATTAATAAATGATTGTGCAAACAACCAATATGTTAATGCAGACAACATAA
TCGCAATAATAATATTACTGCGTGGTGAAGATTGTGTGTTATTCACAGATGTCACTCCTT
GTAAAAATTAAATATAGAAAGTCATGAGATGAAGTGAACGGATGTATAGATGATCGTTCA
CTCACACATAAGTCATGATTTCCTTACATATCATACCACAGTTATTGAGAATGAATATCA
ATTAATTGCTTGTATGATTGATTTTTTATAGTATGTTTAAGTGAAACAGCTTTATTTGAA
AGTGATTAAAGTAAATGAAGGTACAGAGGAGTGAGAACAATGTGCACAGGATTCACAATA
CAAACTTTAAATAATCAAGTACTTCTTGGACGCACAATGGATTATGATTATCCATTAGAT
GGTTCGCCAGCAGTGACGCCTAGAAATTATCGTTGGACATCTCGCACTGGCACGACAGGC
CAAACGCAATATGGCTTTATTGGTACAGGAACAGATATGGAAGGTTTTATTTATGGTGAT
GGTGTTAATGAACATGGCGTTGCCATTTCAACACAATATTTCCGAGGTTATAGTTCATAT
GGATCAACACACAAAGCGGACGCGATGAATATTACGCAAAATGAAATTGTGACATGGATT
TTGGGATATACAACAAGCATTGAAGATATGAAACAACAAGCATCCCAAATACATGTTGTA
GCTGTATATTTAAATGATATCGGTGAAGTTCCGCCATTGCATTATCATGTTTCCGATGCA
ACTGGACATTCAGTCGAAGTTTCATTTAAAGAGGGTGAAGTGGTTATAAAAGATAACCCT
ATTGGTGTCTTAACAAATCATCCAGACTTAGATTGGCATTATAGTAATTTAAGACAATAT
ATCAATATTTCTCCTTATCCAGCAACAGCAAATTTATTGGAAGGTGTAACGATTGAACCT
TTAGGCAATGAAGCAGGTACATTTGGATTGCCAGGTGGATTTACTTCAACTGAGCGCTTT
GTGAGAATGGCATTTATGAAAGCAAACATTGCTCAAAACAATGATAAAGAAATGGATTTA
ATGAATGCATTTTATTTATTAGATGCGGTAAATATACCGATTGGAATTGTACGTCCGCAT
GATGCTGACAATCACTATACGATGTATCAGACCGTAATAAATTTAACTACAAGAACGTTA
TATATTAAGTATTATGGCAGCAATGAAATAGTAGCATTAAAGCTCACAGATGATTTAATT
AATAGAAAAGATATGACGATTTTTAAGCCTGAGAAGCATATCACTATTAGAAAGTTGAAT
GACAATCAATAGCGATTGATAATGGAATTTGGTTGATATGATTTGATGGATGATTACTAT
CATACATTAGCGTTGAACCGCGAACATGGACGAATGATTAGTTGTTAATTTTGAAAATTT
ATAAAAGGTTAAACGAATGCAGTGAGAGATGTCATTTTAATATCAATGTATGGCTATTTT
GTAATGACAATGTAATGAGTTTAGTAAAACATTTCGGGAATATTAAATAGTTGGAAAATG
AGAATTAAATCCTTTACTCAGTTGTCTAATTCTTTTAGTATGTGCAGTACAGTTTAATTG
AAAACTAACTTTAACTTTAATGGAGGATGTTTTATACATGAAAAAATTAACAGCAGCAGC
GATTGCAACGATGGGCTTCGCTACATTTACAATGGCGCATCAAGCAGATGCAGCAGAAAC
GACAAACACCCAACAAGCACATACACAAATGTCAACACAATCACAAGACGTATCTTATGG
TACTTATTATACAATTGATTCTAATGGGGATTATCATCACACACCTGATGGTAACTGGAA
TCAAGCAATGTTTGATAATAAAGAATATAGCTATACATTCGTAGATGCACAAGGACATAC
GCATTATTTTTATAACTGTTATCCAAAAAATGCAAATGCCAATGGAAGCGGTCAAACATA
TGTGAATCCAGCAACAGCAGGAGATAACAATGACTACACAGCGAGTCAAAGCCAACAACA
TATTAATCAATATGGTTATCAATCAAATGTAGGTCCAGACGCGAGCTATTATTCACATAG
TAACAACAACCAAGCGTATAACAGCCATGATGGTAATGGAAAGGTCAATTACCCTAATGG
CACATCTAATCAAAATGGCGGATCAGCAAGTAAAGCGACAGCTAGTGGTCATGCGAAAGA
CGCAAGCTGGTTAACAAGTCGTAAACAACTACAACCATATGGACAATATCACGGTGGTGG
TGCGCATTACGGTGTCGACTATGCAATGCCTGAAAATTCACCAGTTTACTCATTAACTGA
TGGTACAGTAGTACAAGCAGGTTGGAGTAACTATGGTGGCGGTAATCAAGTAACGATTAA
AGAAGCGAACAGTAATAACTACCAATGGTATATGCATAATAATCGTTTAACTGTTTCAGC
TGGTGATAAAGTCAAAGCTGGTGACCAAATTGCATATTCAGGTAGTACGGGTAATTCAAC
AGCGCCTCACGTACACTTCCAACGTATGTCTGGTGGCATCGGTAATCAATATGCAGTAGA
CCCAACGTCATACTTACAAAGTAGATAATACAGTAAATCCCAAGTTACGATATCATACGC
AACTTGGGATTTTTTCGTTTTAATAATAGGTATAAGCCCATTGCTTGTCCTCTAAAACAT
GTTGATAAAAAGGATCTTGGCCAATTAACTTGATATCATCTGCAAGTGCTTCAACTTCAT
CTAAATGATGGGTAGTTAATATAATTAAACATTTAGATTTCATAATGTTAAGTAGTTGGT
GGATGTCATGTCTAGATTTTAAATCAATACCAACTGTCGGTTCATCTAAAATGAGAATTC
GAGGTTGACCTAGTAAACCTACTAATATATTAATTTTACGTTTATTCCCACCGGACAATG
TAGATACTTTGGCAGACGTATCATCAAAGTTTAATTGCTGTAAATATTCGTTGATAGTTG
TATCGTTAATTGGATTTTTACAAAGTGATTTAAAAAATTTAATGTTTTCAGCCACTGTCA
TGTGTTCAAATAACGCAATGTCTTGTGGCACATAACCGATGTGATTTTGTATTTGTCTTT
GATTCCATTTTTCGCCGAAATAGTTGATAGTTCCATCATTAGCTTTTTCAATACCAGCAA
TCATACGAAGTAATGTTGATTTTCCAGCGCCATTATCACCAAGTAATACGGTTAAACGAT
TACTATCAAAGGACATGGTTAAATGATTGAAAATCTGTTTGTTACGGTAACGCTTTGAAA
GGTTATTAATTTCTATCATCAGTTACGCTCCTTTACATGAAAATGGTCAAGTATACGATA
CCCATAGCAAGTGCATATATAAATGTCATGAATAATCGATGACTTATTGTTTGAATATGG
AATAAGATAAAGACGATACCTATCTCATAAATCAATATAAGTAACAGTGATTTTAAGTAA
AATATTAAGCTGAGTGGTTGAGACAAATATAGACTAACTGCCAATAGTACCAACAATAAC
AAGATCGTATGTGTCATTACATAAGTACTATATAGTTTGAAACGGCTTAAATGATATTGT
GATAATCGTTGCAATGCTGCTTGTTGGTTTAAACGATAATGAAGTACTACTTGAACAGCG
CTAACAAATAAAATCACCGCAAAGATTAAGCTAATTGAAATAGAGTGTTGTGCTTGTTTA
GTAAGCGACACAAATTTGATTTTAGATTCAGGTGTATGTTTATGATAGGACTTGTTGATA
GCATCGATGGATTGATGCTGTTTCATATCCTCAAGGTGTTCATAAATAATGTTAGGAATT
TGCTGTTCATATAATGAACTACTAACAATTTCTACAGCAATACCACCTATAAAGTCATCT
CTACCATATAACTGTATCGTTTCTTTTAAACGGTTCTCTTTTAATTTTTGAGAGAAACCT
TTAGGAATTTGCATACTTAAAATAGCTTCCTTTTTAGTAACATCATCTTCAATATAGCTT
TCATCTTCATCGACTTTTTTAATAGTTACATAGTCAGATTGTTTAATTTTATTGACGAAT
GATTTTGATGCAGTGGTTTGGTCTAAATCTTGAATGGTAATCGGTATTTTGAAGTTGTCA
TGTGCTACACGGTAACCCATACCAATAAGTACGAGTGCGATGACAATGGTTGTTACGAGC
AAGATGTATTGTAACCATTGCTTGAACACAACAAGTTGTATATAAGGCTTCATTGACGAT
ACCTCCAAACCAATACAGCTAAATTAATTATCAAAAGTGCGATGAAGCTAAGATAGAAAC
TAGGGTGCAGTTCTAAAATGTAGTTGTTTAAAATAATTTCTAACAATTGATTTGTTACAA
CTGCGAATGGTTGAATATTGAAAACGCCATTTGCTATATGTTGTAAAAAAATCGTAGGTA
TTGTTAAACCAGATAACACCAGGATGACAATAGCTAATATGACTTTACTAATACTATTCA
ACAAGCCTGTTGTTAAAAGTTCGATGAGTAATAACCACAGTATTAAAAAGGTAACATAAT
AGCTTAAATGAATGGCTAACGTTGGCCAATTATATAATTCAAAGGTATTCGGAATACTGA
ACATAATCCAAACTACACCAACGATACTCCATAACATAGTATAAAACCATGTAATCAACG
CACGAATGATTAACAAACGCTCTTTAGAAAAATGAAACATTTTCAATCGCGCTTTCAATA
CAGTATCTTGATTCATTTTCAAAACTGTAAATAAAGATAGTGCAAAGATGAATACCGTTG
CTAAAAATCCTGTAATTGCATAATAACTGCCCGTATCGTATAAATGAATCGGTTCTAAGT
TAAATGCACCTGAACGGTTTAATCCTGTAATCAGCAAATCAGTCATAACATTGATACTGT
CAGAATGTGATGCTTTCGGTGCTAAGTCTTGAAAAGCTAAGATGCCACCCATTGATCGCA
TAAGACGTTGGTAAACAGAATCTGTTAGCTGAGATAGCACGACACTTTTCATGGATTGTT
GATCATATGTATATACTGAAATTGGTAGTTCGCCTTGTTTATAAAATGCCTTGGTCATAC
CTTTATCAAAAACAAAATAGCCTTGAAGTTTCTGCTGTTTTAGCAAAGTATGTGCTTGCT
TATCATCATATGCTTTAATGCTCACATTTTTTCCTAGGTTACTCCCTTTACCAATAGAGT
TTAAGATTAATTTCGTTTCACTTGATTGATCTTTATCTACGACACCTATATTAAAATGAT
TGTCATCTTCTGTTACATGTTGGATCGTCGTTAATGTAATAAGGAGTGCCGCTAATATAA
ATAGTAAATAGATAATCAAATACCACTTTTTCAATAAAAAAGAGTGGTAGATGCGAAACA
AATGTATTGTTTTCATTTAACCACTCCTCCAATGATAAGATTGAAAGGCAAGATGACCTT
CCAATCTTATTTTTATATTTTAGTTATTTAGATGCCTTTTTTAAAATTGATTCAAACATT
TTGCCGCCATTTTTTTCGATTTCTTTTTCAAGTTTTTCACGGTCTTTTGAAGATAGACTA
TTGAAATCTTTCGCACCACTATCATCAAAATCAATATCTGCTTTCAATTTTGTGCTAGAT
TTTAAAATGAAATTAATTGGTTCTTCAGCATATTTGATGCCGATATTTAACGTAGATTTC
TGAGTGTTATTTTTTACGTCAGAATCTATATTATTTTCAAAAGTGAATTCATTTTCGTCG
CTATATTTATCTAATGCGACAGTGATTTTACCTTTATCTTGACGTTTTGTGCCATCTACT
TTTTCTTGGTTATCTAATTTGATTTTTGATTCATCATATTCTGTCTTTTTACCAAATTCG
TATTTATCATTATATTTATTATCTTTTTCTTTAGAAGATACGCCTTTAATTGTATATTTC
GCTTCAGCATACGTGTATTTATCTTGATCGAAATCAAGTGCGTAATCTAGTTTTAACTTA
TCGTCTTCTAAAGTATTAGTACCTTTGATTTTAGTTTTATTATTTTCTTTGTCTGTAATA
GTAATTTCTCGTTTTACAATCGTATGTTTTTCGGTATAAATTTTAGATTGAATTTTAGCA
AATTCATCCTTTTTAGTTTCTTTGACATCGTCAATTGCTTTTTTGATGTCTTTATCAAAG
TCTTTTGTAGCACCTTGTTCTTCCATTAATTTTTTAAGGTCTTTATCCTTTTTAGCTTCT
TCTAATACAGCTAATGTAATTTTTTTAGTGTCAGCTCTGCTAAGTGTTAACGTGACAGGT
CTAACTTTGTACTTTTCACCATTAACCTTAATTTCTTCTTTTTTACCTTTATCAAAATTA
TCGTCATCTAATTTGTCGACAATAAGTTCGGAATATTTTTCGGCAATTTTGCTGTAGTCA
CTTTGTTGTGCTTGAGCATTACTAAAAAGAGTATTTAAATTTAGTTGTTGGTTTGTAATA
CCATTTTCTTTTGCTGTTTCTTCATCTTCACCTGTAAGTTTTGAATAAGTTGATAATAAA
TCAGAATTATTAACACTATATTTCCCTTTAAATAATGGTGATTCGAAATAATGCTTATCT
TTATCTGCAGCTAACTGGAATTTCCCTAATGCAGAGTCTGCTATTGTTGGTTCAAGATTA
ATCATTGATTTCTCTTTTTTAGGATCATGTCCATATGACATTTTAATTTTAGAAGCATTA
ACAACAGATTTAGGAATACCAAGCCCCTTAACAATTTCATCTGATGCATCTGCGCTTAAT
TCTAATGAAGATAAAAATGAATTATCTTTCATCTTTTCTTGGAACTTCACTTCGTTTTCA
AAACGGTCATTAAAATAATCTTTATACATTTTTGCAGTTTGTTGTTCACTTTTTAAGTAT
GTATTTTTCGGTGTGTTTGCAAAAAATGCATAAACTCCCCATGCGATTCCACCTATTAAT
AATAAGACAATAATAATAGGAATTATAATTTTTAACTTTTTAGACATTTTGCTTCCTCCC
AATTATTTATGAGTTAATCATATCAGAACAATACATTTTATTAAATGGTTTATTTTAAAT
TTTGTTTAAATTAATAGAATTTTAGTTATAATAATGTTTAATAAGTTATTGAAAATCTAA
TAAACTACAAAAAATAGTTTGATTACATAATGATTCTTGAAAAATGTCGGTTAACTTAAT
AATATGCATTTTTTTGGCGAAGAAGATTTATTTAACTTATAAAAATATTGAAGTAAGATT
GGGGAGATTATGAATTTATGGAATTGAAAGTCGATGATTTTGTAAAGAATATAAAAAGAC
CATACTTGACTGTATTGGGAGTATTTGTAGTTGCAGTTTCATTATTTTTTGACGCGATTA
TGTTTTTCTACGCTAAACTATATGATAAATTGCCTATGTATTTACTGGTGTTTATGGCCT
TTACAGCTGTAATTTTGATTATGATGTACATACAAGAGAAAAATGAAAATTACAAAGTTG
AAAAAAGATATGTGGTTAGATATCTCACACTTAACGTTATTGTGGGATATACTTTGCCAT
TGCTTTTTGTATCTATTTACGTTTTTGGTGTAGTCGGTTTTGGATTTGATGTTTTCAATT
ATTGTCTAGGTATTATCTTGATGTTATTTATTTCTTGGTTAGGTTTATTTTTATTTTATA
AAAACGAATTTGATAGTGAAAATCCTAATCCTGCAGTTAATGCCATAGCAATTATTATAA
AATTATTTGCTTTTGGAGGAATATTTTATATAAGTCTAATAGTTCCTGTAACACAGCAAG
AAGAGATTTTTATAGGGTTAAGTATATTCATCAATATAATTGTTGATGCTCTTCTTGTTA
GGTCATATTTTAATTACGCGTTATATAAGAGTATTAAGAAAGATATCGAAAATGAAGGTA
AGACAATGTAAAGGAAAGACATAAAAAATAATAGGAGTCTAACCATGATAATTTTTATTT
TAATAACAATATTTGCTATTTATTATATAGCTATGATTGCTAGTTTGTTTAAAAGTGAAG
GTTTTTCAATAATAGGTTTAATATTAGATGTTGTTATAATGGGGACATTGATTTTTTACT
ATTTTATAGGCGCTCGCTTTGTTGATCATGATTTAAGCAACTTTTTAATGTTTATGGATA
CTGGATCATATATTTTTATGTACTTTGCAATTAAGTGTTTATGGGTGAAACCTAAGGTAG
TAAATTATTTGATTGCAAAAGAATTGGGTGAATCTAAAGAGGTCATTGAAGAGCAGGAAT
TAGATTTACAGACATCAAAGATAAGAGGTATCTACTTTTTCATTATTTCAGTAGTGATGT
TAATTATCACTAAATTAAGAATGCAACCTGAGTTACAGGCAGATGCTATATCGATGAATC
CTGTATTTATTTTTGTTGGTGTTATAATCATTTTAATTTGGCTAGTACTGGATATATATC
GCAAGAAAAAATACGGTATATTCTTATTCAAGACGATAGTGCCACTAGTTGTTACGACTT
GGATTATTATAGCTACAATTATACTTTCGTAAACGATTTTGATTAATGGGGAATGTAGAG
AACATTTCTTTGTAATTTTATAATCGAATAACATACAAAATAAAGCGACCAATTTTGCAG
TGTTACGAATTGTAAACTGCGAACTGGTCGCTTTTTATTGATGTCATGATTAATTTAATG
GATGTAATTATATGATGAAACTTCTGAAGCAGAGATGGTTCTTGATGAAACGATATATTC
ACCAATCCAGTTCATTTCTGAAATTAGAATACTTCCATCAATATTAACTTTCTCAACGTA
GGCTACATGACCAAATGGACCGTTTACTGTTTGTAAAATTGATCCTCGTGTTGGGTGTCT
ATCTACTTTGAAGCCATTGCTTGAAGCTTGGCCTGCCCAGTTTTTAGCATCTCCCCAAAA
TGTACTAATCGTGTGTCCATCTTTGGCACGTTTATCAAAGACATACCATGTACATTGTCC
AGCAGTATATAAGTTGTTCTTACTTGTGATAAGAGGCTGATCAATGATTTTACCGTTACC
TAATGCTAAAGGTTTACCGTCAGCAGTCTTTGCTTTGTCATTAAATTCGGCGATTTGTAA
TTCGTCATACAATTCGTCTAAATCGATGCCTGTAATAAGCCCTTTGTTATCTTTTGAAAA
AGCGTTATTTAATTCATCGTCATTGTCTTCGACATTCGGTATTGCTGGTGTCAAAGGATT
GCTTGGTGACGTTTGAGGCGGTGTGTGTGAATCAATTGCGTCATTAATGTGCGTATACTG
ACCACTTAATGAAGAATGGTACTGATTGTTGTTAAGATCACGTTGATTTGCGTGTTGATG
ATTGTCGTTTGTACGTGACTGTTTTTGATGATTGTTGTTTGGCGTGTTGTTTTTGTCATA
AGTATAAGTATACGCGCCGGTGTCTTTATTCACTTTGAACTGTGCGTTTGGGTGTGCTTT
CTTTGCTTCTTCTAATGTTTTGCTATCATTCGTATATGCTTGAGCCGAGTTAGGCGACAT
ACTAAATAAAGTAAGAGTTGTCATCGTCAGTAAAATTGTTTTCTTCATAATAACCATTTA
ATCCTTTATGTATTTAATTTAATTTTAGTATACACATTTATATTACAAAAATGAATGGTT
AATTAAAAATATATGGGTATATTCAATATATTTATTTAAAAAAAGCTAAAAATACTTAAA
AAACTATATACATATACTAATAATTTATATATTATTTGAGTAAGGAGCACTTTTTCAAAA
AATAGTGTCCCTAAAAAGTTTTGATAAACTTAAAATATTCAGGAGGTTTCTAGTTATGGC
AATGATTAAGATGAGTCCAGAGGAAATCAGAGCAAAATCGCAATCTTACGGGCAAGGTTC
AGACCAAATCCGTCAAATTTTATCTGATTTAACACGTGCACAAGGTGAAATTGCAGCGAA
CTGGGAAGGTCAAGCTTTCAGCCGTTTCGAAGAGCAATTCCAACAACTTAGTCCTAAAGT
AGAAAAATTTGCACAATTATTAGAAGAAATTAAACAACAATTGAATAGCACTGCTGATGC
CGTTCAAGAACAAGACCAACAACTTTCTAATAATTTCGGTTTGCAATAAGCATTCTGAAA
TTGGCAAAGTCACATTTTCTAATGTGGCTTTGCTTATCATTTTTTTAAGAAAACAACTGA
AAGGAAATAAGCATGAAAAAGAAAAATTGGATTTATGCATTAATTGTCACTTTAATTATT
ATAATTGCCATAGTTAGTATGATATTTTTTGTTCAAACAAAATATGGAGATCAATCAGAA
AAAGGATCCCAAAGTGTAAGTAATAAAAATAATAAAATACATATCGCAATTGTTAACGAG
GATCAACCAACGACATATAACGGTAAAAAGGTTGAGCTGGGTCAAGCATTTATTAAAAGG
TTAGCAAATGAGAAAAACTATAAATTTGAAACAGTAACAAGAAACGTTGCTGAGTCTGGT
TTGAAAAATGGCGGATACCAAGTCATGATTGTTATCCCAGAAAACTTTTCAAAATTGGCA
ATGCAATTAGACGCTAAAACACCATCGAAAATATCACTACAGTATAAAACAGCTGTAGGA
CAAAAAGAAGAAGTAGCTAAAAACACAGAAAAAGTTGTAAGTAATGTACTTAACGACTTT
AACAAAAACTTAGTCGAAATTTATTTAACAAGCATCATTGATAATTTACATAATGCACAA
AAAAATGTTGGCGCTATTATGACGCGTGAACATGGTGTGAATAGTAAATTCTCGAATTAC
TTATTAAATCCAATTAACGACTTCCCGGAATTATTTACAGATACGCTTGTAAATTCAATT
TCTGCAAACAAAGATATTACAAAATGGTTCCAAACATACAATAAATCATTATTGAGTGCG
AATTCAGATACGTTCAGAGTGAACACAGATTATAATGTTTCGACTTTAATTGAAAAACAA
AATTCATTATTTGACGAACACAATACAGCGATGGATAAAATGTTACAAGATTATAAATCG
CAAAAAGATAGCGTGGAACTTGATAACTATATCAATGCATTAAAACAGATGGACAGCCAA
ATTGATCAACAATCAAGTATGCAAGATACAGGTAAAGAAGAATATAAACAAACTGTTAAA
GAAAACTTAGATAAATTAAGAGAAATCATTCAATCACAAGAGTCACCATTTTCAAAAGGT
ATGATTGAAGACTATCGTAAGCAATTAACAGAATCACTACAAGATGAGCTTGCAAATAAC
AAAGACTTACAAGATGCGCTAAATAGCATTAAAATGAACAATGCTCAATTCGCTGAAAAC
TTAGAGAAACAACTTCATGATGATATTGTCAAAGAACCTGATACAGATACAACATTTATC
TATAACATGTCTAAACAAGACTTTATAGCTGCAGGTTTAAATGAGGATGAAGCTAATAAA
TACGAAGCAATTGTCAAAGAAGCAAAACGTTATAAAAACGAATATAATTTGAAAAAACCG
TTAGCAGAACACATTAATTTAACAGATTACGATAACCAAGTTGCGCAAGACACAAGTAGT
TTGATTAATGATGGTGTCAAAGTGCAACGTACTGAAACGATTAAAAGTAATGATATTAAT
CAATTAACTGTTGCAACAGATCCTCATTTTAATTTTGAAGGCGACATTAAAATTAATGGT
AAAAAATATGACATTAAGGATCAAAGTGTTCAACTCGATACATCTAACAAGGAATATAAA
GTTGAAGTCAATGGCGTTGCTAAATTGAAAAAGGATGCTGAGAAAGATTTCTTAAAAGAT
AAAACAATGCATTTACAATTGTTATTTGGACAAGCAAATCGTCAAGATGAACCAAATGAT
AAGAAAGCAACGAGTGTTGTGGATGTAACATTGAATCATAACCTTGATGGTCGCTTATCG
AAAGATGCATTAAGCCAGCAATTGAGTGCATTATCTAGGTTTGATGCACATTATAAAATG
TACACAGATACAAAAGGCAGAGAAGATAAACCATTCGACAACAAACGTTTAATTGATATG
ATGGTTGACCAAGTTATCAATGACATGGAAAGTTTCAAAGACGATAAAGTAGCTGTGTTA
CATCAAATTGATTCAATGGAAGAAAACTCAGACAAACTGATTGATGACATTTTAAATAAC
AAAAAGAATACAACAAAAAATAAAGAAGATATTTCTAAGCTGATTGATCAGTTAGAAAAC
GTTAAAAAGACATTTGCTGAAGAGCCACAAGAACCAAAAATTGATAAAGGCAAAAATGAT
GAATTTAATACGATGTCTTCAAATTTAGATAAAGAAATTAGTAGAATTTCTGAAAAGAGT
ACGCAATTGCTATCAGATACACAAGAATCAAAATCAATTGCAGATTCAGTTAGTGGACAA
TTAAATCAATTAGATAATAATGTGAATAAACTACATGCGACAGGTCGAGCATTAGGCGTA
AGAGCGAATGACTTGAACCGTCAAATGGCTAAAAACGATAAAGATAATGAGTTGTTCGCT
AAAGAGTTTAAAAAAGTATTACAAAATTCTAAAGATGGCGACAGACAAAACCAAGCATTA
AAAGCATTTATGAGTAATCCGGTTCAAAAGAAAAACTTAGAAAATGTTTTAGCTAATAAT
GGTAATACAGACGTGATTTCACCGACATTATTCGTATTATTGATGTATTTACTATCAATG
ATTACAGCATATATTTTCTATAGTTATGAACGTGCCAAAGGACAAATGAATTTCATTAAA
GATGATTATAGTAGTAAAAACCATCTTTGGAATAATGTCATTACGTCAGGTGTTATTGGT
ACAACTGGTTTGGTAGAAGGATTAATTGTCGGTTTAATTGCAATGAATAAGTTCCATGTA
TTAGCTGGCTATAGAGCGAAATTCATCTTAATGGTGATTTTAACTATGATGGTCTTCGTA
CTTATTAATACGTATTTACTAAGACAGGTAAAATCTATCGGTATGTTCTTAATGATTGCT
GCATTGGGTCTATACTTTGTAGCTATGAATAATTTGAAAGCAGCTGGACAAGGTGTGACT
AATAAAATTTCACCATTATCTTATATCGATAACATGTTCTTCAATTATTTAAATGCAGAG
CATCCTATAGGCTTGGCGCTAGTAATATTAACAGTACTTGTGATTATTGGCTTTGTACTG
AACATGTTTATAAAACACTTTAAGAAAGAGAGATTAATCTAATGTTGATGAATAGCGTGA
TTGCTTTAACTTTTTTAACAGCATCTAGCAATAATGGCGGACTTAATATTGACGTGCAAC
AAGAAGAGGAAAAGCGAATCAATAATGATTTAAATCAATATGATACAACGCTATTTAATA
AAGACAGCAAAGCGGTTAATGATGCGATTGCTAAGCAGAAAAAAGAACGACAACAACAAA
TAAAAAATGATATGTTTCAAAATCAAGCGAGTCACTCGACTCGCTTGAATGAAACTAAAA
AAGTGTTATTTTCCAAATCTAACTTAGAAAAGACTTCGGAGAGTGATAAAAGCCCCTATA
TTCAAAACAAGCAGGAGAAAAAAATATTCCCGTACATTTTGATGTCTGTAGGGGCTTTTT
TGACTTTAGGATTTGTCATTTTTTCAATTCATAAAGGGAGACGAACGAAAAATGAATCAG
CACGTAAAAGTAACATTTGATTTTACTAATTATAATTACGGCACATATGACTTAGCAGTA
CCAGCATATTTACCGATAAAAAACTTAATAGCTTTAGTATTGGATAGTTTGGACATTTCA
ATATTTGATGTCAATACACAAATTAAAGTGATGACGAAAGGTCAATTACTTGTTGAAAAT
GATCGACTCATTGATTATCAAATCGCTGATGGAGATATTTTGAAGTTACTATAGGAGGAA
AAATAGATGGTTAAAAATCATAACCCTAAAAATGAAATGCAAGATATGTTAACACCTTTA
GATGCTGAAGAAGCAGCTAAAACAAAATTACGCTTAGATATGAGAGAGATTCCTAAGTCT
TCAATTAAACCAGAACATTTTCATTTAATGTACTTATTAGAACAACATTCTCCATATTTT
ATAGATGCTGAATTAACTGAACTACGTGACAGTTTCCAAATACATTATGACATTAATGAC
AATCATACACCTTTTGATAATATTAAATCATTTACTAAAAATGAAAAATTACGTTACTTA
CTCAATATCAAAAATTTAGAAGAAGTAAATCGTACACGCTACACATTTGTGTTGGCACCA
GATGAATTATTTTTCACAAGAGATGGATTACCCATTGCTAAAACAAGTGGGTTACAAAAT
GTTGTTGATCCATTACCGGTGTCAGAAGCTGAATTTTTAACAAGATATAAAGCACTGGTT
ATCTGTGCATTCAATGAGAAACAATCATTTGATGCTTTAGTTGAAGGAAACTTAGAACTA
CATAAAGGAACGCCATTTGAAACTAAAGTTATTGAAGCGGCAACGTTAGATTTACTAACG
GCATTTTTAGATGAACAGTATCAGAAACAAGAACAAGATTATAGTCAAAATTATGCATAT
GTACGCAAAGTAGGACATACCGTTTTCAAATGGGTTGCTATCGGTATGACAACGTTAAGT
GTGTTATTAATTGCATTTTTAGCCTTTTTATATTTTTCAGTAATGAAGCATAATGAGCGC
ATTGAAAAAGGATACCAAGCATTTGTAAAGGATGATTATACGCAAGTACTAAATACGTAT
GATGATTTAGATGGTAAAAAATTAGATAAAGAAGCACTTTACATTTATGCCAAAAGTTAT
ATCCAAACAAATAAACAAGGTTTAGAAAAAGATAAGAAAGAAAATTTACTTAATAACGTG
ACACCAAATTCAAACAAAGACTACTTATTATATTGGATGGAATTAGGACAAGGACATCTT
GATGAAGCGATTAATATTGCCACTTATTTAGATGATAACGATATTACAAAGTTAGCGTTG
ATTAATAAATTAAATGAGATTAAAAATAACGGAGATTTATCGAATGATAAACGTTCTGAA
GAAACGAAAAAGTATAACGATAAATTGCAAGATATTTTAGACAAAGAAAAACAAGTTAAA
GATGAAAAAGCGAAATCTGAAGAAGAGAAAGCAAAAGCGAAAGATGAGAAATTAAAGCAA
CAAGAAGAGAACGAAAAGAAACAAAAAGAACAAGCACAAAAAGATAAAGAAAAACGTCAA
GAAGCTGAAAGAAAAAAATAGTATAGGACTGAGGCAAAGACAATGCATAAATTGATTATA
AAATATAACAAACAATTGAAGATGCTCAATTTGCGAGATGGTAAGACATATACTATTAGC
GAAGACGAGCGTGCAGATATTACGTTGAAATCGTTAGGCGAAGTCATTCATTTAGAACAA
AATAATCAAGGTACTTGGCAAGCGAATCATACTTCTATTAATAAGGTGCTTGTTAGAAAA
GGTGACCTTGATGACATTACATTACAGCTTTATACAGAAGCTGATTATGCATCATTTGCG
TATCCTTCAATTCAAGATACGATGACAATTGGACCAAATGCGTATGATGATATGGTTATT
CAAAGCTTGATGAATGCCATCATTATTAAAGATTTTCAATCAATACAAGAATCACAATAC
GTACGCATTGTGCACGATAAAAATACAGATGTGTATATTAACTATGAACTACAAGAGCAA
TTAACGAACAAAGCTTACATTGGTGATCATATTTATGTTGAAGGGATATGGCTCGAAGTA
CAAGCTGATGGTTTAAATGTATTGAGTCAGAATACAGTGGCATCGTCATTAATTCGCTTA
ACACAAGAGATGCCACATGCACAGGCAGATGATTACAATACGTACCATCGTTCGCCAAGG
ATTATTCACCGTGAACCGACCGATGATATTAAGATTGAAAGACCGCCACAGCCAATACAG
AAGAACAATACAGTGATATGGCGTTCCATTATACCGCCATTAGTAATGATTGCTTTAACT
GTTGTCATCTTTTTAGTGAGACCAATTGGTATTTATATTTTAATGATGATTGGTATGAGT
ACAGTAACGATAGTATTTGGTATTACAACGTATTTCTCTGAAAAGAAAAAGTATAACAAA
GATGTTGAAAAACGAGAGAAAGATTACAAAGCTTATTTGGATAATAAATCTAAAGAAATT
AATAAAGCGATTAAAGCACAACGTTTTAGTTTGAATTACCATTATCCAACGGTTGCTGAA
ATTAAAGATATCGTTGAAACGAAAGCACCAAGAATATATGAAAAAACATCGCATCATCAC
GATTTCTTACATTATAAGTTAGGTATTGCGAATGTAGAAAAGTCATTCAAATTAGATTAC
CAAGAAGAAGAATTTAACCAACGTCGTGATGAACTATTCGACGATGCTAAAGAATTGTAT
GAATTTTACACAGATGTAGAACAAGCACCATTAATCAATGATTTAAATCATGGACCAATT
GCATATATTGGTGCACGACATCTCATTTTAGAAGAATTGGAGAAAATGCTAATCCAATTG
TCAACGTTCCATAGTTATCATGATTTAGAGTTTCTATTTGTGACACGTGAAGATGAAGTT
GAAACATTGAAATGGGCACGTTGGTTGCCACATATGACATTGAGAGGTCAAAACATTAGA
GGGTTTGTTTACAATCAACGAACACGTGACCAAATTTTAACGTCAATTTATAGCATGATT
AAAGAACGTATCCAAGCTGTGCGTGAACGCAGCAGAAGTAATGAGCAAATTATTTTCACA
CCGCAATTAGTGTTTGTCATTACAGATATGTCATTAATTATTGATCATGTCATTTTAGAA
TATGTAAACCAAGATTTATCAGAATATGGTATTTCATTAATCTTTGTTGAAGATGTGATT
GAAAGTTTGCCAGAGCATGTAGATACCATTATTGATATCAAGTCTCGTACTGAAGGCGAA
CTGATTACGAAAGAAAAAGAATTAGTTCAATTGAAATTTACACCTGAAAATATTGATAAC
GTCGATAAAGAATATATCGCGCGACGTTTGGCGAATTTGATACACGTCGAACATTTGAAA
AATGCAATTCCTGATAGTATTACATTTTTAGAGATGTATAACGTGAAAGAAGTAGATCAG
CTTGATGTGGTTAATCGATGGAGACAAAACGAAACATACAAAACGATGGCAGTACCTTTA
GGTGTAAGAGGTAAAGATGATATTTTATCATTGAACTTACATGAAAAAGCACACGGGCCA
CATGGTTTAGTTGCTGGTACCACTGGTTCAGGGAAATCTGAGATTATCCAATCATACATT
TTATCTTTAGCTATTAATTTTCACCCTCATGAAGTTGCATTCCTATTGATTGACTATAAA
GGTGGGGGTATGGCGAACTTATTTAAAGATTTAGTCCATTTAGTTGGTACGATTACAAAC
TTAGATGGCGATGAAGCGATGCGTGCCTTAACATCAATCAAAGCCGAATTGAGAAAACGT
CAACGTTTATTCGGAGAGCATGATGTTAACCATATTAATCAATACCATAAGTTATTTAAA
GAAGGTGTTGCGACAGAACCAATGCCACATTTATTCATTATTTCCGATGAGTTTGCCGAA
TTAAAATCAGAACAACCTGATTTTATGAAAGAACTTGTATCAACGGCACGTATTGGACGT
TCGTTAGGTATTCATTTAATACTTGCGACACAAAAACCATCGGGTGTTGTTGATGACCAA
ATTTGGTCTAACTCTAAATTTAAATTGGCATTAAAAGTACAAGATAGACAAGACAGTAAT
GAAATTTTAAAAACACCAGATGCAGCAGACATTACATTACCAGGTCGTGCGTATTTACAA
GTTGGTAATAATGAAATTTATGAATTATTCCAATCTGCATGGAGTGGTGCAACATATGAC
ATCGAAGGCGATAAATTAGAAGTTGAAGATAAGACGATTTACATGATTAATGACTATGGT
CAACTTCAAGCAATCAACAAAGACTTGAGTGGACTTGAAGATGAAGAAACGAAAGAAAAT
CAAACTGAGTTAGAAGCGGTTATCGATCATATCGAATCTATTACAACACGATTAGAAATT
GAAGAAGTTAAGCGTCCATGGTTACCACCATTGCCAGAAAATGTATATCAAGAAGATTTA
GTAGAAACAGATTTCAGAAAATTATGGTCAGATGATGCAAAAGAAGTGGAATTAACATTA
GGACTTAAAGACGTACCAGAAGAACAATATCAAGGACCGATGGTATTGCAATTGAAAAAA
GCTGGTCACATCGCGTTAATCGGAAGTCCAGGATATGGTAGAACAACGTTCTTACACAAC
ATTATTTTCGATGTTGCAAGACACCATCGTCCTGATCAAGCACACATGTACTTGTTCGAT
TTCGGTACCAATGGTTTGATGCCAGTCACAGACATACCACATGTCGCTGATTACTTTACA
GTAGATCAAGAAGACAAGATTGCGAAGGCGATACGTATATTTAATGATGAAATTGATCGT
CGTAAGAAGATTTTAAGTCAGTATCGTGTCACTAGTATTTCTGAATATCGAAAATTAACT
GGTGAAACAATTCCGCATGTCTTTATTCTTATTGATAACTTTGACGCAGTAAAAGATTCA
CCTTTCCAAGAAGTTTTTGAAAATATGATGATTAAAATGACACGTGAAGGGCTAGCATTA
GACATGCAAGTAACCTTAACTGCCTCAAGAGCTAACGCTATGAAAACACCAATGTACATT
AATATGAAAACGCGTATCGCAATGTTTTTATATGATAAATCAGAGGTGTCGAACGTAGTA
GGACAGCAAAAATTTGCGGTTAAAGATGTAGTGGGTCGAGCATTGTTAAGTAGTGATGAC
AACGTATCATTCCATATTGGCCAACCATTTAAACATGATGAGACCAAATCATATAATGAT
CAAATTAATGATGAAGTATCAGCGATGACAGAATTTTATAAAGGTGAAACACCAAATGAT
ATTCCTATGATGCCAGATGAAATTAAATATGAAGATTACAGAGAATCATTAAGCTTACCA
GATATAGTTGCAAATGGTGCTTTACCAATTGGATTAGATTATGAAGGTGTTACACTACAA
AAAATTAAATTAACTGAACCAGCAATGATTTCATCAGAAAATCCGAGAGAAATTGCGCAT
ATTGCTGAAATTATGATGAAAGAAATTGACATATTAAATGAAAAATATGCGATTTGTATC
GCAGATTCAAGTGGAGAGTTTAAAGCTTATAGGCATCAAGTGGCTAACTTTGCCGAAGAA
AGAGAAGACATTAAAGCGATTCATCAACTAATGATTGAAGACTTAAAACAAAGAGAAATG
GACGGTCCATTTGAAAAAGATTCACTTTATATTATCAATGATTTTAAAACATTTATTGAT
TGCACGTATATTCCGGAAGATGATGTTAAAAAGCTTATTACAAAAGGACCAGAACTTGGC
TTGAACATTTTATTTGTCGGCATTCATAAAGAATTAATAGATGCTTATGATAAACAGATT
GATGTTGCACGTAAAATGATTAACCAATTTAGTATAGGTATTCGTATTTCAGACCAACAA
TTCTTTAAATTTAGATTTATTCAACGAGAACCTGTTATTAAAGAAAATGAAGCATATATG
GTCGCAAACCAAGCTTATCAAAAGATTAGATGGTTTAAATAGCAATGAATTAAATAGGAG
GGAGGTATGTTATGAATTTTAATGATATTGAAACAATGGTTAAGTCGAAATTTAAAGATA
TTAAAAAGCATGCTGAAGAGATTGCGCATGAAATTGAAGTTCGTTCTGGATATTTAAGAA
AAGCTGAACAATATAAGCGATTAGAATTTAATTTGAGTTTTGCACTAGATGATATTGAAA
GCACAGCAAAGGACGTACAAACTGCAAAATCTAGTGCTAATAAGGACAGTGTAACTGTTA
AGGGAAAGGCGCCCAATACGTTATATATTGAAAAAAGAAATTTGATGAAACAAAAGCTTG
AAATGTTGGGTGAAGATATCGATAAAAATAAAGAATCCCTCCAAAAAGCTAAGGAAATTG
CTGGCGAAAAGGCAAGTGAATATTTTAATAAAGCAATGAATTAATATTGAGGTGAAGATA
TGGGTGGATATAAAGGTATTAAAGCAGATGGTGGCAAGGTTGATCAAGCGAAACAATTAG
CGGCAAAAACAGCTAAAGATATTGAAGCATGTCAAAAGCAAACGCAACAGCTCGCTGAGT
ATATCGAAGGTAGTGATTGGGAAGGACAGTTCGCCAATAAGGTGAAAGATGTGTTACTCA
TTATGGCAAAGTTTCAAGAAGAATTAGTACAACCGATGGCTGACCATCAAAAAGCAATTG
ATAACTTAAGTCAAAATCTAGCGAAATACGATACATTATCAATTAAGCAAGGGCTTGATA
GGGTGAACCCATGATGAAAGATGTTAAGCGAATAGATTATTTTTCTTACGAAGAATTAAC
AATTTTAGGTGGTAGTAAATTGCCTCTCGTAAATTTTGAATTGTTTGATCCATCAAATTT
TGAAGAAGCTAAAGCTGCTTTAATTGAAAAGGAATTAGTAACAGAGAATGACAAGTTAAC
TGATGCAGGTTTTAAAGTGGCTACATTAGTCAGAGAGTATATTAGCGCCATTGTAAATAT
TCGAATTAATGATATGTATTTTGCACCATTTAGCTATGAAAAAGATGAATATATTTTGTT
AAGCCGGTTTAAAAATAATGGGTTTCAAATACGAATTATCAATAAAGACATTGCATGGTG
GTCGATTGTACAATCATATCCTTTATTGATGAGACAAGAAAAGTCCAATGATTGGGACTT
TAAACAAATTGACGATGAAACATTGGAGAACTTAAATAATGAAAGTATCGATACGATTGG
GCGTGTTTTAGAAATTGAAATATACAATCATCAAGGTGACCCTCAACAAAGTTTATATAA
CATTTATGAACAAAATGATTTGTTATTCATTCGATACCCATTAAAAGATAAAGTGCTGAA
TGTTCATATTGGTGTCATTAATACATTTATACGAGAATTATTTGGATTCGATACTGATGA
AAATCATATTAATAAAGCAGAGGAGTAATGACGTTGAGTGGAAAAATTAGTGTTAAAGCT
GAAACGATTGCACATGTTGTAAAAGAATTGGAAAGCATAAGTCAAAAGTATGATGAAATA
GCTCAAAACTTTGGAAAAATAGCGCAATTAAATTACTACAGTAGTGAAAAAGCTGCACAT
TCTATGGAAAATGGCTATAGTAGTGCTGCAACAGTCATTAGTGGTCTCAAAGGTCCATTG
AGTACACTCGGTGGTGGCGTCATGAATTCAGCACAAAAGTTCTTTGAAGCAGATGAACAT
TGGGGTACGGAATTTGCCAAGCTTTACTATAATATTGAGGGATAGGTGCATGACATGACA
AAAGATATTGAATATCTAACAGCTGATTATGACAATGAAAAGTCATCTATCCAAAGTGTA
ATAGATGCAATAGAGGGTCAAGACTTCTTAGATGTAGATACAACAATGGATGATGCGGTA
AGCGATGTCAGTTCTTTAGACGAAGATGGCGCAATATCATTAACAAGTAGTGTAGTAGGT
CCACAAGGATCTAAATTAATGGGGTATTATCAAAATGAGTTATATGATTATGCATCTCAA
TTAGATTCGAAAATGAAAGAAATTATTGACACGCCATTTATAGAAGATATAGATAAAGCA
TTCAAAGGTATAACGAATGTTAAATTGGAAAATATACTAATTAAAAATGGTGGTGGACAT
GGTAGAGATACCTATGGGGCTTCTGGGAAAATTGCAAAGGGAGATGCCAAGAAAAGTGAC
AGCGATGTTTATAGCATCGATGAAATATTAAAATCGGATCAAGAATTTGTAAAAGTAATT
GATCAGCATTACAAAGAAATGAAAAAAGAAGATAAGAAATTATCTAAAAGTGATTTTGAA
AAAATGATGACTCAGGGCGCTTCTTGTGATTACATGACAGTAGCTGAAGCGGAAGAGCTA
GAGGAGCAAAAGAAAAAAGAAGAAGCTATAGAGATTGCAGCACTAGCTGGTATGGTAGTT
TTATCTTGTATTAATCCTGTTGCTGGAGCAGTAGCTATTGGTGCTTATTCCGCTTATTCA
GCAGCAAATGCAGCCACAGGAAAAAATATTGTAACTGGAAGAAAGCTATCTAAAGAAGAA
CGAATCATGGAAGGACTTTCGCTTATTCCATTGCCAGGTATGGGCTTCCTCAAAGGTGCT
GGGAAAAGTTTAATGAAATTAGGCTTCAAAGGCGGAGAAAAATTTGCAGTTAAAACAGGA
TTGCAAAAGACAATGCAACAAGCAGTTAGTCGTATTTCACCTAAAATGGGAATGATGAAA
AACAGTGTGTTGAATCAATCTCGTAACTTTGCTCAAAATACTCATGTTGGACAAATGCTG
AGTAACATGCGTGGTCAAGCAACTCATACTGTTCAACAAAGTAGAAATTGGATTGGACAA
CAAGCACAAAATGTCAAACGAATAGTGAATAATGGACTTGATAAAGAAATAGCACATCCA
TTTAAACAACAACTTGCACCAGCGGGAATGGGTGGTATAAAATTTGCTGAAACAACTACT
TTGAGAAACATGGGTCAAAACATAAAGCGTGCTGTTACACCACAAAATCACGTGACACAT
GGTCCAAAAGATAGTATGGTGAGAAGTGAAGGCAAACATAGTATAAGTAGCCATGAAATG
AATTCATCAAAGTATGTTGAATCACCAAACTACACCAAGGTTGAATTCGGAGAACACTAT
GCAAGACTTAGACCTAAGAAACTAAAGGCGAATATTGAATACACAACACCTACTGGTCAC
ATATATCGAACCGATCATAAAGGTCGCATAAAAGAAGTTTATGTAGACAATCTCTCTCTA
AAAGATGGGGATCGTAATAGCCATGCACAAAGAACTGTGGGGGGAGAGGATAGATTACCA
GACGATGATGGAGGTCACTTAATCGCTAGAATGTTTGGTGGTTCAAAAGACATTGATAAC
CTTGTGGCACAAAGTAAATTTATCAACCGTCCATTTAAGGAGAAAGGTCATTGGTATAAT
CTTGAGAAAGAGTGGCAAGAGTTCTTAAACTCTGGGAAAGAGGTGAAAAATATTAAAATG
GAAGTAAAATATAGCGGTAATAGTCAAAGACCGACTATATTTAAAGTTGAATATGAAATT
AATGGTGAAAGAAATATTAGAAGAATATTAAATAAGTAGAGGTGCCAACATGACATTTGA
AGAGAAGCTTAGCAAAATATACAATGAAATTGCGAATGAGATTAGCAGTATGATACCGGT
AGAGTGGGAAAAAGTATATACAATGGCTTATATAGATGATGGAGGAGGTGAAGTATTCTT
TAATTATACTAAACCAGGTAGTGATGACTTGAATTATTACACCAATATACCTAAGGAGTA
TAACATTTCTGTGCAAGTATTTGATGATTTATGGATGGATTTATATGATTTATTTGAGGA
GTTAAGAGATTTATTTAAAGAAGAAGATTTAGAACCATGGACATCATGCGAATTTGATTT
TACAAGAGAAGGTGAATTAAAAGTTTCATTTGATTATATTGATTGGATAAATTCAGAATT
TGGTCAAATAGGTCGACAAAATTACTATAAGTATAGAAAATTTGGAATTTTACCAGAAAC
GGAATATGAAATTAATAAAGTTAAAGAAATCGAGCAATATATTAAAGAGCTAGAAGAATA
AACTATCTTAATGTAAGACTAAACAATAAAGCTTTGTTTAGTCTTTTTAGCGTTTAAGTA
AAAAGCAATAGATACCGTAAAGTTGATGCTCATCAAATAATAATATAAAGATAATTTTAG
GTTTTTAAACTTTTAATCGAAAAGAATCTAAGTTTATAGCTTTAAATACGTAATATGCTA
TTTAAAAAATAATGTATAGGAGATAGATATGACTACTAAAGAAAATATTGATACTCTTCG
AAAGCCAGGCGCACAAGCCTTAAGTTTAATATCATTGTTTTTGATACTTTTTTCATGTTT
GACTTTCTTTTTTGGTTTAGATTATGAAAGGTTTCCAAATTATTTAAAGATAACGACAAT
TATAGAATTAATAATTATTGTAATTAGTTTACTTCAATGGATTAGATTTATAGATTTCGA
AAAAGAAAGTGCACAGAAATATAAAAAAATATATGCTCGATTTTTAGTTGTTATAAATGT
GTTAACTACTATCACTGTAGTATTTGCACTGTGTAATCTTTATTATTTTGCAGCTGTACA
AAACCATTATGATTTATTTAATTATTGGTTGATGGGTTCGATTTCAATCATAATTAGCTA
TTTATTATTAGTAATTGGCGGAATGTTCACGTTATTAAAATTACCTAAAGTAACAAAACG
TTGGGGTGGTAAAACTAAAACACATTTCGGTTTATTATTAACTGCGTTGAGCTCATTTAT
ATATATTGAAAAAATTATCGAATATATATTGGTTCCTAATGTCGTAGAATCTAAGTTTAT
AATTATTGTGAGCATGTTGGTTATCGCTGGAGCACAATTTGTGGCATTTCAATTTATTAT
GCAATACAGTAGATTCTATATTTTTGAATTAAACACTGAAGATGATGACTAAACAATTTT
ATAAATTCTGTGAAGTATACTTATATATAAGATAATCAACTTCAACGTATATCACCATAT
TATTTTATACTCAATGATGTGAATGGATTTAAGTGGATTGATATTAAAGTAAAAGTTATG
GAATATTGAGGTGTGAATATGGAGTTCTTATTATTAATTGTCGTAGCCGGACTGTATTAT
ATTATATATTTAACTGCTGTGATGTATTCTGAAAAAATAGTAGTATTGCCTATAATCATC
TATGCCATTGTGTTTGTAATAATTGGTATCACTTATATCTTTATAGGCGACAGCTATGAT
CAATTAACAAATTTCAATGTGATTTTGTATATGGGGAGTTTGTTTTATGCATGGATGGCT
ATTAGAAATCTTTGGAACAGACCACTATTACTAAAATATAAGAACATTACAGATAGTTCA
AGTGGAATAGTTAATAAATCTGAATACAATTCAGTTGAAAGCTTACGTATAAATATTGAA
ATAGCTAAGTATAAAGGGATTATTTCTTTGATAGTAGCTATAGTACTAACGGTATTAATG
ACATTAAAGTCAACACCTCAAATCACTGCAGAAACACGTGACTTAAGTATCTCATTTTTC
ATACTCAGCTTATTTATCATTATTATATTTGCAGTTTGGGATTTGTTTATTAGAGTTAGA
AAAGGAGCGTTTGCTTTTGTTGTAATAAGGCCAATATTATTTAGTTGTTGGTTATTTATT
TTGAATATGATTTTATCAAGATTATTATAATTGTATTACATATAGGTGTGGGTAAATTTT
TATTTATGAAATGATAAAAAAGTATATACTATTAATATCTTTTTTACTATAATTATAAAT
AGTTAAATAAATTGAAAGACAAAATAATGAGTAGGAGTTAATGAGATGGAAAACCAAAAA
CAAGGCAATGGCTTAAAAATTGCAACATGGGTATTTATTGTATTAACAGTAGTTACACCG
CTATTTGGTATTGGAAGTATTGTTTGTAGTATTAATTATAAAAAATACGATGCTGAAAAA
GGTTCGAAGTTATTGCAAATTGCAATTATCGTAACAATAATTGCTTTTGTTTTAAATTTA
TTAGCATATTTAGGTTTAAGATAAGTAAAACGAATTTGAAGAAGCATTAAGCGACATTTG
GGTGTTGTTTAATGCTTTTTATTTAACGGAAATAAGTGTAGAGAATAAATTAATAGTTTA
ATCAAGAGATATTTCGAACACATAGGGGCGATAACATGACTTTCGAAGAAAAATTAAGTG
AAATGTATAGCGAGATTGCGAATAAGATTAGCAGCATGATACCGGTAGAGTGGGAAAAGG
TATATGCAATGGCATATATAGATGACGGAGGAGGAGAAGTGTTCTACTATTACACAGAAC
CTGGAAGTAATGAATTATACTACTATACTAGTGTATTAAATAAATATGATATATCGGAAT
CGGAATTTATGGATTCAGTGTATGAGTTGTATAAACAATTTCAAAATTTAAGGAATTTAT
TTAAAGAAGAAGGACATGAACCATGGACATCATGCGAATTTGACTTTACAAGAGAAGGTG
AATTAAAAGTTTCATTTGATTATATTGATTGGATAAATTCAGAATTTGGTCAAGTAGGTC
GACAAAATTACTATAAGTATAGAAAATTTGGAATTTTACCAGAAACGGAATATGAAATTA
ATAAAGTTAAAGAAATCGAGCAATATGTTAAAGAGCAAGAAGAAGCTGAACAATAGAGGC
GATAACATGAATTTCGAAGAAAAATTAAGTGAAATGTACAATAAAATTGCAAATGAGATC
AATGAAATGATACCAGTAGAGTGGGAAAAGGTATATGTAATTGCATATGTGGACGATGGA
GGTGGGCAAGTTATATTTTATTATACCAAGCCCAGAAATGATGAGCTGTATTATTATTCG
AGTATCGTTGAAGATTATAATGTTTTAGAAGAAATCTTTGATGATTTATGGATGGAACTT
TATAGATCATTTAAAAAATTAAGAAATATATTTAAAGAAGAAAGTCTTGAACCATGGACA
TCATGTGAATTTGACTTTACAAAAGAAGATAAATTAAAAGTTTCATTTGATTATATTGAT
TGGAAGAATACAGAATTTGATCAATTAGGCCAAGAAAACTACTATAACTATAGAAAATTC
GGAATTATACCAGAAATGGAATATGAAATGGAAGAGGTTAAACAAATCGAGCAATATATT
AAAGAGCAAGAAGAAGCTGAACAATAGAGGCGATAACATGATTTTCGAAGAAAAACTAAA
TGAAATGTACAACGAGATTGCGAATAAAATTAGTAGCATGATACCAGTAGAATGGGAAAA
GGTATATACAATGGCTTATATAGATGATGGAGGAGGTGAAGTATTCTTTAATTATACTAA
ACAGCGATGAATTGAATTATTACACCGATATACCTAAGGAGTATAACATTTCTGTGCAAG
TATTTGATGATTTATGGATGGATTTATATGATTTGTTTGAGGAATTAAGAAATTTATTTA
AAGAAGAAGGACTAGAACCATGGACATCATGCGAATTTGATTTTACAAGAGAAGGTAAAT
TAAAAGTTTCATTTGATTATATTGATTGGATAAATTCAGAATTTGGTCAAGTAGGTCGAC
AAAATTACTATAAGTATAGAAAATTTGGAATTTTACCAGAAACGGAATATGAAATTAATA
AAGTTAAAGAAATCGAGCAATATATTAAAGAGCAAGATGAAGCTGAACTATAGGGGCGAT
AATATGACTTTCGAAGAAAAATTAAGTGAAATGTATAGCGAGATTGCGAATAAGATTATT
AGCATGATACCGGTAGAGTGGGAAAAAGTATATGCAATGGCATATATCGATGAAGAATGT
GGAGAAGTGTTTTACAATTATACTGAACCAAGCAGTGATGAATTATTTTACTATACAAGT
GTGATAAAGAAGTATAATTTATTGAAATCAAGCTTTATGGATTCAGTATATGAGTTGCAT
GATCAATTTGAGGAACTAAGAGAAGTATTTATAGAAGAAGGTCTTGAACCATGGACATCA
TGCGAATTTGATTTTACAAAAGAAGATAAATTAAAAGTTTCATTTGATTATATTGATTGG
ATAAATACAGAGTTTGATCAATTAGGCCGTGAAAATTATTATATGTACAAAAAATTTGGT
GTTTTACCAGAAACGGAATATGAAATGGAGGAGGTTAAAGAAATCGAGCAATATATTAAA
GAGCAAGAAGAATAGACAATCTTAATGTAAGATTAAACAATAAAGCTTTGTTTAGTCTTT
TTAGCGTTTAAGTAAAAAACAATAGAGACCATAAAGTTGTCATCAAATAATAATATAAAG
ATAATTTTAGGCTTTTATACTTTTAATCGAAAAGAATCTAAGTACTTATAACTTTAAATA
CTTAATATGCTATTACAAAATCAATGTATAGGAGATAGGTAAATATGACTACTAAGGAAA
ATATAGACATTCTTCGAAAGCCAGGTGCACAAGCCTTAAGTTTAGCATCATTATTTATGA
TACTTTTTTCATGTCTAACTTTCTTTTTTGGTTTAGATTATGAAAGGTTTCCAAATTATT
TAAAGATAACGACAATTATAGAATTAATAATTATCATAATTAGTTTACTTCAATGGATTA
GATTTATAGATTTCGAAAAGGAAAGCGCACAGAAATATAAGAAAATATATGCCCGATTTT
TAGTTATTATAAATGTGCTAACTACTATCACCGCAGTATTTGCAACATGTAACCTTTATT
ATTTTGTTGCTGTACAAAATCATTATGACCTATTCAATTATTGGTTGATGGGTACGATTT
CAATCATAATTAGTTATTTGTTATTAGTAATTGGCGGAATGTTCACGTTATTAAAATTAC
CTAAAGTAACAAAACGTTGGGGTGGTAAAACTAAAACACATTTCGGTTTATTATTAACCG
CGTTGAGCGCATTTATATATATTGAAAGAATTATCGAATATATATTGGTGCCCAATGTCG
TAGAATCCAAGTTTGTCATAATGGTAAGTATCATTATTATTGCTTGTACACAATTTGTGG
CATTTCAATTTATTATGCAATACAGTAGATTCTATATTTTTGAATTAAACACTGAAGATG
ATGACTAAATAATTTTATAAAATACTGTTGGAGTATACTTAAATAAGAAAATCAACTTCA
ACGTATATCACCATATTATTTTATACTCAATGATGTGAAAGAATTTGAGTGGATTGATAT
TAATGGGATTTGATTATTAGAATTAGAAAAGGAACGTTTGCTTTTGTTGTAATAAATCTA
TTATTTTTCAATTGTTGGTTATTTATTCTGAATATAATTTTATCAAGATTATTATAATTG
TATTACATATAGGTGCTGGTAAATTTTATTTACGAAATGGCAAAAAAGTATATACTATTA
ATATCTTTTTTGCTATAATTATAAATAGTTAAATAAATAGAAAGACAAAATAATGAGTAG
GAGTTTTAGGGCTATTATTTACAAATAATATAATACTGCAAAGACTCGAAATTATTTAGA
ATTCCAGTTATCGTAACAATAGTTGCAGTTATTTTAGTTCCATTAGTGTATTTAGGTTTA
AAATGAGTAATATTAATTTGAAGAAGCATTAAGCGACGTAGAGGTGTTGTTTAGTGCTTT
TTATTTAACGGAAATGAAACCAATATCTATTTTGAAAATATAGGGGCGATAACATGACTT
TCGAAGAAAAACTAAGTGAAATATACAACAAGATTGCGAATGAGATTAGTGGGATGATAC
CAGTAGAATGGGACCAAGTATTTACGATAGCTTATGTAAATGATAGAGGTGGAGAGATCG
TTTTTAATTATACTAAACCAGGTAGCGATGAATTGAATTATTACACATATATCCCTAGAG
AGTATAATGTCTCTGAAAAAGTATTTTATGATTTGTGGACGGATTTATATAGATTGTTTA
AGAAGTTAAGAAACGCATTTAAAGAAGAAGATTTAGAACCATGGACATCATGTGAATTTG
ACTTTACAAGAGATGGTAAATTGAATGTTGTATTTGATTATGTTGATTGGATGAATTCAG
AATTTGGTCCAATAGCAAAAGAAAATTATTATATGTACAAAAAGTTTGGTGTTTTACCAG
AAACGGAATATGAAATTAATAAAGTTAAAGAAATCGATCAATATGTTAAAGAGCAAGATG
AAGCTGAACTATAGGGGGAGATAACATGACTTTCGAAGAGAAACTAAGTCAAATGTACAA
TAAAATTGCAAGTGAGATCAGTGGAATGATACCAGTAGAATGGGAGCAAGTATTTACAAT
AGCTTATGTAACTGATCAAGCTGGGGAAGTCATTTTTAATTATACTAAACCAGGTAGTGA
TGAATTAAATTATTATTCAGACATACCTAAAGATTGCAATGTCTCAAAAGATATTTTTAA
GAATTCATGGTTTAAAGTTTATCGAATGTTTGATGAGTTAAGAGAAACTTTTAAAGAAGA
AGAGCTTGAACCATGGACATCATGCGAATTTGACTTTACAAGAGATGGCAAATTGAATGT
ATCTTTTGATTATATTGATTGGGTGAATTCAGAATTTGGACCAATGGGAAGAGAACATTA
TTATATGTATAAAAAATTTGGAATTTGGCCTGAAAAAGAATATGCCATAAATTGGGTTGA
AAAAATAAAAGATTATGTTAAAGAGCAAGATGAAGCTGAACTATAGGGGAGATAATATGA
CTTTCGAAGGAAAACTAAGTCAAATGTACAACGAGATTGCGAATGAGATTAGTGGGATGA
TACCGGTAGAATGGGAGCAAGTATTTACAATAGCTTATGTAACTGATCAAGCTGGAGAAG
TCATCTTTAATTATACTAAACCAGATAGTGATGAATTAAATTATTATTCAGACATACCTA
AAGATTGCAATGTCTCAAAAGATATTTTTAAGAATTCATGGTTTAAAGTTTATCGAATGT
TTGATGAGTTAAGAGAAACTTTTAAAGAAGAAGGGCTTGAACCATGGACATCATGCGAAT
TTGACTTTACAAGAGATGGCAAATTGAATGTATCTTTTGATTATATAGATTGGATAAATA
CAGAGTTTGATCAATTGGGCCGTCAAAATTATTATATGTACAAAAAATTTGGGGTTATAC
CAGAAATGGAATATGAAATGGAAGAAGTTAAAGAAATCGAACAATATATTAAAGAGCAAG
AAGAAGCTGAACAATAGAGGTGATAACATGACTTTCGAAGAGAAAATAAGCAAATTATAT
AATGAGATTGCGAATGAGATTAGCAGTATGATACCGGTAGAGTGGGAAAAAGTATATACA
ATGGCTTATATAGATGATGGAGGAGGTGAAGTATTCTTTAATTATACTAAACCAGGTAGT
GATGACTTGAATTATTACACCGATATACCTAAGGAGTATAACATCTCTGTGCAAGTATTT
GATGATTTATGGATGGATTTATATGATTTGTTTGAGGAATTAAGAGATTTATTTAAAGAA
GAAGGACTTGAACCATGGACATCATGTGAATTTGACTTTACAAGCGAAGGTAAATTAAAA
GTTTCATTTGATTATATAGATTGGATAAATACAGAGTTTGATCAATTAGGCCGTGAAAAT
TATTATATGTATAAAAAATTTGGGGTTTTACCAGAAATGGAATATGAAATGGAAGAAATT
AAAGAAATCGATCAATATATTAAAGAGCAAGATGAAGCTGAAATATAGGGGAGATAACAT
GACTTTCGAAGAAAAGCTAAGTCAAATGTACAATGAAATTGCAAATGAAATCAGTGGAAT
GATACCAGTAGAATGGGAAAAAGTATATACAATTGCCTACGTAGATGATGAAGGTGGAGA
GGTTGTTTTTAATTATACTAAACCAGGAAGTGAAGATTTGAATTATTATTCAGATATTCC
TAAAGATTGCAATGTCTCAAAAGATATTTTTAAGAATTCATGGTTTAAAGTTTATCGAAT
GTTTGATGAGTTAAGAGAAACTTTTAAAAAAGAAGATTTAGAACCGTGGACATCATGTGA
ATTTGACTTTACAAGAAAGGGAAATTTAAACGTATCTTTTGATTATATAGATTGGATTAA
ATTAGGTTTTGGTCCATCAGGAAAGGAAAACTACTATATGTATAAAAAGTTTGGTGTTTT
ACCAGAAACGGAATATGAAATGGAAGAAATTCGAGAAGTAGAGAAGTATGTTAAAGAGCA
AGAGTAGCAGACATGTTATAGAAGGCTGTGCAAAACCAACCTCGTTTTACATTTGATTCA
AAGAAGAAGGTAAAAAATAAGATTATTTGCAACTTAAAAAGTCAATTAGCTTATCGGTAT
CCATACATCATGGATAAATGAGTTCAACTAATTAACAAATCACGATATAAATTTAAAATT
GTCATTAATTGAAAAGGTTATTGTAGTGTATTTTATAAAGTTGATGCACATCGACTTATT
TTTTAAAACTTATATCAAAAAAATATGAGAAAAGTATATACTATTAAAATGTTTTTTACT
ATAATTATAAATAGTTAAATATTTGGGTATAAAATAAATGTATAGGAGGCAATTTTTAGA
GATACATAGCAATGTAAAGGTATCAAATAGTTATTTCATAATTTATTATGATGACATAAT
TTTCAGTAGATAGTTGTAAATTAACACTGAAATAGATGTTTATATTAAGAAGACTTTAAT
ATCATAATTAATCAAAATCTTGCGTCAAACATTTAAACGAATTTTAAGTTTATAACAATT
GGCTAAACATTGTTCAAACATCACAATGATAAAGCATATTATCAGTATTGTAGTGTGTGG
AAAATGACAGCCATCTAAGGAGAAAAATGATGAAAAGAATATTGGTAGTATTTTTAATGT
TAGCAATTGTATTGGCAGGTTGTTCTAATAAAGGTGAAAAGTATCAAAAAGATATTGATA
AAGTGTACAAAGAACAGAATCAAATGAATAAAATTGCCTCGAAAGTACAAAACACTATTA
AAACAGACATTAAACAAGAAGACAGTAATACACATGTTTATAAAGATGGTAAAGTCATTG
TTATTGGTATTCAATTGTATAAAGATCGTGAAAAAATGTATTATTTCGCATATGAAATAA
AAGATGGTAAGGCAGAGATCAATAGAGAAATAGACCCAATTAAGTATATGAAAGACCATA
AAGCAGATTATGAAGATGAAAATGTAGAAGTGGAAAAAGAATAACGTATGCTTTCTTTAA
AACTTTTAACCAGTTTCAAAAAATAAATGAGCTTTAGCGACAATAATTTTTACAATAAAC
ACGATATAAATTTAAATATTTATATATAAGAACACAAACGTAAGTTTGTAAATAATAATA
ATAAAGGAGTAAGACAATGGAAAAATCGATCAAAATAATGACAATAATAGGAATTGTTGT
TCAGGGTTTAGCAACGGTATTTAGTTTACTATTGATGGTTTTAGCAGCATCAGGTGTAAT
GACTACAGATGTGTCAACAACAGTTAATGGTGAGGTTGACCCAGTTGATGCAGAAACAGC
AGCAGCAATTTTCACTGTATTATTCTTATTCCTATTTATATTTGGAATCATTTCAATTAT
TTTAGGTGCAATCGGTATGTTTAAAGCATCTAAAAACAAAAAAATGAGTGGTATATTGTT
GATTATTGGAGCTGTAATAAGTGGTAACATAATTACATTTGCTTTATGGTTAGTCAGTGG
TATTAAACTACTTACTAATAACAAGCCTAAAGATGAAATAAGCGACTTATCATAAACATC
GTATATTGAAATTTCAAGATTTCTTAAGTAATTAAATAAAGTGCTCTCTTAGAAGTAGAT
TTTCAGTCAATAACTGCTTTTAAGAGAGCATTTTGTATTTGATAATGCTCATAGCATCGG
ACAAAAACCATTGACGAACTTTAAAAAAATACGTTAGACAATGCACTTCTAAATATTAAA
GGCATCGACTAACGCATTGTTCAAATAGAGTTAATTATTTTTATAAAATTGATGATGATC
ATTCAAGTAAGCATAGAATAAACCTATAATGAGTCCGCCTCCGATATAGTTACCGATAAA
AGCCGCAGCGATATTCGAAATAGCTGGTATGAAGTGCAATGTATCAACTTGATAAATTAA
GCCACCCATAAATAAGCAACTGTTGTAAACGACGTGTTCATAACCCATAAAGGCGAATAT
GGTAACACCGAACATCATGACAAACATTTTTGCGAGTACATCGTCAATTTGCATGGCGAT
AACTAATGAAATATTGATAAAGAAATTGGCGAATATCGCTTTCATTAATATACTTACAAA
ACCAGTAGACAACGTTTTATGCTCTATAACTGCTGATAACTGATTTAACATATCTGGCGT
CATTACATTTGAAAAACGCATGAAACTAAATAAAATAGCAGCACCTAAAATATTTCCTGC
AAAGCATAATAAAAATATTTTCAATACTCTAGTTGGTTTAATTACTTTATAATACAGGCC
TACAGTAAAGTACATGAAGTTACTGGTTAGTAGTTCGGAGTTTGTAAATAAAATGAGTAC
TAACGCAAAGCTGAATGTAATGGCGCTGGCCATATTCACAATGCCTGGCGGTAAATCTGG
TTCGTGTGTTGCTTTAACTGATAATACGAAGACCGTAATAATCCCGATAATAAATCCTGC
CATCATCGCGCGTAATAGATAACGTTTTAAATAAACGCTTTGTAATATATCTTTCGTTCT
TATCGTTTCGACTACGTTATTTACCCAGTCGTCCCCATAAAATATTTTATCCCATTTAAT
ATGTTTCTCCTTCACAATGACATCCTCACTTTTCATTTGTTAATCAGAGTATACTATGAA
TCGCCTTATTTGTGAATAATTTCACAAAATTAATTTTAAAAACTAATATTTTTGAATAAC
AGCTAGGATTTTTTAACAAATCATTTATTTTAAAATAATTAATCGTCAGTCAGTATCAAT
GAAAAGTCATGATTTTCATATCAAAAAGCCTAGTAATGATGCGACGATCATTACTAGGCA
GTTAGCATCTATTAAGTTGTCGCTTGTTTCGGACGGCGTATAACTACATCGATGATGAAA
CCTATGATTGCCAAGAGCATGAATGGTACAAGCCAAGCTAAATCGATATCTGCTAAAGGT
AACATCATAAACCATTTCAAAATAACACCGTGTAATAAGTTGAAACTATTTAGTATTTGT
AAAATTGAAATAATCAATGTAATAACAGTTGCGAGTCGATAGGCCCAACTGAATCTGAAT
GTGCTAAACATGTTAGCAAATGATATCAGTACAAGTGCAATAGACACGGGATATATTAAT
GTCAACAATGGTACAGCAATTTTTAAAATCATTTCTAAACCAAGTGTTGTAAATAAGAAA
CCTATGATAGAGAAAATAAGTGCGAATATTTTATAAGAAAACTTAGGTACGTGTTTCTTA
GTAAATGTGGCGCAAGCGTTGACGAGTCCTATACATGTTGTTAGACATGCAAGTATTACT
GTCATTCCAAATACGAGGTTACCGAACGAACCAAATACTCGTAATGAGTTGTACGTCAAT
ATATCTGTACCATCTTTAAAGTTTCCTGGAGCTGTTGATGCCCCAACGTATGCAAGTGCA
AAGTAAATCATTCCAAGTAATATGGCTGCAATAAGACCTGAAAAGCAGACATATTTTAAA
ATTTTCATGCGATCTGTGAGGCCTTTAAACTTATAGCCATTGACAATGACTACGGAAAAA
GCTAACGCAGCAACAAGATCCATTGTAAAATAGCCTTCCAAACTTCCTGAAATGAAAGGA
TGTGTTATATATTTATCCTTAGGTGCACTTAGTGCAGATTCAGGGTTGAAAATGACAGCA
ATACTTAATAGAGCGACCATTAATAGTAATAACGGTGTTAATAATTTACCTAAATTATCA
ACGATTTTCGATGGATTTAAACTAATCCAGTAAACGATAGCAAAAAAGATTGCTGCGAAT
ATAATTAAAGTCCATTGGTTGTGCACAGGTAAAATGTGTCTTGTACCAATTTCGTACGCG
ACATTTGCAGCACGTGGAATACCGTAAAATGCTCCGATAGACATGTAAATCACGACAGCA
AAAATAAACCCGAACCATGGATGTATACGATTGCCTACACTTTCAACACCTTCATCATAA
AATGCGACAACAATAACAGTAATAAAGGGGAGTAATATGCCTGTAAGGGCAAAGCCTAGC
ATACCAATCCACATATTTTGACCCGCTGTATGGCCGAGCATGGGCGGGAATATTAAATTT
CCGGCTCCAAAAAATAGTGAAAATAACATGAGGCCCGAAATAATAACTTGTTTTTTCAAT
GTAATTTCCTTCCTAAAACTAGATATTCATAATAATTTAAAAAATCTGAAAAATAAAAAC
GTTCTTACTTTATCTTTAAATGACAATACTATGATTCTATTATTTTATAAAAAAGATTGC
AATAATAACGTCTTGCTATTATTGGATAATGACAATTAAAGTGTCGTTTTTATGAATTAA
AATAGGTGAAAGTAAGTTGGAAATACGTTGGAGCGTTGTGATTTTTATGAGAAATTGTAT
GAGTGAGGACTGCTATTTATAAAAGGTAAACTATGGATGAGTTTATGGTTGTTCCAATAG
GTAAATAAGAGATAGCACACTGTACACATAATGATACGTGGATGAGTGAATATGTCTGAT
AGGAAGGCCTAGTCACTCAAATGAATTTAAGTTTATTACGTGATAAATCACAAATCTCTC
TCATGTGATAGGTCTCCCATTAAATCATGCTTATATGAAATGTTCACATATTTGTTAGCT
TTTCAAGAAATAATATTAAATATCTTTTCATAGTATAGCAATATTAAATAAATGCATTTA
TAATTTTAACTGTATTTTAAATATTAATCATGAGGTGATAAGATGAATAAAATTTCAAAG
TATATTGCAATAGCATCATTATCGGTAGCGGTTACAGTTTCAGCACCACAAACGACAAAT
TCTACAGCGTTTGCCAAAAGTTCTGCTGAAGTTCAACAAACGCAACAAGCTTCTATACCA
GCATCACAAAAGGTGAATCTTGGTAATCAAAATATTATGGCAGTGGCTTGGTATCAAAAT
TCAGCTGAAGCAAAAGCATTATATTTACAAGGTTATAACAGTGCAAAGACTCAGTTAGAT
AAAGAGATTAAAAAGAATAAAGGTAAACATAAGTTAGCTATTGCTTTGGATTTAGATGAA
ACAGTTTTAGATAATTCTCCATATCAAGGCTATGCATCAATACATAATAAACCTTTCCCA
GAAGGTTGGCATGAATGGGTACAAGCTGCTAAAGCTAAACCTGTCTATGGCGCAAAAGAA
TTCTTGAAATATGCTGACAAAAAAGGTGTCGATATCTACTATATTTCTGATAGAGATAAA
GAAAAAGATTTAAAGGCAACACAAAAGAACTTAAAACAACAAGGTATCCCTCAAGCTAAG
AAGAGTCATATTTTACTAAAAGGTAAAGATGATAAGAGTAAAGAATCACGCAGACAAATG
GTTCAAAAGGATCATAAACTTGTCATGCTATTTGGAGATAATTTATTAGACTTTACAGAT
CCAAAAGAAGCTACAGCTGAATCTCGTGAAGCATTAATTGAAAAACATAAAGACGATTTC
GGTAAGAAATATATCATTTTCCCTAACCCAATGTATGGTAGTTGGGAAGCTACAATTTAC
AACAATAACTATAAAGCAAGTGACAAAGCAAAAGATAAATTACGTAAAAATGCTATTAAG
CAATTCGATCCTAAAACAGGCGAAGTTAAATAATATATGAATTGGACGTCTACATGTACT
TAAAGGTATATGTAGGCGTTTTTAAATTGATCCTTAATTTTAAATGTACCGTACAAAAAT
AATAGACAATTAATTGCATTTTCCATAAATTTGCTTTTAATATAAAAAGTTCGGGTATAA
TGAAGGATAAGTGTATGTATAACATTACAGAGCGCAACACGACGTACGTGCATCTAAGAA
TATAAACAATGTTTAAATCATAGTAGTAGGGAGAGAAATGCATGTTTTTAGCTTGGAATG
AAATACGGCGCAACAAATTGAAGTTTGGACTAATTATTGGTGTGTTAACGATGATTAGTT
ACTTGCTATTTTTATTATCTGGATTGGCGAATGGTCTTATCAATATGAATAAAGAAGGCA
TTGATAAGTGGCAAGCAGATGCCATTGTTCTAAATAAAGATGCCAATCAAACTGTGCAAC
AATCTGTTTTTAACAAGAAAGATATTGAAAATAAATACAAGAAGCAAGCTACTTTGAAGC
AAACAGGGGAAATTGTGTCTAATGGTCATCAAAAAGACAATGTTTTAGTGTTCGGTGTTG
AAAAGTCATCATTTTTAGTTCCGAGTTTAATAGAAGGGCATAAAGCGACTAAAGATAATG
AAGTGTTAGCTGATGAAACACTTAAAAATAAAGGATTTAAAATTGGTGACACATTATCAC
TATCTCAATCAGATGAAAAATTGCATATCGTAGGTTTTACAGAAAGTGCAAAATATAATG
CGTCACCAGTCATTTTCACGAATGACGCTACCATTGCCAAGATCAATCCTAGATTGACTG
GAGATAAAATTAATGCAGTTGTTGTACGTGATACAAATTGGAAAGACAAAAAATTAAACC
AAGAGCTTGAAGCGGTAAGTATTAATGACTTTATTGAAAATTTACCAGGTTATAAACCAC
AGAACTTAACATTAAACTTTATGATTTCATTCTTATTTGTCATTTCAGCTACAGTTATAG
GTATTTTCTTATATGTCATGACATTACAAAAAACAAGTTTATTTGGCATATTAAAGGCTC
AAGGATTTACGAATGGCTATTTAGCGAACGTAGTTATTTCGCAGACGCTCATATTAGCAT
TATTTGGTACGGCATTTGGCTTACTGTTAACAGGCGTTACAGGTGCATTTTTACCTGATG
CAGTACCTGTCAAATTCGATGTACTAACATTGCTCGTATTTGCAATTGTGTTAATGATTG
TCTCTGTATTAGGAAGTTTATTCTCCATTTTAACAATTAGAAAAATAGATCCGTTAAAGG
CGATTGGGTAGGAGGTGTAGCAAATGTTGAAATTTGAAAATGTAACAAAGTCATTTAAAG
ATGGGAATCGTAACATTGAAGCGGTTAAAGATACAAATTTTGAGATAAATAAAGGTGATA
TTATAGCATTGGTTGGACCTTCTGGCTCTGGTAAAAGTACATTTCTAACTATGGCAGGTG
CTTTACAAACGCCGACATCTGGGCACATTTTAATCAATAACCAAGATATTACGACAATGA
AGCAAAAAGCATTGGCAAAAGTTAGAATGTCTGAGATAGGTTTTATTTTACAAGCTACAA
ATCTTGTGCCATTTTTAACGGTAAAGCAACAATTTACATTATTGAAAAAGAAAAATAAGA
ATGTTATGTCTAATGAAGACTATCAGCAACTTATGTCACAATTAGGGCTAACATCATTGC
TTAATAAGTTACCTTCAGAAATTTCAGGTGGTCAGAAACAACGTGTGGCGATAGCCAAAG
CGTTATATACGAATCCGTCGATTATTTTAGCGGATGAACCTACCGCGGCGTTAGATACTG
AAAATGCGATTGAAGTCATTAAAATTCTACGTGATCAAGCCAAACAAAGAAAGAAAGCAT
GTATTATTGTTACACATGATGAACGACTTAAAGCATATTGTGATCGTTCATATCATATGA
AAGATGGCGTCCTTAATCTTGAAAATGAAACAGTAGAATAGTTTTATTAAGCCGGTACAT
CATGTGCCGGTATTTTTATGTTTATGTATTATTTGAATAAACTTTCACATTCAATTAATA
ATAATTATTATCGAAAATTAGAAATATTCCGTGAAATATAATATTTTTTGTAGTAAAATG
GCCTCTAAGTATTCAATATTTAAATATGGGGATTGAATATAAAATTATCGTAATGGGGGT
CAATGGTTATGGATTTATTAATAGGTACTTTATTTTTATTTTTGGTCTTAGTGATTTTTA
CATTATTTACATATAAAGCACCTAATGGTATGCGTGCCATGGGAGCATTAGCTAATGCAG
CAATCGCAACATTTTTAGTGGAAGCATTTAATAAATATGTTGGTGGCGAAGTATTCGGTA
TTAAATTTTTAGAAGAGCTAGGAGACGCTGCGGGAGGTCTAGGTGGTGTCGCTGCCGCTG
GATTAACAGCATTAGCTATCGGTGTGTCACCAGTATATGCATTAGTTATAGCAGCCGCGT
GCGGTGGTATGGATTTATTACCAGGTTTCTTTGCGGGTTATATGATTGGATATGTGATGA
AATATACAGAGAAATATGTGCCGGATGGTGTCGACTTAATTGGATCGATTGTCATCTTAG
CGCCATTAGCTCGTCTTATTGCAGTATTATTAACGCCAGTAGTGAATAGTACATTGATTC
GAATTGGTGATATTATCCAAAGTAGTACGAATACGAATCCAATTATCATGGGTATCATTT
TAGGTGGTATTATTACGGTTGTCGGCACAGCGCCATTGAGTTCAATGGCATTGACAGCAT
TATTAGGTTTAACGGGTGTACCTATGGCTATTGGTGCCATGGCAGCATTTAGTTCGGCAT
TTATGAATGGGACGCTATTCCATCGCTTAAAATTAGGTGATCGTAAGTCTACGATTGCAG
TAAGTATTGAACCTTTATCACAAGCAGATATTGTATCAGCCAATCCAATTCCAATCTATA
TTACAAATTTCTTTGGTGGTGCGATTGCTGGTTTAATTATTGCTATGTCAGGTTTAATTA
ACGATGCGACAGGTACAGCTACACCGATTGCAGGATTTTTAGTTATGTTTGGATTTAATC
ATCCGACGACAATTGTGATTTATGGTGTAGTAATGGCGATTGTAGGTGCGCTTGCAGGTT
ATCTTGGTTCAATTGTATTTAAAAAATATCCAATTGTTACTAAGCAAGACATGATTAATC
GAGGTGCAGTAGACGCATAGCATCATCATATTGAATAGTAAAAACAAATAAAACATAGTA
ACGTGATTCAGTCGATGTAACAGTCGATAATGAGTCACGTTTTTTTATAGAAAAATATAA
GACATAAAAATGTCATAATTTATAGTCGACAAATATCATACTGTATAAACATTTATCATT
TTCTCAGGTGCCTTTTACGCGATGGAATGAACTTACTTTTTACGAAATTATGCGTATTTT
ATAAACAAATATCATTGATATAACGGTAAATGTAAGCGTTTACAACAGAAATAACTGCAT
GCTACGATATTTTTGTAAATTCACTGATTCAAGTATTTTAAGTCAATATGAGGAGGGATG
TTATGAGCGATTCTGAGAAAGAAATTTTAAAAAGAATTAAAGATAATCCGTTTATTTCAC
AACGTGAACTTGCTGAGGCAATTGGATTATCTAGACCCAGCGTAGCAAACATTATTTCAG
GATTAATACAAAAGGAATATGTTATGGGAAAGGCATATGTTTTAAATGAAGATTATCCTA
TTGTTTGTATTGGCGCAGCGAATGTAGATCGTAAGTTTTATGTGCATAAAGATTTAGTTG
CAGAAACATCAAATCCTGTAACGTCAACACGCTCTATTGGTGGCGTAGCAAGAAATATTG
CTGAGAACTTAGGTAGGCTTGGCGAAACGGTCGCTTTTTTATCTGCTAGTGGACAAGATA
GTGAATGGGAAATGATTAAACGATTGTCCACACCATTTATGAATTTGGATCATGTTCAAC
AATTTGAAAATGCGAGTACAGGTTCATATACAGCTTTAATTAGTAAAGAAGGCGACATGA
CATATGGCTTAGCAGATATGGAAGTGTTTGACTACATTACGCCTGAATTTTTAATTAAGC
GTTCACACTTATTGAAAAAGGCTAAGTGCATTATTGTCGATTTGAATTTAGGCAAAGAGG
CATTAAACTTCTTATGTGCCTATACCACGAAACATCAAATCAAATTAGTTATCACCACGG
TTTCTTCCCCAAAAATGAAAAATATGCCTGATTCATTACATGCTATTGATTGGATTATCA
CGAATAAAGATGAAACAGAAACATACTTAAATTTAAAAATAGAATCTACTGATGATTTAA
AAATAGCTGCTAAACGCTGGAATGATTTAGGTGTTAAAAATGTTATTGTGACAAATGGCG
TGAAAGAACTCATTTATCGAAGTGGTGAGGAAGAAATCATCAAGTCAGTTATGCCATCAA
ATAGTGTGAAAGATGTTACAGGTGCAGGTGATTCATTCTGTGCTGCAGTAGTGTATAGCT
GGTTAAATGGGATGTCTACTGAAGATATATTAATTGCTGGTATGGTTAACGCAAAGAAAA
CGATAGAAACGAAATATACAGTTAGGCAAAACCTAGATCAACAGCAACTTTATCACGATA
TGGAGGATTATAAAAATGGCAAATTTACAAAAGTATATTGAGTATTCTCGAGAAGTTCAG
CAAGCACGGGAGAACAATCAACCGATTGTAGCATTAGAATCAACAATTATTTCGCATGGT
ATGCCGTACCCACAAAATGTTGAAATGGCAACAACAGTAGAGCAAATTATCAGGAATAAT
GGTGCCATTCCAGCAACCATAGCCATTATAGATGGCAAAATTAAAATTGGTTTAGAAAGT
GAAGATTTAGAAATACTGGCAACTAGTAAAGACGTTGCTAAAGTGTCTAGAAGGGATTTA
GCAGAAATTGTTGCGATGAAGCGTATTGGTGCTACTACTGTAGCGACGACGATGATATGT
GCTGCAATGGCTGGTATTCAATTTTTTGTTACTGGAGGTATTGGGGGTGTCCATAAAGGT
GCAGAACATACGATGGACATTTCAGCAGACTTAGAAGAACTGTCTAAAACAAATGTCACT
GTTATCTGTGCAGGTGCCAAATCAATTTTAGACTTACCTAAGACGATGGAGTATTTAGAA
ACAAAAGGCGTTCCAGTTATTGGATATCAAACGAATGAATTGCCAGCATTCTTCACTCGC
GAAAGCGGTGTTAAGTTAACAAGTTCGGTTGAAACGCCAGAACGACTTGCTGACATTCAT
TTAACAAAACAGCAGTTAAATCTTGAAGGTGGCATTGTTGTTGCTAATCCAATTCCATAT
GAGCATGCCTTATCAAAAGCATATATTGAGGCAATCATAAATGAAGCTGTTGTTGAAGCC
GAAAATCAAGGTATTAAAGGTAAGGACGCCACACCGTTCTTGTTAGGGAAAATTGTAGAA
AAAACGAATGGTAAAAGTTTAGCAGCAAATATAAAACTTGTTGAAAACAATGCGGCGTTG
GGTGCTAAAATTGCTGTCGCTGTTAATAAATTATTGTAGGTGATGATACATGAATATTTT
ATTCGCTATCACAGGGATAGCATTTGCACTATTTGTTGCGTTTTTATTCAGTTTTGATCG
TAAAAACATAGACTTCAAAAAAACGTTAATAATGATATTTATTCAAGTGTTGATTGTGTT
ATTTATGATGAACACAACGATTGGTTTAACAATCTTAACTGCATTAGGTTCATTTTTTGA
AGGGTTAATAAATGTTAGTAAAGCAGGTATAAACTTTGTTTTTGGAGATATACAAAATAA
AAATGGCTTTACGTTCTTTTTAAATGTGTTGCTGCCATTAGTGTTCATTTCTGTATTAAT
AGGCATTTTTAATTATATTAAGGTATTACCATTTATTATCAAATATGTAGGTATAGCTAT
TAATAAAATAACGAGAATGGGGCGCTTAGAAAGTTACTTTGCTATTTCAACAGCAATGTT
TGGACAGCCAGAAGTATATTTAACTATAAAAGATATTATTCCAAGATTGTCTAGAGCGAA
ATTATATACAATTGCGACGTCTGGTATGAGTGCTGTTAGTATGGCAATGTTGGGTTCATA
TATGCAGATGATTGAGCCTAAGTTCGTAGTTACAGCAGTAATGTTAAATATTTTTAGTGC
GCTTATCATCGCCAGTGTAATCAATCCCTATAAATCTGATGATACTGATGTTGAAATTGA
TAACTTAACGAAATCCACAGAAACTAAAACATTGAATGGAAAAACAGGGAAACCTAAGAA
AGTTGCCTTTTTCCAAATGATTGGTGATAGTGCAATGGATGGGTTTAAAATCGCTGTTGT
AGTAGCCGTAATGTTGTTAGCATTTATTTCATTAATGGAAGCAATTAATATCATGTTTGG
TAGTGTTGGTTTGAACTTTAAACAGCTTATTGGCTATGTGTTTGCACCAATCGCATTCTT
AATGGGGATTCCATGGAGCGAAGCTGTTCCAGCTGGCTCTTTAATGGCGACTAAATTAAT
TACAAATGAGTTTGTAGCAATGCTTGATTTTAAAAATGTCCTGGGTGATGTATCTGCTCG
AACACAAGGTATCATTTCAGTTTACTTAGTAAGCTTCGCTAATTTTGGTACGGTTGGTAT
CATCGTAGGTTCAATTAAAGGCATTAGTGATAAACAAGGAGAAAAAGTTGCATCCTTTGC
AATGAGGCTGTTACTTGGTTCAACTCTAGCTTCAATCATTTCAGGATCAATCATTGGCCT
AGTATTGTAAATTAATCGAAGTACCTAAATTAAATTCATGGCAAATCTAAACCCCATCAC
CAAGGTGGCGCAACAGCGCATCATAACTTAGTGACGGGGTTTTATCATAACAATCTACTT
TTTCGTAGCCGTTTTTGAAATGTATGTTGATGGTTTATCTTTTTCAAAAATTGTTAATCC
CGTTATATCTTTTTTATGTTTTGAAGGGACAATGAAGCTAAGTATATAAGCAAAGACAAA
AGCAACTGTAAATGAAATGGTAGATACATAGAAAGGTGAGTTACCTTTGCCAACACCATT
ATAGACGTAAGCAAAGATGATACCCAATATTAATCCACAAATAACACCGAATGTATTCGT
ACGTTTAGTGAAAATACCAACTGCAAATACACCAGCCAATGGAACGCCGAATAATCCAGT
TACAAACAAGAATAAATCCCATAAGTCATTTGAATTAGAAGCAATTAAGTATAGTGACAT
TCCAAAACCGAAAATACCTGCAATGATGATGACCAAACGTGCAAAGTTAACTTCGTGTCG
CTCGCTACCTTTTCCGAAGAAGCGTTGCTTAATGTCGATTGAAATACAAGCAGATATAGA
ATTTAAACTAGATGAAATGGTAGACTGTGCAGCGGCGAAAATGGCTGCAATAAGTAATCC
TGCTACAAATGGTGGCATCTCAGTCAAAATGAAATATGGCACTACAGATGATGTATTGAA
GCCTTTTGGTAAAACAGCTTCATGTGCATAAAATGAATACAACATTGTACCCATACCATA
AAATAAGGGTGCTGAAATTAAAGCTAGGATACCATTTGTCCATAACGATTTATTTGTTTC
TTTTAAACTATCAGAAGCTTGATAACGCTGCACGACGTCTTGACTCGCGGTGTATTGATA
CAAGTTGTTGAAAATATTTCCTAGGAAAATAATTGGAATGGCAGCTGCTGCAGTATTTAG
TTTCCAATTGTCTGCACTAATTAATTTTTTGTGCTCAATCGCATCTGCAAAGACAGTGCC
AAAACCGCCTTTAATGTTCATAACACCTAGAATGATGATAACTAAAGCGCCGCCTAATAA
AATGACGCCTTGAATGAAATCACTCCAAACCACACCTTCGAATCCACCTAAAAATGTATA
TAAAATACATAGTAAACCAACGAGTGATGCAACGATATAAGGGTTCATGTCTGATACAGA
TGTAATCGCTAATGTTGGTAAGTAGATAACGATTGCTACACGCCCTAGATGATAAACGAC
AAATAGTAAAGAGCCAATGACACGAATGCTAGGTCCGAAACGTGCTTCTAGATATTCATA
TGCAGATGTTACCTTTAACTTTTTAAAGAATGGAACATAGAAATAAATGAGTAATGGAAT
AATTGCTACGATAGCGATGTTACCTGCAATATATGACCAATCTGTTAAAAATGCTTTCTC
TGGTGTAGACATAAACGTAATTGCACTTAATGTAGTGGCATAAATTGAAAAGCCAACTAC
CCAAGATGGCAAGCGACCACTTGCGGTAAAGAAACTATTCGTACTTTGACTCGCGCGCTT
GGTAAAATAAACGCCAATGAATAACATAGCTAGTAGATAAATGATAACGGCAACCCAGTT
TAGTGTGCCAAATCCAACTTCTTTCATGGGCAACATCCCCTTTACAATGTATTGATTCTT
TGATGTCTATAAATCGTATTTTGCAATGAGTTGATCTAATGTTTGTCGATGTGCTTCGTT
AAAAGGTTTGAAAGGTCGTTTCGGTAATCCTGCATCAATGCCACGATGACGTAATATTTC
TTTCAATGTTGGATAAATCCCCATTGATAACACTGTTTCGATAATGTCGTTTGAATCATG
TTGTAGTTGGTAAGCTTCTTGAATTTGACCTTGTCTTGCTAAGTCGAAGATTTTTCTAGC
GCGGCGACCATTAACGTTATATGTAGAACCAATTGCACCATCTACGCCAGAAATCGTAGC
TTGAACTAACATTTCATCAAAGCCAGATAAGATTAATTTGTCTGGGAATGCTTTTCTAAT
ACGTTCGAGTAGGAAGAAGTTCGGCGCTGTATATTTAACACCAACAATTTTTTCGTGATT
AAAAAGCTCGCTGAATTGTTCAATAGAAATATTCACACCTGTTAAATCTGGTATTGCATA
AATAATCATATTGTTCTGTGTTGCTTCGATAATATCGAAATAGTAATCTCTAATTTCTTC
AAAAGTAAATGGATAGTAGAATGGTGTTACGGCAGAAAGTGCATCATAACCGAGTTCTGT
GGCATATTTTCCAAGTTCAATGGCTTCATTTAAATCTAACGAACCTACTTGAGCAATCAA
TTTCACCTTATCCCCAACTGCTTCTTTGGCAACCTTGAAAACTTGCTTCTTCTGTTCTGT
ATTTAATAAAAAGTTTTCGCCTGAGCTACCATTTACATAAAGACCGTCTAATTCTTCAGT
TTCAATGGCATTTTGAGCAATTTGTTTAAGTCCTTGTTCATTTACTTGACCATTTTCATC
AAAAGGAACGAGTAACGCTGCATATAAACCTTTTAAATCTTTGTTCATTATGAAGTCCCT
CCAAAAATCATTTGATAATATAGTTTACAGCTATAATTGTAAACGCTATCATAAAATGTA
ACAATATCTTTTTGAAAATTGTAGTCATATTTATGTATAATTAATGAAAATATTTTTCAA
AATCAATAGAAATGGAGTGAGTAAGGTGTATTACATCGCAATCGATATTGGAGGCACTCA
AATTAAATCGGCAGTTATTGATAAGCAATTGAATATGTTTGACTATCAACAAATACCAAC
GCCGGACAACAAAAGTGAGCTTATTACTGACAAAGTATATGAGATTGTAACAGGATATAT
GAAGCAATATCATTTGATCCAACCTGTCATAGGTATTTCATCAGCAGGCGTTGTTGATGA
ACAAAAAGGCGAAATTGTATACGCAGGGCCAACCATTCCGAATTATAAAGGTACTAATTT
TAAGCGATTATTAAAATCCCTGTCTCCTTATGTCAAAGTAAAAAATGATGTAAACGCTGC
ATTACTAGGCGAATTGAAATTACATCAATATCAAGCAGAACGGATCTTTTGTATGACGCT
TGGTACAGGCATTGGGGGTGCGTACAAAAATAATCAAGGTCATATTGATAATGGTGAACT
TCATAAGGCAAATGAAGTTGGGTATTTATTGTATCGTCCAACTGAAAATACAACGTTTGA
GCAACGTGCTGCAACGAGTGCATTGAAAAAGCGCATGATTGACGGAGGATTTACGAGAAG
CACACATGTGCCAGTATTGTTTGAAGCAGCTGAAGAAGGTGATGATATTGCAAAACAAAT
ATTGAATGAGTGGGCAGAAGATGTAGCAGAAGGGATTGCCCAAATACAAGTCATGTATGA
TCCAGGGCTTATATTAATTGGTGGCGGTATATCTGAACAAGGAGACAATCTCATTAAATA
TATCGAGCCGAAAGTTGCACACTATTTACCAAAAGACTATGTTTATGCACCGATACAAAC
GACTAAGAGTAAAAATGATGCAGCATTATATGGCTGTTTGCAATGATAGTTGAAAGAAGG
AGTCATTCTAAAATAGAATTTGAAACCGTTACGAGAGATGAGAGCTGTTGTTAGTTCCAC
ACATCACACTCTATCTAGGACCAATCTAAACTATATCAACCAACAGTGTGCCACGGGCAA
ATTAAATTGAAGAAGCTGAGATATTAAAATTTTAGAAAATGTAAAAAAATATTTGGTATT
GAAATTAAAAAAGCACCTAGCAACTCGTTGGGACAATCACGATGATTGTCTACAGTTGCA
GGTGGATTTGAATATACTACTAGTTATTTGTTGTCTAGGATAATAGATTTAGTATGTTGA
TAAGTTTGACTCAGATTCGTATTTTCTAATAAATGATAACTCACGATATCGATTAAAAAG
AGTGTCGCAATTTGTGTGTTGATAAATTGATGGTCGGTATTACGCGATTGATCCGTTGTT
AAAAGTACTAAATCTGCACAATCTGTAAGTTTACTACCTTCGAAATTTGTGATGGCAACG
ACATATGCACCATGAGATTTGGCGACTTCCGCTGCTGAAATTAATTCCGAAGTATTACCA
CTATTTGACATAGCAATAAACATGTCCGAATGAGATAGTAGGGATGCCGATATTTTCATT
AAATGTGAATCGGTAGTAACATTACCTTTTAGCCCCATACGAATCATACGATAATAAAAT
TCAGTCGCTGATAAACCAGAGCTACCTAGTCCAGCAAAGAGTATATGTCGACTTGATTGA
AGTTTGTCGATAAAGGTTTGGATAATGTCGTTATCAATAAATTCACCAGTTTGTTGAATG
ATTTGTTGATGATATTTATGAATTCTTTGAATGATTGGGCTATTTTCAATAACTGTCTCT
GTCATTTCTTGTTGAATATTAAATTTTAAATCTTGGAAATTCTCATAATCCAGCTTATGA
CTAAAGCGTGTCATCGTTGCTGGTGATGTACCAATCGCATGGGCTAAGGAGTTAATCGTT
GAAAAGGCATCGCTATAACCATTTTGTCTTATATAATTGACGATGCGTTTATCAGTTTTT
GTAAATAAATGTTGATAACGTTGAACACGATTCTCAAATTTCATTGTGTCACCCCTTCAT
CTTAATGATTACTATTATATATGAAAAATATTTTCAAGATAGTAAAAAGCATTGATAAAA
ATTATCTTAATGATATATTGTAAATGACTTTACGTGAAAAAACGACTTATGGAGTGAGGA
ATAATGTTACCACATGGATTAATAGTATCTTGTCAGGCACTACCAGATGAACCATTACAT
TCATCTTTTATTATGTCGAAAATGGCATTAGCTGCGTATGAAGGTGGTGCTGTTGGTATT
CGCGCAAATACTAAGGAAGACATTTTAGCAATTAAAGAAACGGTAGATTTACCAGTTATT
GGCATTGTGAAACGTGACTATGATCACTCAGATGTTTTCATTACTGCAACGTCAAAAGAA
GTTGATGAACTGATAGAAAGCCAATGTGAAGTCATTGCATTGGATGCAACGTTACAGCAA
CGTCCGAAAGAAACGTTAGACGAATTAGTATCATATATTAGAACACATGCACCTAACGTT
GAAATCATGGCTGATATCGCGACCGTTGAAGAAGCTAAAAATGCGGCACGACTTGGCTTT
GATTATATTGGCACGACGTTACATGGCTATACTAGTTATACGCAAGGACAATTACTTTAT
CAAAATGACTTCCAATTTCTAAAAGATGTACTACAAAGTGTTGATGCAAAAGTTATTGCG
GAAGGTAATGTCATTACACCGGATATGTATAAACGCGTGATGGACTTAGGCGTTCATTGT
TCAGTCGTTGGTGGTGCGATAACACGACCAAAAGAAATTACGAAACGTTTTGTTCAAGTT
ATGGAAGATTAAATGATAACGATAAAAAAACGAGATGACCATCATTAATTAAAGGTACCT
AATTATCTTAGGTGGCTGAATGAATGTAATGGGTTCATCTCGTTTTGTTTGTTTATGATA
GTGATTTTATTTTCAACTTTATCCAAAAATAAGTAAAGCGACGGGGATGGTGATTAATAG
CGACAATGCCACGCGTAAAAACCAAATGATGATGAGTTTCCAGACAGGTATTTTAATTTC
AGTTGCTAGTATACATGGCACTAATGCTGAGAAAAAGATAATGGCTGATACGCTTACTAC
ACCGACGACAAATTTAGTACTCATTGCAGCTTTAGTTACTAACAAAGATGGTAAAAACAT
TTCTACAATAGAAATCGCTGAAGCTTTTGCAAGTACAGCCTGATCAGCAATTGGGAAAAT
ATAAATAAATGGATAGAATATATAGCCAAGCCAATCAATGAATGGTGTATAGTTCGCTAC
AATCAGTCCTAAAAAACCAATCGATAATATAGAAGGTAAAATACCAACAGTCATTTCTAA
ACCGTCTTTCAAATTGTCCCAAACGTTCTTCACGAGGGATGGTGTTAATGCATTTTGTTT
CATCGCCTCTGCATATGCAGTTTTCAGTCTGCTTCCTTCAATAGCAACTTCTTGTTCTCC
TTCTTGTCCGTTATAATATTCTGTTGATTCATTGGTGATTGGCGGTAGCCATGCAGTAAT
TGCAGTCACGACAAATGTGATGACTAAAGTTATCCAAAAGTATAAATTCCAATGCGGCAT
TAATCCTAAAGTTTTAGCAACGATAATCATAAAAGTTGCTGAAACTGTTGAAAAGCCAGT
CGCAATAATCGTGGCTTCTCGTTTGTTGTACATCCCTTGCTTATAGACACGATTAGTAAT
CAATAATCCTAAGGAATAACTGCCGACAAACGAAGCCACTGCATCGACAGCGGATTTTCC
TGGTGTTTTAAAAATAGGTCTCATAATAGGCTCCATATAAACACCGACAAATTCTAATAA
GCCATAGCCTACTAATAAAGAAAGCGCAATTGCACCTACTGGAATTAAGATACTTAATGG
CATCATTAATTTTTCAAACAAAAACGGACCATAGTTAGCTTTAAATAGTATTGATGGACC
GATTTTAAATACATACATTATACCGATTATTGCACCTGCAACTTTAAATAATGTAATGAC
CAAGTTTGTGATTGAAGTCATAAAAGTACGTCTCACTATTGGTAACGCTGTACCAATTAA
AATCATAATCAGTGCAACATAGGGCATAAGTGGACCTATGATTGAGCGAATGGCTAGATG
AACATGATCGACGAAAATAGTGTTGTTACCATTAATCGTAAAAGGAATAAAGAAACATAG
TATGCCCACTAAACTATAGACAAAAAAACGCCATGCACTTGGTTGTTGTGCATTAGAATG
ATATTGATTCATTAAAGCAACCCCTTTGTTTAAATGAATACACAAAACTGTATGATGCAT
CTTCCCCTTAATGAGATGAATCATTATTTTAATTTAGAAAAATCTGAAAACTTACTATAA
TTGTATAGTTTGAATTATTTTCAGACCAATACAAATTAACTAATTATATATAGATTGAAA
CTATATTGCTTAATAAAATATTTATCTTAAATGTTGTTGTGTTGATTCAACGCCACAAAT
AAAAGTGATTATAAATTATTTGGAAATACAGATATTTGTAAATGATTAGTATCGATTTAA
TATCGTATTATTAAATTTTTATTAATTTTGTAGTCTTAATCAAAAAATAATATATGTCAT
GTTATATTGAAGGTGCAGTTGTTTTTCATTCTCAAGAGGGGGTCAAAAAAATACTTTTGA
GGTGATTATATGTTAAGAGGACAAGAAGAAAGAAAGTATAGTATTAGAAAGTATTCAATA
GGCGTGGTGTCAGTGTTAGCGGCTACAATGTTTGTTGTGTCATCACATGAAGCACAAGCC
TCGGAAAAAACACCAACTAATGCAGCGGCACAAAAAGAAACACTAAATCAACCGGGAGAA
CAAGGGAATGCGATAACGTCACATCAAATGCAGTCAGGAAAGCAATTAGACGATATGCAT
AAAGAGAATGGTAAAAGTGGAACAGTGACAGAAGGTAAAGATACGCTTCAATCATCGAAG
CATCAATCAACACAAAATAGTAAAACAATCAGAACGCAAAATGATAATCAAGTAAAGCAA
GATTCTGAACGACAAGGTTCTAAACAGTCACACCAAAATAATGCGACTAACAAAACTGAA
CGTCAAAATGATCAGGTTCAAAATACCCATCATGCTGAACGTAATGAATCACAATCGACA
ACGTCACAATCGAATGATGTTGATAAATCACAACCATCCGTTCCGGCACAAAAGGTAATA
CCAAATCATGATAAAGCAGCACCAACTTCAACAACACCCCCATCTAATGATAAAACTGCA
CCTAAATCAACAAAAGCACAAGATGCATCCACGGATAAACATCCAAATCAACAAGACACA
CATCAACCCGCGCATCAAATCATAGATGCAAAGCAAGATGATACTGTTCGCCAAAGTGAA
CAGAAACCACAAGTTGGCGATTTAAGTAAACATATCGATGGTCAAAATTCCCCAGAGAAA
CCGACAGATAAAAATACTGATAATAAACAACTAATCAAAGATGCGCTTCAAGCGCCTAAA
ACACGTTCGACTACAAATGCAGCAGCAGATGCTAAAAAGATTCGACCACTTAAAGCGAAT
CAAGTACAACCACTTAACAAATATCCAGTTGTTTTTGTACATGGATTTTTAGGATTAGTA
GGCGATAATGCACCTGCTTTATATCCAAATTATTGGGGTGGAAATAAATTTAAAGTTATC
GAAGAATTGAGAAAGCAAGGCTATAATGTACATCAAGCAAGTGTAAGTGCATTTGGTAGC
AACTATGATCGTGCTGTAGAACTTTATTATTACATCAAAGGTGGTCGCGTAGATTATGGC
GCAGCACATGCAGCTAAATACGGACATGAGCGCTATGGTAAGACATATAAAGGAATCATG
CCTAATTGGGAACCTGGTAAAAAGGTACATCTTGTAGGGCATAGTATGGGTGGTCAAACA
ATTCGTTTAATGGAAGAGTTTTTAAGAAATGGTAACAAAGAAGAAATTGCCTATCATAAA
GCGCATGGTGGAGAAATATCACCATTATTCACTGGTGGTCATAACAATATGGTTGCATCA
ATCACAACATTAGCAACACCACATAATGGTTCACAAGCAGCTGATAAGTTTGGAAATACA
GAAGCTGTTAGAAAAATCATGTTCGCTTTAAATCGATTTATGGGTAACAAGTATTCGAAT
ATCGATTTAGGATTAACGCAATGGGGCTTTAAACAATTACCAAATGAGAGTTACATTGAC
TATATAAAACGCGTTAGTAAAAGCAAAATTTGGACATCAGACGATAATGCTGCCTATGAT
TTAACGTTAGATGGCTCTGCAAAATTGAACAACATGACAAGTATGAATCCAAATATTACG
TATACGACTTATACAGGTGTGTCTTCGCATACTGGTCCATTAGGTTATGAAAATCCTGAT
TTAGGTACATTTTTCTTAATGGATACAACGAGTAGAATTATTGGTCATGATGCAAGAGAA
GAATGGCGTAAAAATGATGGTGTCGTACCAGTGATTTCGTCATTACATCCGTCCAATCAA
CCATTTGTTAATGTTACGAATGATGAACCTGCCACACGAAGAGGTATCTGGCAAGTTAAA
CCAATCATACAAGGATGGGATCATGTCGATTTTATCGGTGTGGATTTCCTGGATTTCAAG
CGTAAAGGTGCAGAACTCGCCAACTTCTATACAGGTATTATAAATGACTTGTTGCGTGTT
GAAGCAACTGAAGGTAAAGGTACACAATTGAAAGCAAGTTAAATTCATCTTCTGAATTTA
ATATGCTATGTAAATCGTGCTTTTAACATGGCACAGCAGATATAAGTAGCATCACAGTGT
TGAATTTTAAAATAGTAAAGTGAAATAAAGCGCCTGTCTCATTAGCGAAAACTAAAGGGA
CAGGCGTATCTGTTTATGAGCTTAATAAATTGTATGAATAATATGGTTGATCGAATAACT
GTTTATCATGATGATAAATTGAGTTTTTAAAAATAATGGTATATTACGCCATTGTTATAG
CGTTTAAGAAATCAACAACTTTACGATAAATAGTGATTGCTTCGTCATTAGGTCTACGAT
CAAAATCATGCTCGTTTTTATTCACGCGTTCAAATGTTGAATGTGGAACATGGTTCATGA
TATGTTCGCTTTCCTCAACGGGAACATCATAATCGCCATTACAATGCGCAACGAACACCG
GTGGAAGTGTTTTAAGTTCATTTGGTGAGATGTTGTATTTTGAATCAGTATAATCAGCAA
TGTTAATCATATTGATCCATTCACCTGTACCACGTGCATAAACGTAGATTAAAAAACGTT
GTGCGATTTGATCTTGAATAATCGGTGTTGGTGAAGTAAGTTGTGCAAGCATTGTTTCAT
TTACACTTTGAGCTATTTTAGCGTAATAGCTATTTGCCATTTTAAAAGGTTCAGTGTTGA
TGCGACTATAACCATAAAAATCAATAACACCATCAATATCTCTGTCTCGTGCAATTAATA
GACTTAAATATGCACCTGATGATCTGCCAAAGGTAAAAATAGGGCAATTAGAATATTGTG
ATTGAATCGCATCGAATGATGCGTAGACATCCTCAATAATACAATCGAGACTTACTTCTG
GTAATAAACGATAACTTAGTTGAATTAAATCGTAATGTTCCGTAAGGATATCGATATACT
GTGGCGATAAATCATTGGCTTTTCCAAACATTAAACCACCACCATGAATGTAGACAATAG
CACCTTTTGTTGGTTGATTTTTCGCTTTAATAATTGTGTAAGGTAATGCAAATGCATCTT
TAGTAATTACTTTATCTTTAATTTCAGTCACGACTATACAGACTCCTTATTTTTGAAATT
GATGTCATTATAACACTGTCTTAAATTTCTATGAAAAATTGTCTTATGATGATGAGTCAT
GATAATTCTGTTCTAATTGACGTAAAGCGTCACGGGTATGCTTCTTTAGACCTTCCCCAT
AATCCATCATTTTAACAATATCTTTAAAAGCAGCACGCGGAATGGCTAAATCTTCTAAAT
CTTCCATAGAAAATTCAAGATCAATATCATGTGGTCGCTGTTCAGCAAGTTTATGCACAA
AGTCAGGTTCTGTGACAAAAGGCGAAGACATGCCGACCATATCTGCATGTTGTAAAGCAT
CTAAAGCAGACTCTGGAGAATTAATCCCGCCACTTGCAATTAAAGGGATGCGACCTGCTA
AATGTTCATAGACAATTTGGTTAACTGGCCGACCGAAATGTTCGCCTGGTGTACGTGACG
TATTTTGATAAATATGTCGACCCCAGCTAGCGATTGCTAAATATTGGATGTTTGAAACGT
CCATGACCCAATCGATTAATTGATTGAACTCGTCAATGGTATATCCTAAATCACTACCTC
TGGTTTCTTCTGGCGTTGCTCGAAATCCTAAAATAAAATTGTCAGGTGCTTCTTTATCAA
TCACTTCTTGTACCGCACGCATAACTTCTAAACATAATCTTGCACGATTTTTTAATGAGT
CGGCACCGTAATGGTCTGTACGTTTATTCGAAAAAGTTGAGAAAAATGTTTGAATCAGCA
AACGTTGTGCAATCGAAATTTCCACACCATCAAAACCTGCTTTAATCGCGCGTAATGTAG
CATCGCGATACTGCTGAATGATGCTATTGATTTTCTCATGAGACATGGCGATAACATCGT
GTTCAATCGGTGAATGCAACGTCATAGGGCTTGGTCCATACACCTTTCCAAAATTTAAAA
TTGCTTGATTTGAAAAACGACCAGCATGCGCTAGCTGAATAATAGCGAGGCTACCATGTT
GTTTCATCGTAGATGCCATGTTAGTTAATCCAGGGATACAAGCATCATGATCAATATTAA
AGCCATATTCAAACAATTGACCATAAGGTTCAATGTAAGCAGCGCCGGTGACTTGCATAC
CAGCTGAATTAGAGCGACGTGCAGCATAAGCCAAGTCTGCTTTTGTAATATAGCCTTCTT
TTGTTGATGCGTTTACGGTCATTGGTGATAATACAAAGCGATTCGAAATTTTGATGCCAT
TAGGTAAGTGGATTGATTGTAAAAGTGGTTTGTATCGGTACATACTATGATTCCTTTTCT
ATTCAATATTGTTTTCAAAGTACCATGGAAAGAATGAATAATCAATGATGAACAGTCTTG
ATAGAATAGAATTGGTACATGGAAAGTATTTTTAAAATTAAACTAATGAATGGCATTTGT
AGGTCTGAAAATATGAATATGAAAAAGAAAAATACAAGCGAAAAGATATAAAAGTTAATT
GAAAAACGTTATCATATACGTGGGTATATGAAGAGGGAATGGTATTAAGAACGCTAAAAT
GTTATGTCGGTTTGACATGACAGGATAAGTTTGGAGATGACGGATTGGTTAAATTAAGCG
TATTAGACTATGCCTTAATAGATGAAGGTAAGGATGCACAAAAGGCATTGCAGGATTCAG
TGACACTTGCAAAATTAGCAGATCGACTTGGCTTTAAGCGAATTTGGTTTACGGAACATC
ATAATGTACCAGCGTTTGCGTGTAGTAGTCCAGAACTTTTGATGATGCATACATTGGCGC
AGACAAATCACATACGAGTTGGTTCTGGTGGTGTGATGTTGCCGCACTATCGACCTTATA
AAATTGCTGAGCATTTTAGAATGATGGCAGCGTTATATCCAAATCGTATTGATTTAGGTA
TTGGTAATAATCCAGGTACTACTATGGTAAAGCAAGCTTTAGATGGAATAAATCCTACAT
ATGATAGTTACGATGAATCGATTTCGTTATTACGTGATTATCTTACAATAAAGGATAAAC
CAAGTGCGCATACGTTAGGTGTCCAACCACACATTGATCATTTTCCAGAAATGTGGTTAT
TAAGTAGTAGCGCAACATCTGCCAAAATAGCTGCCGAACTAGGTATAGGGCTTTCTGTTG
GAACATTTTTGCTACCAGATATAAATGCGATACATGCAGCGAAGGATAACATTGATATTT
ACAAAAAACATTTCCAAGCATCAACGATTAAAATGGACGCAAAGGTGATGGCATCTGTAT
TTGTCATTGTAGCTGATAACGAAGCGGAAGTAGCAGCATTACAACATGCCTTAGATGTTT
GGTTATTAGGTAAATTACAATTTGCAGAATTTGAACATTTTCCATCGGTAGACACAGCGC
AAAAGTATAAGCTTAATGATCGAGACAAAGAGATGATTCAAGCACATCAAGCACGTATCA
TTGCAGGTACACAAGAACAGGTTAAAGCACAATTAGATGATTTCATTGCTACGTTTGAAG
TTGATGAGGTGTTAGTAGCACCACTTATTCCAGGCATTGAACAGCGTTGTAAAACATTAA
AATTACTCGCGGAAATCTATTTGTAGCATTTTAAATAGAAGAGAAAGGATGAAGATAAGA
TGAAAAAGTTAGCCAATTATTTATGGGTAGAAAAAGTAGGAGATTTGTATGTGTTTAGTA
TGACACCTGAATTGCAAGATGATATTGGGACAGTAGGTTATGTTGAATTCGTGAGTCCAG
ATGAAGTTAAAGTGGATGATGAAATTGTGAGTATCGAAGCATCGAAAACGGTCATTGATG
TGCAAACGCCATTGTCAGGAACGATTATTGAGCGAAATACAAAAGCGGAAGAAGAACCGA
CAATTTTAAACTCTGAAAAACCAGAAGAAAATTGGTTGTTCAAATTGGATGATGTCGATA
AAGAAGCATTCCTGGCATTACCGGAGGCTTAAATGGAAACGTTAAAATCAAATAAAGCGA
GACTTGAATATTTAATCAATGATATGCGTCGAGAGAGAAATGACAATGACGTATTGGTAA
TGCCATCTTCATTTGAAGATTTGTGGGAATTATATCGAGGTTTAGCAAATGTCAGACCGG
CATTACCTGTAAGTGATGAATATTTAGCTGTACAAGATGCTATGTTAAGTGATTTGAATC
GTCAACATGTTACGGATTTGAAGGATTTGAAGCCAATAAAAGGTGACAATATCTTTGTTT
GGCAAGGTGATATCACGACGTTAAAAATCGATGCTATTGTTAATGCTGCAAATAGTCGTT
TTCTAGGATGTATGCAAGCTAATCATGACTGCATTGATAATATTATTCATACAAAAGCGG
GTGTTCAAGTTCGACTTGATTGTGCAGATATCATTCGACAACAAGGGCGCAATGAAGGTG
TAGGTAAAGCCAAAATAACACGTGGATATAATTTGCCAGCAAAGTATATAATTCATACGG
TTGGTCCGCAAATACGTCGATTGCCTGTTTCAAAGATGAATCAGGACTTGTTAGCTAAAT
GCTATTTGAGTTGTCTTAAACTGGCTGATCAACAAAGTTTAAATCATATCGCATTTTGCT
GTATATCTACAGGTGTATTTGCTTTTCCTCAAGATGAAGCAGCAGAAATTGCTGTTCGAA
CAGTAGAAAGCTATCTCAAAGAAACAAATTCAACATTGAAAGTCGTGTTCAATGTATTTA
CAGATAAGGATTTACAACTGTATAAGGAGGCATTTAACCGTGATGCAGAGTAGTAAATGG
AATGCAATGTCTCTTTTAATGGATGACAAGACAAAGCAGGCTGAAGTATTGCGTACTGCG
ATTGATGAAGCAGATGCGATAGTGATTGGAATTGGTGCAGGCATGTCTGCATCTGACGGA
TTTACATATGTAGGAGAGCGTTTTACGGAAAATTTCCCAGATTTTATTGAAAAATATCGC
TTCTTTGATATGTTGCAAGCGAGTTTACATCCTTATGGCAGTTGGCAAGAGTATTGGGCA
TTTGAGAGTCGTTTTATTACATTAAACTATTTAGATCAACCTGTAGGTCAGTCTTATCTC
GCATTAAAATCCTTAGTGGAAGGTAAACAGTACCATATCATAACTACGAATGCAGACAAT
GCTTTCGATGCTGCTGAATATGATATGACTCATGTATTTCATATACAAGGGGAGTATATA
CTGCAACAGTGTAGTCAGCATTGTCATGCTCAAACGTATCGCAATGATGATTTAATTCGT
AAAATGGTTGTTGCGCAACAAGATATGCTTATACCTTGGGAGATGATTCCAAGATGTCCA
AAATGTGATGCCCCAATGGAAGTGAATAAACGTAAAGCGGAAGTTGGCATGGTTGAAGAT
GCTGAATTTCATGCGCAACTACAACGTTATAATGCTTTTCTAGAGCAACATCAAGATGAT
AAAGTGTTGTATTTGGAAATTGGAATTGGTTATACTACACCACAATTTGTGAAGCATCCT
TTTCAGCGTATGACACGTAAAAATGAAAATGCACTTTATATGACAATGAATAAAAAGGCA
TATCGCATTCCGAATTCAATTCAAGAACGTACCATACATTTAACTGATGATATCTCAACA
TTGATTACAGCAGCACTCCGGAACGACAGCACAACGAAAAATAACAACATTGGAGAGACA
GAAGATGTACTTAATAGAACCGATTAGAAATGGAGAATATATTACTGATGGTGCGATTGC
ACTCGCTATGCAAGTTTATGTTAACCAGAATATCTTTTTAGATGAAGATATTTTATTCCC
TTATTATTGTGATCCAAAAGTGGAAATTGGACGTTTTCAAAATACTGCTATAGAAGTGAA
TCAAGATTATATAGATAAACACAGTATTCAAGTAGTTCGCCGAGATACTGGTGGTGGCGC
TGTGTATGTTGATAAAGGTGCCGTTAATATGTGTTGTATTTTAGAACAAGACACTTCAAT
TTATGGTGATTTTCAACGATTTTATCAACCAGCTATAAAGGCGTTGCATACATTAGGTGC
AACAGATGTGATACAAAGCGGTAGAAATGATTTAACATTGAATGGTAAAAAAGTGTCAGG
CGCCGCAATGACATTAATGAACAATCGTATTTATGGCGGTTATTCGCTATTACTTGATGT
TAATTATGAAGCAATGGATAAAGTGTTAAAGCCTAATCGCAAAAAGATTGCATCGAAAGG
GATTAAATCTGTGCGTGCACGTGTTGGTCATCTTAGAGAAGCACTGGATGAAAAGTATCG
TGATATAACCATTGAAGAATTTAAAAATTTAATGGTGACGCAGATTTTGGGAATCGATGA
CATTAAAGAGGCGAAACGATATGAATTAACTGATGCAGATTGGGAAGCGATTGATGAATT
AGCTGATAAAAAGTATAAAAATTGGGATTGGAATTATGGGAAGTCACCTAAATATGAATA
TAATCGAAGTGAAAGATTATCATCAGGTACTGTAGATATTACCATTTCTGTTGAACAAAA
TCGTATCGCAGATTGTCGTATTTATGGGGATTTCTTTGGACAAGGTGATATAAAAGATGT
GGAACAAGCATTACAAGGAACAAAAATGACAAGAGAAGATTTAACGCATCAGTTAAAGCA
ATTAGACATCGTTTATTATTTTGGTAATGTTACGGTTGAATCATTGGTTGAGATGATTTT
AAGTTAATATTGTTATTTTATGTATGCTGAATCATTGGAAGTGTTTGCTTGCTCTTGAAA
AGGTGACAATAGTGTTTGGTGAAGGTTGAACATATGAGTGGAAATTATTGCCTTTAACTA
TTCAAAGTATGATATATATATGGTTTTTGTTTCTAAATGATTGGGTATTTGAAAATAGAT
GAGTTTAATATTTTAAGGAATATAATGATGTTTACTTTTATAATTCATATAGAATATTAA
GCAATATAAGTCTGTTGATATATACAAAATATAATGACTGCTATAATGAGTAATCAATAG
ACACAAAGAGGAGATTATGTGATGAATAATAAAGTATTAGCAACCGGTGGTACAGGGTTT
GTTGGCATGCGAATTATTTCACGATTATTAGAACAAGGTTATGACGTACAAACGACGATA
CGTGATTTAAGTAAAGCTGATAAAGTAATTAAAACAATGCAAGACAATGGCATTTCCACA
GAGCGATTAATGTTTGTCGAAGCGGATTTATCACAAGATGAACATTGGGATGAAGCAATG
AAAGATTGCAAGTATGTCTTGAGTGTAGCATCTCCGGTGTTTTTCGGTAAAACAGACGAT
GCAGAAGTGATGGCGAAGCCTGCAATTGAAGGTATACAACGTATTTTAAGAGCTGCAGAA
CATGCGGGTGTTAAACGTGTGGTAATGACTGCAAACTTTGGTGCAGTTGGTTTTAGTAAT
AAAGATAAAAATTCAATCACAAATGAAAGTCATTGGACAAATGAAGATGAACCAGGCTTA
TCAGTATATGAAAAATCAAAATTGTTAGCTGAAAAGGCAGCGTGGGATTTTGTTGAGAAT
GAAAATACAACAGTAGAATTTGCCACAATCAATCCAGTTGCAATTTTTGGGCCATCATTA
GATGCACACGTTTCAGGAAGCTTTCATTTATTAGAAAATTTATTGAATGGTTCAATGAAA
CGTGTACCGCAAATTCCGTTAAATGTTGTTGATGTGAGAGACGTAGCTGAACTGCACATT
TTGGCAATGACAAATGAACAAGCTAATGGCAAGCGATTTATTGCGACGGCTGATGGACAA
ATTAATTTGTTGGAAATTGCAAAATTAATTAAAGAAAAGAGACCTGAAATAGCTCAAAAA
GTTTCTACTAAAAAATTACCAGACTTTATTTTGAGTCTAGGTGCTAAATTTAATCATCAA
GCTAAAGAAGGTAAACTTTTATTAGATATGAACCGCAATGTAAGTAACGAACGTGCAAAA
ACATTACTTGGTTGGGAACCGATTGCGACACAAGAAGAAGCAATTTTAGCAGCTGTCGAT
AGTATGGCTAAATATCATTTAATATAATACAAAACACCGTCCATAAGTAAGTGGCTTTCC
TCTTGATAAAAGGGGCATTCACTCAATATGTGACGGTGTTTTATATTTCTACGTTAACAC
TATTGCTGTGGCTTTTGACGACCTTTTAATAAAATTGCTGTCGCACCTACGATAATAATA
AATAGAATCGCACCAAATAATCCCATATATTTTACTGCGTTACCGAACACGATACCGACA
GCTAAAAAGTCTGTATCTGAGAATGTTGTTGCAGCACCACCTAATTCGCCTAAAAATGGC
AAGAATAATAATGGTAAAAACGTGATTAGGATACCATTTAGAGCGGCGCCAGCAACAGCA
CCTTTAATACCGCCTCTTGCATTACCGAATACAGCAGCCGTTGCACCTAAGAAGAAGTGT
GCAACTACGCCAGGTAAAATGACGACGCCACCAAATAAGAATAAGATAAACATACCGATG
ACACCTGTAATAAAGCTGACAAAGAATCCAATTAGTACTGCATTTTGTGCATAAGGGAAC
ACAATAGGGCAGTCTAATGCAGGTTTAGAATTTGGTACAAGCTTTTCAGAAATACCTTTA
AATGCTGGGACGATTTCAGCTAAGATTAAGCGAACGCCTGTTAAAATAATAAATACACCA
GCAGCAAATGTCACACCTTGAATTAATGAAAAGACAATAAAGTTTTGACCATCACTAATA
GATTCGTGTACATAACTAACGCCCGCAAATAAGCATGCGATGAAGTAAAGTAATGCCATC
GTAATCGAGATACTAATTGTACTTTCTCGTAAGAAACTTAAGCCTTTTGGAAATTTAATC
TCTTCCGTTGATTTAGACTTACCTTTGAATAATTGACCTACAGCACCTGCGGCAAAGTAA
CTGATTGAGCCAAAATGACCTAACGCTACTTGGTCATTCCCTGTAATTTTTCGCATCGTA
GGTTGGAGTAATGCAGGTAAGACTGCCATGATTAATCCTAATACGAGTGCGCCGATAACA
ATCGTTAGCCAGCCTTTAATATGACTGACTGTTAAAATGATTGCTAAAAACGCAGCCATG
TAAAATGTATGATGACCTGTTAAAAAGATATATTTTAAATTAGTGAAGCGGGCAATTAAA
ATATTAACAATCATGCCACAGACCATGATGAGTGCAGCTGTTGTTCCAAAATCTTTTAAG
GCTAGTGAGACGATAGCTTCGTTGTTAGGTACGATACCTTGCACACCGAATGCGTGTTGG
AATATTTTGCCGAATGGCTCAAGAGATCGAACGACGACATCAGCACCTGCACTTAAAATT
AAGAAGCCCAATATCGTTTTAATGGTTCCTGAAGTGATTGTTGCGGCAGGTTTTTTCTGA
ACGATTAAACCTATAAAGGCAATCAGTGCAACAAGAATGGCTGGTTGACTTAAAATATCG
ACTATAAAATTAAGGATTGCTTGCATAGGTCGTACCTCCTTTAAATCATGTTAAGTTGTT
GTAATTTTTCTGCGAGCTTTTGTTGTAATTCAGCTTTGTCTAAAATATTATCAAGAACTA
AGACATCCCCTAGACGTTCGGCATTTTCAGCTAAATCTCTACCACAAATAAACAAGTCAG
CCATCTCTGGACTTGCTGTCATAATGTCACTATGTTCAACTTCGATATCAGATGGTGCAT
TAAGTTGCCTAAGTGCTTCTTGTGCGTTCATTTCTACCATAAAACTACTTCCTAAACCGT
GGCCACATACTACTAAAATTTTCATATTAATCATGCTCCTTTAAAATGTTTTTAATGTCT
TGTGCGTTTGTTGCAGTTAATAGTTGCTGGACTGTTTGGTTATCGCCCAGTACGGTTGCT
AAATTTTGTAATACAGATAAGTGTGAATGATTGTCGATGGCACTCAATACAAAAATGAGA
GATGCGTAGTGATCTTCATCACAAAATGCCACATGTTGATTCAACTTTAATAGACTTAAA
CCAACTTGATGTACGTCATTGTTCGGTCTTGCATGTGCAATTGCAATTTCAGGTGCGATA
ACGATATAAGGTCCAAGTTCATTAACGCTATCAATCATTGCTTGAACATAGCCTTGTTCA
ATAATTTGTTCTTGTAGTAATGGCTGAGAAGCTATAGTTATAGCTTCAGTCCAATCATTT
ACTTGTTCTTTTACAATGATGCGTGTTGTTGACAAAATGTCTAATGACACGTTATTAAAC
CTCCTTTGTCATAGTTAAAGCAATGTGTTGTTTAATTTTAAAAATATTCCCATCTAAGAA
ATCTTGTCGATATAAGTCGTTGCTTAAGCATTCGCTTAACTGTCCCAATGCCTTTAAATG
TGCATTGGGGTGGTCCGTTGCTAATGTAATTACAAGGTGAACGGGATCGTTAGCTTTACT
ACCAAAAATAATCCCTTCAGTGAAATAAGTTAGTGCGAAACCTACACCATTCTGTACATA
ATCAGTACCAGCGTGAATAAGTGCAATATGTGGACTAATGACCATATATGACCCGAATTG
TTCTAATTGTTTTAAAATTGCAGCTGTATAATTTGAATTGACAATGCCATCATTGATTAA
AGGTTGCACAGCCACTGTAATTGCCGATTCAATTGATAATGGTTGTTTATTTATAATGAT
GCGATGTTCAGGCAATAAATCTGCGAGTGACTTGCCATCAGTTGCCATTTTCATGACTCG
TTGTTCTCTTGAGTCATTGATAATTTGATTCAATTTTTGACGAGATTGCTGATTGATAAA
TGGATCGACATGAATAACTGGTACAGCTGAGATTTCACAAGGTACTGTTGAAATGACATA
ATCAATGTTATCTTGCAATAATCGACTTTCTTCCAATTGATAAATGGAATAGGCATCCCA
AATGTGAAACTCAGGATACAGATGATTTAGTTTTGATTTTAAAAGTTGCGACGTGCCTAT
ACCAGAACCACATAGTAAGACAACCTTAATCATTGATTGTTTATGTGTTGCAACACGCTC
TATACTTGATGCGAAGTGAATTGTAATGTATGTTAATTCATCTTCGTTGAAGCGAATAGC
AGCATCTTGTTCAATTGGGCTAATATGCTTGCTAACGGCTTCAATGATTTGAGGATAGCG
ACGCATAACTTCTTGCCTCAAAGGATTAGGTTGTAGCATATCGTATTTAATACGATGTAT
AGCTGGTTTGATATGTGTGATCAGACTGGTATGCAACTTGTTGTCTTTTGACATATCAAT
GCCTAATTCTTGGCTAACACAAGTGATCAATTCATGTATATTTTGCGATAAATCATGGTA
TTCAAAGGTAATTGAAGATGCTGTATGTTCGGTCATTTTAGAGCCTAGTAAATGTAACGT
GATAAAGATAATTTCAGACTCTGGAAATGTGACATTACAACTGCGTTCTAAGTTTTCTAT
CATTTTTGAAGCAATAGCATACTGATTAGTATGTCGCCATTTATCAATTTCATTGATAGG
TATATCGAACGAAAAATTTTCATTTAAACGCTGAATGGCAATGAGTATATGATAGATTAA
GCCATCGATAGCCGACTGAACTAAATGATAATTTTCACTATTTAATGTCTTAATAATGGC
ACGGCGAACCAATGCGATTGATTCTGAATTAAAGATATCAGCCTCTATAAAAGGTGCAGC
TTGTTTCATATATTGATGTATAAAGTGTGCATACGCTTTACGATAATGATCTTCCTCACC
AATAATATTGAATCCTTTATTGTGGACATAATTTAACTTTAAATGGTATTGATCTAGTTG
GGCTTGAATCATTTTAATATCATCTGCAATTGTCCGACGCGAAACATTAACATCTTGTGC
AAGTTGCTTTGTTGAAACAGGATCAGTTGTTTCGAATAACTTTAAAGCGATATGTGTGAG
TCGCTCATCTTTTGAAAAATGAATTTGATTCGTTAGATTGTGCTCTAATTCATTTAATAT
CGTTGTGTTAGCTGTTGTTACTTTGATGCCTGCAGCTTTATTACGGCTGACTTGGTAATG
ATAAGTTTCAGCATATTGCTCAATATATGCTATATCATATTGAATGGTACGAGGTGATAC
ACCAAGTTGATTAGCAATGGTATTGATTGGAATAAACGTTTGCTCATGAATTAAAAGATA
CAAAATTTCGATTTGTCTATAACTTAACAACGTAATATCCTCCTATTTGTAATTGTAAGC
GATTTCTTAAAAACGTAGATATGCAATCTCTTTCATATTTTAATCCGAAAAATTGCATAT
CAAAATGTTTATGGCGCAAGATTTTATAGGAACTTTTAAAATAAATTAGATATTCATGTT
GACAATTTAAAAATGTCGCAGTATATTTAGTTAGACATCTAACGAAATGGTGGTGCAATA
AATGGAATTCACTTATTCGTATTTATTTAGAATGATTAGTCATGAGATGAAACAAAAGGC
TGATCAAAAGTTAGAGCAATTTGATATTACAAATGAGCAAGGTCATACGTTAGGTTATCT
TTATGCACATCAACAAGATGGACTGACACAAAATGATATTGCTAAAGCATTACAACGAAC
AGGTCCAACTGTCAGTAATTTATTAAGGAACCTTGAACGTAAAAAGCTGATCTATCGCTA
TGTCGATGCACAAGATACGAGAAGAAAGAATATAGGACTGACTACCTCTGGGATTAAACT
TGTAGAAGCATTCACTTCGATATTTGATGAAATGGAGCAAACACTCGTATCGCAGTTATC
TGAAGAAGAAAATGAACAAATGAAAGCAAACTTAACGAAAATGTTATCTAGTTTACAATA
AATGGTAAGCGTGACTGGTAGAAATCAGTCACTTTATCTTTAATGTTATAGTTAGATATC
TAATTGTTAGTAAGCTAATTATTGGAAAAGACAAGGAGTATTGAACAATGAAAGACGAAC
AATTATATTATTTTGAGAAATCGCCAGTATTTAAAGCGATGATGCATTTCTCATTGCCAA
TGATGATAGGGACTTTATTAAGCGTTATTTATGGCATATTAAATATTTACTTTATAGGAT
TTTTAGAAGATAGCCACATGATTTCTGCTATCTCACTAACACTGCCAGTATTTGCTATCT
TAATGGGGTTGGGTAATTTATTTGGCGTTGGTGCAGGAACTTATATTTCACGTTTATTAG
GTGCGAAAGACTATAGTAAGAGTAAATTTGTAAGTAGTTTCTCTATTTATGGTGGTATTG
CACTAGGACTTATCGTAATTTTAGTTGCTTTACCATTCAGTGATCAAATCGCAGCAATTT
TAGGAGCGAGAGGTGAAACGTTAGCTTTAACAAGTAATTATTTGAAAGTAATGTTTTTAA
GTGCACCTTTTGTAATTTTGTTCTTCATATTAGAACAATTTGCACGTGCAATTGGGGCAC
CAATGATTTCTATGATTGGTATGTTAGCTAGTGTAGGCTTAAATATTATTTTAGATCCAA
TTTTAATTTTTGGTTTTGATTTAAACGTTGTTGGTGCAGCTTTGGGTACTGCAATCAGTA
ATGTTGCTGCTGCTCTGTTCTTTATCGTTTATTTTATGAAAAATAGTGACGTTGTGTCAG
TTAATATTAAACTTGCGAAACCTAATAAAGAAATGCTTTCTGAAATCTTTAAAATTGGTA
TTCCTGCATTTTTAATGAGTATCTTAATGGGATTCACAGGATTAGTTTTAAATTTATTTT
TAGCACATTATGGAAACTTCGCGATTGCAAGTTATGGTATCTCATTTAGACTTGTGCAAT
TTCCAGAACTTATTATCATGGGATTATGTGAAGGTGTTGTACCATTAATTGCATATAACT
TTATGTCAAATAAAGGTCGTATGAAAGACGTTATCAAAGCAGTTATCATGTCTATCGGCG
TTATCTTTGTTGTATGTATGATTGCTGTATTTACAATTGGACATCATATGGTCGGACTAT
TTACTACTGATCAAGCCATTGTTGAGATGGCGACATTTATTTTGAAAGTAACAATGACAT
CATTATTATTAAATGGTATAGGTTTCTTGTTTACTGGTATGCTTCAAGCAACTGGTCAAG
GTCGCGGTGCTACAATTATGGCCATTTTACAAGGTGCGATTATCATTCCAGTATTATTTA
TTATGAATGCTTTGTTTGGACTAACAGGTGTCATTTGGTCATTATTAATTGCTGAGTCAC
TTTGTGCTTTAGCAGCAATGTTAATCGTCTATTTATTACGTGATCGTTTGACAGTTGATA
CATCTGAATTAATAGAAGGTTAAATATTTCGTACACTTCTGGCTGAGTATATTTCGGTCG
GAAGTGTATTTTTCGAAAAAAATAAATATATGATACGATTATGAAAAAATAAAGTGAGAT
TGGCATATGTATAAATCTAAAATACTGTTGAAATATATTTTTAGTGAAGAATCAGAAGTT
AAAGATTTAACTGAAGAAAAATATAATCAAGATTACGAAGCATTAACATTTAGCTTTAAA
GAGGAAACATATCAAAGTAGGTTAGCTAAGAAAACACCGACTAAAGCAGGGTATTTTGTT
ACATGTTGGACAAAAGACGAGAACAATTGTAATCAACCATACTCAAAAGAGGCATTTGCA
GATTACTTAATGATTATAGTTATTGATGAAGAATTAAGCGGTTATTTTTTATTTCCTAGG
GAATTATTGGTAGAAAAAGGTATCTTAACTACATTTGAGCATAAAGGTAAAATGGCTTTT
AGAGTTTATCCTAAGTGGTGTAATCAATTGAATAAAAGAGCAGAGCAAACACAAAAGTGG
CAATGTAAATATTTTTTTGAATACTAATAAAAAGTCATATGGTTGAACTTATAAGAGATG
AATATATCATCTTTCGATAAGATAACCATATGACTTTATTTTTTATCATTTAATGATGAA
CGGTTTCTTGTCCTACTTTATTCCAAGTGAGGATAAAGCTCAACATTGCAAACACACTGA
TTGCTGTTAATAAAATAAAACCGACATCCCATCCGAATTTATCAACTACAGCACCTAAGA
CGATGTTGGCCATTACAGCACCAAACAGATAACCAAATAATCCTGTTAATCCAGCTGCTG
TGCCAGCTGCTTTTTTAGGTACATAATCTAATGCTTGTAAACCAATTAACATAACTGGTC
CATATATTAAGAAACCAATGGCAATTAATGAGACATTGTCTAACCAAGCATTGCCTGGAG
GATTTAACCAATAAATTAATACAAATACTGTGACACCTAACATAAAGAAGAAACCTGCAG
GTCCACGGCGACCTTTGAATAATTTATCAGAAATGTAACCACATAATAATGTACCAGGAA
TTCCAGCCCATTCGTATAAGAAGTATGCCCAACCTGATGCTTTTAAGTCGAAATGTTTTT
CTTCACTTAAGTAGACTGGCGCCCAATCAAGTACACCATAACGCACGAAATAAACAAATA
TATTTGCAAAGGCAATTGCCCATACCCATTTATTGTTCAGTACATATTTAAATAAAATTT
CTTTTGTAGTTAATTCTGTTTCTAATGTTTTCTTATCGCTTGTAGCAAAGTCATTTTTAT
AAATTTCGATTGGAGGTAAACCTTGAGATTGAGGTGTGTCTCTAATCAATACGTATGAAA
TTGCGGCAATGATAAGTGCTAAGAGTGCAGGGTAAATGAATACACCTTCGAAACCTTTTA
AATAACCAAAGTTGATAAATGCTGTTGTTGTAATACCCCAAGCAGCAATAGGTGCCATAA
TACCTCCACCAACATTATGCGCAACGTTCCAAAGGGCAGTCTTACTTCCGCGTTCACTTA
CACTAAACCAGTGAACGAGAACACGGCCTGAAGGTGGCCAGCCCATACCTTGAAACCATC
CATTTAAGAATAATAGGACAAACATAATACCGATACCTGATGTAAAGAACGGTACAAATC
CCATTAACAAATTGACGATAGCAGTGAGTACTAATCCAAGAACTAAGAATATCCGAGCAT
TGCTCCGATCACTTACAGTACCCATAAAGAACTTACTAAATCCATATGCGATGGAAACAG
CAGAAAGTGCAAAACCTAGTTCCGCTTTTGTAAAACCTTGCTCTTGCAATGCCGGCATCG
CTAATGAAAAGTTTTTACGTAATAAATAGTACCCAGCGTAACCGATGAAAATACCAAGAA
ATACTTGGAGACGTAATCGTTTATAGGTATCATCTATCTGATTTTCTGGCAAAGGCTTAA
TATGCTTTGCAGGTTTAAGAAAATTCATAAAATCCTCCTTAATATGTATTTATATGCATT
TTGTGCGATAAACTTATATTAGACATGTATGAAAGCGTTGTCAATATACTTTTGTGAAAT
CTTGCAGATTTAGTTATTGAAGTATTTTATAAACATTTAGAAAAAATAAATTGCCACACA
TAAATTTATAATTATGCAATTATTATGTCGTTATACATACTAGCTGTGTATCTACGAATG
AGTGCAAACATATTTTTATTTGCAAGGGGTAAATGGCATATAACTATCTTTTTTATGTAA
GTTGGTATAAAATTTATACTAATAGGAGGGATAGTATGAATATAGTAGGGCATCATCACA
TATCCATGTATACAAAAGATGCAAAACGTAATAAGGATTTTTACACAAATGTCCTTGGAT
TACGATTGGTTGAAAAGTCGGTTAATCAAGACAATCCTTCAATGTATCATTTGTTTTATG
GGGACGAAGTAGGTACAGCCGGAACAATTTTAAGCTTTTTTGAAATTCCCAATGCGGGTC
ATAAGCAGCCAGGTACTGAAACGATTTATCGATTTTCATTATTAGTACCAAATCAAGCGG
CACTTCATTATTTTGAAAAACGTCTTGAGAATAATGGTATTAAGTCTGAACGTTTGTACT
ATCTTGGACAAGAAGGTGTTGTCTTTAAAGATGAAGACGACTTAGAAATCATACTGCTTG
TTAATGATAGTTTTGAAGTACCACATCAATGGCAACATAACGCTTATAGTGAAATACCTC
AAGCATATCAAATTTTAGGAATAGGGCCAGTCGAATTAAGAGTTAGAAATGCAGCGCGTA
CGGTAGAATTTTTGGAAAATGTCTTAGGTTATCGCAAAAGAGATAATAAATCATTCGATG
TGCTGACATTAGCACCACAAGGTTTATATTCGGATTTTGTAGTTATTGAGCAACAGGGAC
AACGTGAAAGACCTGGACGAGGTTATATCCATCATATTGCAGTTAATACACCACAAATGA
GTGACTTAGATGCAATTTACAAGAAATTACAACAACAACCACAAAGTAATTCAGGTATAA
TTGATCGCTATTTCTTTAAATCATTATACTATCGCCATAATTCAATTATGTATGAATTTG
CGACTGAAGCGCCTGGATTTACTATTGATACACCTGTTGAACAATTAGGAAGTCAATTGA
ACTTGCCTGACTTTTTAGAAGCAGAACGTGAACAAATTGAAAGTAAGTTACACGAAATAT
AAAGGAGAATGTTTAATGGCAAAATTAGAAATGAATAAAAATACGCCTCTTGAGTTTGGT
TTGTATTCCTTAGGTGATCATTTATTGAATCCATTTAAAGGTGAAAAAGTTAGTTATGAG
CAACGTATTAATGAAATTATTGAAGCAAGTAAATTAGCAGATGAAGCAGGTATTGATGTT
TTTGCAGTTGGTGAAAGTCATCAGGAGCATTTTACAACACAGGCACATACGGTTGTGTTA
GGTGCAATTGCCCAAGCGACAAAGCATATTAAAGTTTCAAGTTCTTCAACGATTATTAGT
GCAACAGATCCTGTAAGAGTATTTGAAGACTTCGCGACATTAGATTTGATTTCTCATGGT
AGAGCCGAAATTGTGGCTGGTAGAGCATCAAGAACAGGTATTTTTGAATTGTTTGGCTAT
GATTTAAAAGACTATGATGAATTGTTTGAAGAAAAATTAGGTTTACTTTTAGAGTTAAAT
AAAACTGAGCGTATTACTTGGTCTGGAAAATATCGTCCAGAACTTAGAAATATGAAAATA
TTCCCAAGACCAATCGATAATACATTGCCAATATGGCGTGCTGTTGGTGGTCCACCTGCA
AGTGCTATCAAAGCGGGAAAACAAGGTGTGCCAATGATGATTACAACCCTTGGTGGCCCA
GCAATGAACTTTAAAGGTTCTATAGATGCTTATCGTCAAGCGGCAACTGAAGCAGGTTTC
GATGCTTCGCCTAAGTCTTTACCAGTAAGTACAGCGAGTCTGTTTTATACAGCTGAAACA
ACTCAGGATGCTATGAGAGAATTTTATCCACATTTGAATACAGGGATGTCATTTATTCGT
GGCGTTGGTTATCCGAAACAGCAATTTGCTAATTCACCAGATTATCGAGAAGCGCTAATG
GTTGGAAGCCCGCAACAAATTATTGAAAAGATATTGTATCAACACGAGTTGTATGGTCAT
CAACGTTTTATGGCACAGCTTGATTTTGGCGGTGTGCCATTTGAAAATGTTATGAAGAAT
ATTGAGTTAATTGGTAACGACATTATACCAGCGATTAAAAAGCATTTATCAAAATAGGAG
GGGCGTCATCATGAATATTGTATTATTGTCAGGTTCCACAGTAGGTTCTAAAACGAGAAT
TGCTATGGATGATTTAAAAAATGAACTAGAAGTCATCAATGAGGGACATCAAATAGAGTT
GATGGATTTACGAGATCTTGAATTAGAATTTAGCGTTGGAAAGAATTATCTAGATACTAC
AGGAGATGTATATAAATTAACGACGTCGTTAATGCAGGCTGATGTGATTTTTATTGGTTT
TCCAATTTTTCAAGCTTCCATCCCTGGTGCTTTGAAAAATGTGTTTGATTTACTTCCAGT
CAATGCGTTTCGTGACAAGGTAATAGGACTTGTAGCGACAGCAGGTTCTAGTAAACATTA
TTTAATTCCTGAAATGCATTTAAAACCAATATTGAGTTACATGAAAGCACATACGATGCA
[truncated: 2,520,821 more chars]
