# Supplementary material for: The single-species metagenome: subtyping Staphylococcus aureus core genome sequences from shotgun metagenomic data
Source: PeerJ. 2016 Oct 18;4:e2571. doi: 10.7717/peerj.2571 (PMC5075713; doi:10.7717/peerj.2571)
Supplement: Data S2 [file peerj-04-2571-s005.xlsx]

## Sheet: Sheet1
SRA id	Coverage	Average read length	Average read quality score	MLST type	Sequencing Platform
ERX094639	50	100	39.944	1	Illumina HiSeq 2000
ERX094730	50	100	40.011	1	Illumina HiSeq 2000
ERX094729	50	100	39.515	1	Illumina HiSeq 2000
ERX094869	50	100	39.412	1	Illumina HiSeq 2000
ERX094876	50	100	39.405	1	Illumina HiSeq 2000
ERX110369	50	100	38.1	1	Illumina HiSeq 2000
ERX110423	50	100	39.507	1	Illumina HiSeq 2000
ERX120741	50	100	38.988	1	Illumina HiSeq 2000
ERX120762	50	100	38.991	1	Illumina HiSeq 2000
ERX132366	50	100	32.724	1	Illumina HiSeq 2000
ERX147839	50	100	35.718	1	Illumina HiSeq 2000
ERX147968	50	100	36.007	1	Illumina HiSeq 2000
ERX147991	50	100	36.007	1	Illumina HiSeq 2000
ERX152038	50	100	36.406	1	Illumina HiSeq 2000
ERX154964	50	100	36.227	1	Illumina HiSeq 2000
ERX178832	50	100	36.794	1	Illumina HiSeq 2000
ERX178840	50	100	36.793	1	Illumina HiSeq 2000
ERX178849	50	100	37.003	1	Illumina HiSeq 2000
ERX178894	50	100	37.003	1	Illumina HiSeq 2000
ERX186351	50	100	35.031	1	Illumina HiSeq 2000
ERX186572	50	100	34.313	1	Illumina HiSeq 2000
ERX186583	50	100	34.317	1	Illumina HiSeq 2000
ERX186597	50	100	34.14	1	Illumina HiSeq 2000
ERX186602	50	100	34.305	1	Illumina HiSeq 2000
ERX186619	50	100	34.315	1	Illumina HiSeq 2000
ERX187425	50	100	36.268	1	Illumina HiSeq 2000
ERX187467	50	100	36.274	1	Illumina HiSeq 2000
ERX187478	50	100	36.275	1	Illumina HiSeq 2000
ERX187490	50	100	36.266	1	Illumina HiSeq 2000
ERX187525	50	100	36.467	1	Illumina HiSeq 2000
ERX187527	50	100	36.454	1	Illumina HiSeq 2000
ERX187533	50	100	36.468	1	Illumina HiSeq 2000
ERX187565	50	100	36.471	1	Illumina HiSeq 2000
ERX187564	50	100	36.458	1	Illumina HiSeq 2000
ERX187590	50	100	36.453	1	Illumina HiSeq 2000
ERX187603	50	100	37	1	Illumina HiSeq 2000
ERX187605	50	100	37	1	Illumina HiSeq 2000
ERX187592	50	100	36.468	1	Illumina HiSeq 2000
ERX187602	50	100	37	1	Illumina HiSeq 2000
ERX187668	50	100	36.714	1	Illumina HiSeq 2000
ERX187669	50	100	37	1	Illumina HiSeq 2000
ERX187654	50	100	37	1	Illumina HiSeq 2000
ERX197835	50	100	36.619	1	Illumina HiSeq 2000
ERX209356	50	100	36.641	1	Illumina HiSeq 2000
ERX212147	50	100	37.001	1	Illumina HiSeq 2000
ERX212159	50	100	37.001	1	Illumina HiSeq 2000
ERX212164	50	100	37.001	1	Illumina HiSeq 2000
ERX221180	50	100	37.001	1	Illumina HiSeq 2000
ERX221190	50	100	37.001	1	Illumina HiSeq 2000
ERX276051	50	100	36.69	1	Illumina HiSeq 2000
ERX085235	50	100	39.611	5	Illumina HiSeq 2000
ERX085234	50	100	39.6	5	Illumina HiSeq 2000
ERX085326	50	100	39.78	5	Illumina HiSeq 2000
ERX085405	50	100	40.236	5	Illumina HiSeq 2000
ERX088480	50	100	39.206	5	Illumina HiSeq 2000
ERX094637	50	100	39.938	5	Illumina HiSeq 2000
ERX094764	50	100	40.011	5	Illumina HiSeq 2000
ERX094803	50	100	40.048	5	Illumina HiSeq 2000
ERX094842	50	100	39.391	5	Illumina HiSeq 2000
ERX094860	50	100	39.362	5	Illumina HiSeq 2000
ERX105400	50	100	36.336	5	Illumina HiSeq 2000
ERX105446	50	100	36.344	5	Illumina HiSeq 2000
ERX105447	50	100	36.347	5	Illumina HiSeq 2000
ERX110352	50	100	39.001	5	Illumina HiSeq 2000
ERX110358	50	100	38.992	5	Illumina HiSeq 2000
ERX110375	50	100	38.993	5	Illumina HiSeq 2000
ERX110402	50	100	38.031	5	Illumina HiSeq 2000
ERX110430	50	100	39.516	5	Illumina HiSeq 2000
ERX110428	50	100	38.063	5	Illumina HiSeq 2000
ERX110699	50	100	39.561	5	Illumina HiSeq 2000
ERX110758	50	100	39.449	5	Illumina HiSeq 2000
ERX110795	50	100	39.445	5	Illumina HiSeq 2000
ERX110867	50	100	38.891	5	Illumina HiSeq 2000
ERX113993	50	100	38.784	5	Illumina HiSeq 2000
ERX132382	50	100	40.117	5	Illumina HiSeq 2000
ERX139382	50	100	36.51	5	Illumina HiSeq 2000
ERX140789	50	100	35.956	5	Illumina HiSeq 2000
ERX147775	50	100	36.014	5	Illumina HiSeq 2000
ERX147786	50	100	36.015	5	Illumina HiSeq 2000
ERX147797	50	100	36.015	5	Illumina HiSeq 2000
ERX147800	50	100	35.693	5	Illumina HiSeq 2000
ERX147787	50	100	35.714	5	Illumina HiSeq 2000
ERX147817	50	100	35.712	5	Illumina HiSeq 2000
ERX147830	50	100	36.014	5	Illumina HiSeq 2000
ERX147989	50	100	36.006	5	Illumina HiSeq 2000
ERX147995	50	100	36.007	5	Illumina HiSeq 2000
ERX147996	50	100	36.007	5	Illumina HiSeq 2000
ERX148001	50	100	36.007	5	Illumina HiSeq 2000
ERX148000	50	100	36.007	5	Illumina HiSeq 2000
ERX147984	50	100	36.007	5	Illumina HiSeq 2000
ERX147993	50	100	36.007	5	Illumina HiSeq 2000
ERX148030	50	100	36.007	5	Illumina HiSeq 2000
ERX153330	50	100	36.376	5	Illumina HiSeq 2000
ERX158560	50	100	37	5	Illumina HiSeq 2000
ERX158651	50	100	37	5	Illumina HiSeq 2000
ERX164826	50	100	36.121	5	Illumina HiSeq 2000
ERX164834	50	100	36.13	5	Illumina HiSeq 2000
ERX164859	50	100	35.767	5	Illumina HiSeq 2000
ERX164866	50	100	36.127	5	Illumina HiSeq 2000
ERX164864	50	100	35.769	5	Illumina HiSeq 2000
ERX164868	50	100	35.778	5	Illumina HiSeq 2000
ERX164869	50	100	35.778	5	Illumina HiSeq 2000
ERX164872	50	100	35.786	5	Illumina HiSeq 2000
ERX164873	50	100	35.772	5	Illumina HiSeq 2000
ERX164882	50	100	35.78	5	Illumina HiSeq 2000
ERX164881	50	100	35.781	5	Illumina HiSeq 2000
ERX164889	50	100	36.125	5	Illumina HiSeq 2000
ERX164890	50	100	35.772	5	Illumina HiSeq 2000
ERX164891	50	100	35.778	5	Illumina HiSeq 2000
ERX164894	50	100	35.266	5	Illumina HiSeq 2000
ERX164901	50	100	35.776	5	Illumina HiSeq 2000
ERX164903	50	100	36.126	5	Illumina HiSeq 2000
ERX178858	50	100	37.002	5	Illumina HiSeq 2000
ERX178875	50	100	37.002	5	Illumina HiSeq 2000
ERX178888	50	100	37.002	5	Illumina HiSeq 2000
ERX178893	50	100	36.794	5	Illumina HiSeq 2000
ERX178899	50	100	37.003	5	Illumina HiSeq 2000
ERX186599	50	100	34.109	5	Illumina HiSeq 2000
ERX186631	50	100	34.324	5	Illumina HiSeq 2000
ERX186637	50	100	34.311	5	Illumina HiSeq 2000
ERX186649	50	100	34.316	5	Illumina HiSeq 2000
ERX187481	50	100	36.276	5	Illumina HiSeq 2000
ERX187448	50	100	36.27	5	Illumina HiSeq 2000
ERX187500	50	100	36.27	5	Illumina HiSeq 2000
ERX187537	50	100	36.453	5	Illumina HiSeq 2000
ERX187566	50	100	36.459	5	Illumina HiSeq 2000
ERX187536	50	100	36.458	5	Illumina HiSeq 2000
ERX187659	50	100	36.186	5	Illumina HiSeq 2000
ERX187674	50	100	37	5	Illumina HiSeq 2000
ERX187651	50	100	36.706	5	Illumina HiSeq 2000
ERX187665	50	100	36.715	5	Illumina HiSeq 2000
ERX197774	50	100	36.64	5	Illumina HiSeq 2000
ERX196436	50	100	36.445	5	Illumina HiSeq 2000
ERX197840	50	100	37.001	5	Illumina HiSeq 2000
ERX197841	50	100	37.001	5	Illumina HiSeq 2000
ERX204883	50	100	36.705	5	Illumina HiSeq 2000
ERX209327	50	100	36.651	5	Illumina HiSeq 2000
ERX209355	50	100	36.641	5	Illumina HiSeq 2000
ERX209384	50	100	36.653	5	Illumina HiSeq 2000
ERX209553	50	100	36.776	5	Illumina HiSeq 2000
ERX252357	50	100	36.275	5	Illumina HiSeq 2000
ERX267691	50	100	36.191	5	Illumina HiSeq 2000
ERX276152	50	100	36.544	5	Illumina HiSeq 2000
ERX305115	50	100	36.318	5	Illumina HiSeq 2000
ERX305114	50	100	36.311	5	Illumina HiSeq 2000
ERX305116	50	100	36.317	5	Illumina HiSeq 2000
ERX305113	50	100	36.32	5	Illumina HiSeq 2000
ERX305118	50	100	36.317	5	Illumina HiSeq 2000
ERX305124	50	100	36.321	5	Illumina HiSeq 2000
ERX305136	50	100	36.318	5	Illumina HiSeq 2000
ERX305137	50	100	36.326	5	Illumina HiSeq 2000
ERX305141	50	100	36.314	5	Illumina HiSeq 2000
ERX305146	50	100	36.317	5	Illumina HiSeq 2000
ERX305149	50	100	36.317	5	Illumina HiSeq 2000
ERX305154	50	100	36.309	5	Illumina HiSeq 2000
ERX305142	50	100	36.318	5	Illumina HiSeq 2000
ERX305155	50	100	36.312	5	Illumina HiSeq 2000
ERX305161	50	100	36.315	5	Illumina HiSeq 2000
ERX305170	50	100	36.324	5	Illumina HiSeq 2000
ERX305176	50	100	36.315	5	Illumina HiSeq 2000
ERX305173	50	100	36.327	5	Illumina HiSeq 2000
ERX305185	50	100	36.323	5	Illumina HiSeq 2000
ERX305184	50	100	36.311	5	Illumina HiSeq 2000
ERX305197	50	100	36.314	5	Illumina HiSeq 2000
ERX305186	50	100	36.324	5	Illumina HiSeq 2000
ERX305191	50	100	36.326	5	Illumina HiSeq 2000
ERX305205	50	100	36.317	5	Illumina HiSeq 2000
ERX305202	50	100	35.629	5	Illumina HiSeq 2000
ERX328714	50	100	35.934	5	Illumina HiSeq 2000
ERX330711	50	100	37.006	5	Illumina HiSeq 2000
ERX330712	50	100	37.006	5	Illumina HiSeq 2000
ERX330708	50	100	37.007	5	Illumina HiSeq 2000
ERX328713	50	100	35.92	5	Illumina HiSeq 2000
ERX330709	50	100	36.579	5	Illumina HiSeq 2000
ERX330714	50	100	37.006	5	Illumina HiSeq 2000
ERX349190	50	100	35.422	5	Illumina HiSeq 2000
ERX349188	50	100	35.421	5	Illumina HiSeq 2000
ERX349196	50	100	35.41	5	Illumina HiSeq 2000
SRX471045	50	101	37.141	5	Illumina HiSeq 2000
SRX471069	50	101	37.528	5	Illumina HiSeq 2000
SRX471074	50	101	37.534	5	Illumina HiSeq 2000
SRX471051	50	101	37.532	5	Illumina HiSeq 2000
SRX471050	50	101	37.54	5	Illumina HiSeq 2000
SRX471094	50	101	37.54	5	Illumina HiSeq 2000
SRX471104	50	101	37.533	5	Illumina HiSeq 2000
SRX471099	50	101	37.541	5	Illumina HiSeq 2000
SRX471102	50	101	37.526	5	Illumina HiSeq 2000
SRX471101	50	101	37.518	5	Illumina HiSeq 2000
SRX471115	50	101	37.171	5	Illumina HiSeq 2000
SRX473169	50	101	37.72	5	Illumina HiSeq 2000
SRX473160	50	101	37.708	5	Illumina HiSeq 2000
SRX473163	50	101	37.733	5	Illumina HiSeq 2000
SRX473180	50	101	37.704	5	Illumina HiSeq 2000
SRX473193	50	101	37.711	5	Illumina HiSeq 2000
SRX473185	50	101	37.706	5	Illumina HiSeq 2000
SRX473201	50	101	37.695	5	Illumina HiSeq 2000
SRX473211	50	101	37.729	5	Illumina HiSeq 2000
SRX473213	50	101	37.719	5	Illumina HiSeq 2000
SRX473209	50	101	37.701	5	Illumina HiSeq 2000
SRX473221	50	101	37.711	5	Illumina HiSeq 2000
SRX473238	50	101	37.7	5	Illumina HiSeq 2000
SRX473239	50	101	37.714	5	Illumina HiSeq 2000
SRX476971	50	100	37.398	5	Illumina HiSeq 2000
SRX477018	50	100	38.342	5	Illumina HiSeq 2000
SRX477019	50	100	38.295	5	Illumina HiSeq 2000
SRX658924	50	101	31.2	5	Illumina HiSeq 2500
SRX567843	50	101	35.8	5	Illumina HiSeq 2000
ERX085222	50	100	39.559	8	Illumina HiSeq 2000
ERX085223	50	100	39.587	8	Illumina HiSeq 2000
ERX085236	50	100	39.602	8	Illumina HiSeq 2000
ERX085237	50	100	39.605	8	Illumina HiSeq 2000
ERX094608	50	100	39.974	8	Illumina HiSeq 2000
ERX094796	50	100	40.041	8	Illumina HiSeq 2000
ERX094865	50	100	39.406	8	Illumina HiSeq 2000
ERX100625	50	100	39.134	8	Illumina HiSeq 2000
ERX100685	50	100	40.409	8	Illumina HiSeq 2000
ERX100712	50	100	39.835	8	Illumina HiSeq 2000
ERX105408	50	100	35.798	8	Illumina HiSeq 2000
ERX105422	50	100	36.353	8	Illumina HiSeq 2000
ERX110420	50	100	38.992	8	Illumina HiSeq 2000
ERX110633	50	100	38.583	8	Illumina HiSeq 2000
ERX110634	50	100	38.983	8	Illumina HiSeq 2000
ERX110632	50	100	38.585	8	Illumina HiSeq 2000
ERX110636	50	100	38.971	8	Illumina HiSeq 2000
ERX110637	50	100	39.562	8	Illumina HiSeq 2000
ERX110639	50	100	39.563	8	Illumina HiSeq 2000
ERX110638	50	100	38.973	8	Illumina HiSeq 2000
ERX110642	50	100	38.986	8	Illumina HiSeq 2000
ERX110643	50	100	38.982	8	Illumina HiSeq 2000
ERX110647	50	100	38.99	8	Illumina HiSeq 2000
ERX110645	50	100	38.979	8	Illumina HiSeq 2000
ERX110641	50	100	38.977	8	Illumina HiSeq 2000
ERX110646	50	100	38.032	8	Illumina HiSeq 2000
ERX110649	50	100	38.046	8	Illumina HiSeq 2000
ERX110651	50	100	39.567	8	Illumina HiSeq 2000
ERX110652	50	100	38.987	8	Illumina HiSeq 2000
ERX110655	50	100	38.589	8	Illumina HiSeq 2000
ERX110653	50	100	38.973	8	Illumina HiSeq 2000
ERX110654	50	100	38.06	8	Illumina HiSeq 2000
ERX110656	50	100	38.05	8	Illumina HiSeq 2000
ERX110657	50	100	38.043	8	Illumina HiSeq 2000
ERX110660	50	100	39.558	8	Illumina HiSeq 2000
ERX110659	50	100	38.972	8	Illumina HiSeq 2000
ERX110662	50	100	38.985	8	Illumina HiSeq 2000
ERX110658	50	100	38.981	8	Illumina HiSeq 2000
ERX110664	50	100	39.562	8	Illumina HiSeq 2000
ERX110663	50	100	39.554	8	Illumina HiSeq 2000
ERX110666	50	100	38.979	8	Illumina HiSeq 2000
ERX110665	50	100	38.979	8	Illumina HiSeq 2000
ERX110667	50	100	38.032	8	Illumina HiSeq 2000
ERX110670	50	100	38.049	8	Illumina HiSeq 2000
ERX110672	50	100	38.978	8	Illumina HiSeq 2000
ERX110671	50	100	38.982	8	Illumina HiSeq 2000
ERX110673	50	100	39.548	8	Illumina HiSeq 2000
ERX110682	50	100	38.977	8	Illumina HiSeq 2000
ERX110676	50	100	39.557	8	Illumina HiSeq 2000
ERX110679	50	100	38.978	8	Illumina HiSeq 2000
ERX110681	50	100	38.597	8	Illumina HiSeq 2000
ERX110678	50	100	38.985	8	Illumina HiSeq 2000
ERX110680	50	100	39.563	8	Illumina HiSeq 2000
ERX110685	50	100	38.589	8	Illumina HiSeq 2000
ERX110684	50	100	39.558	8	Illumina HiSeq 2000
ERX110683	50	100	38.035	8	Illumina HiSeq 2000
ERX110686	50	100	38.051	8	Illumina HiSeq 2000
ERX110687	50	100	39.562	8	Illumina HiSeq 2000
ERX110690	50	100	38.042	8	Illumina HiSeq 2000
ERX110689	50	100	38.981	8	Illumina HiSeq 2000
ERX110691	50	100	38.978	8	Illumina HiSeq 2000
ERX110692	50	100	38.981	8	Illumina HiSeq 2000
ERX110688	50	100	38.979	8	Illumina HiSeq 2000
ERX110736	50	100	39.462	8	Illumina HiSeq 2000
ERX110742	50	100	38.468	8	Illumina HiSeq 2000
ERX110740	50	100	39.463	8	Illumina HiSeq 2000
ERX110738	50	100	39.46	8	Illumina HiSeq 2000
ERX110743	50	100	39.463	8	Illumina HiSeq 2000
ERX110745	50	100	38.872	8	Illumina HiSeq 2000
ERX110741	50	100	39.457	8	Illumina HiSeq 2000
ERX110746	50	100	38.471	8	Illumina HiSeq 2000
ERX110748	50	100	38.481	8	Illumina HiSeq 2000
ERX110747	50	100	38.478	8	Illumina HiSeq 2000
ERX110749	50	100	38.485	8	Illumina HiSeq 2000
ERX110752	50	100	38.476	8	Illumina HiSeq 2000
ERX110753	50	100	39.459	8	Illumina HiSeq 2000
ERX110759	50	100	39.451	8	Illumina HiSeq 2000
ERX110755	50	100	38.468	8	Illumina HiSeq 2000
ERX110751	50	100	39.46	8	Illumina HiSeq 2000
ERX110756	50	100	39.456	8	Illumina HiSeq 2000
ERX110761	50	100	39.445	8	Illumina HiSeq 2000
ERX110750	50	100	38.47	8	Illumina HiSeq 2000
ERX110762	50	100	39.464	8	Illumina HiSeq 2000
ERX110760	50	100	39.449	8	Illumina HiSeq 2000
ERX110763	50	100	38.46	8	Illumina HiSeq 2000
ERX110764	50	100	38.473	8	Illumina HiSeq 2000
ERX110765	50	100	39.457	8	Illumina HiSeq 2000
ERX110766	50	100	38.469	8	Illumina HiSeq 2000
ERX110767	50	100	38.46	8	Illumina HiSeq 2000
ERX209426	50	100	36.818	8	Illumina HiSeq 2000
ERX209439	50	100	36.348	8	Illumina HiSeq 2000
ERX209441	50	100	36.819	8	Illumina HiSeq 2000
ERX209436	50	100	36.356	8	Illumina HiSeq 2000
ERX209437	50	100	36.341	8	Illumina HiSeq 2000
ERX209417	50	100	36.829	8	Illumina HiSeq 2000
ERX209454	50	100	36.813	8	Illumina HiSeq 2000
ERX209451	50	100	36.35	8	Illumina HiSeq 2000
ERX209438	50	100	36.345	8	Illumina HiSeq 2000
ERX209457	50	100	36.341	8	Illumina HiSeq 2000
ERX209460	50	100	36.821	8	Illumina HiSeq 2000
ERX209443	50	100	36.822	8	Illumina HiSeq 2000
ERX209458	50	100	36.351	8	Illumina HiSeq 2000
ERX209466	50	100	36.833	8	Illumina HiSeq 2000
ERX209463	50	100	36.819	8	Illumina HiSeq 2000
ERX209455	50	100	36.351	8	Illumina HiSeq 2000
ERX209471	50	100	36.829	8	Illumina HiSeq 2000
ERX209452	50	100	37.024	8	Illumina HiSeq 2000
ERX209450	50	100	37.023	8	Illumina HiSeq 2000
ERX209472	50	100	36.829	8	Illumina HiSeq 2000
ERX209449	50	100	36.823	8	Illumina HiSeq 2000
ERX209469	50	100	37.024	8	Illumina HiSeq 2000
ERX209453	50	100	36.332	8	Illumina HiSeq 2000
ERX209467	50	100	36.821	8	Illumina HiSeq 2000
ERX209442	50	100	37.023	8	Illumina HiSeq 2000
ERX209461	50	100	36.357	8	Illumina HiSeq 2000
ERX209462	50	100	37.025	8	Illumina HiSeq 2000
ERX209468	50	100	36.821	8	Illumina HiSeq 2000
ERX209470	50	100	36.83	8	Illumina HiSeq 2000
ERX209456	50	100	36.344	8	Illumina HiSeq 2000
ERX209480	50	100	37.024	8	Illumina HiSeq 2000
ERX209479	50	100	36.309	8	Illumina HiSeq 2000
ERX209478	50	100	36.377	8	Illumina HiSeq 2000
ERX209445	50	100	37.025	8	Illumina HiSeq 2000
ERX209483	50	100	36.82	8	Illumina HiSeq 2000
ERX209486	50	100	36.818	8	Illumina HiSeq 2000
ERX209447	50	100	36.818	8	Illumina HiSeq 2000
ERX209487	50	100	36.81	8	Illumina HiSeq 2000
ERX209477	50	100	36.822	8	Illumina HiSeq 2000
SRX468114	50	101	37.724	8	Illumina HiSeq 2000
SRX468116	50	101	37.688	8	Illumina HiSeq 2000
SRX468148	50	101	37.657	8	Illumina HiSeq 2000
SRX468144	50	101	37.72	8	Illumina HiSeq 2000
SRX468149	50	101	37.639	8	Illumina HiSeq 2000
SRX468251	50	101	37.021	8	Illumina HiSeq 2000
SRX468259	50	101	36.895	8	Illumina HiSeq 2000
SRX468263	50	101	37.3	8	Illumina HiSeq 2000
SRX468261	50	101	37.334	8	Illumina HiSeq 2000
SRX468269	50	101	37.646	8	Illumina HiSeq 2000
SRX468277	50	101	37.651	8	Illumina HiSeq 2000
SRX468283	50	101	37.644	8	Illumina HiSeq 2000
SRX473151	50	101	37.702	8	Illumina HiSeq 2000
SRX659226	50	101	37.255	8	Illumina HiSeq 2500
ERX110364	50	100	38.992	9	Illumina HiSeq 2000
ERX136698	50	100	35.576	9	Illumina HiSeq 2000
ERX152045	50	100	36.411	9	Illumina HiSeq 2000
ERX152071	50	100	36.41	9	Illumina HiSeq 2000
ERX212102	50	100	37.001	9	Illumina HiSeq 2000
ERX212111	50	100	37.001	9	Illumina HiSeq 2000
ERX513549	50	100	37.823	9	Illumina HiSeq 2000
ERX513712	50	100	37.76	9	Illumina HiSeq 2000
ERX531992	50	100	37.93	9	Illumina HiSeq 2000
ERX532007	50	100	37.919	9	Illumina HiSeq 2000
SRX546118	50	101	37.743	9	Illumina HiSeq 2000
SRX546124	50	101	37.751	9	Illumina HiSeq 2000
SRX555762	50	101	37.69	9	Illumina HiSeq 2000
SRX555769	50	101	37.686	9	Illumina HiSeq 2000
ERX061507	50	99	36.901	15	Illumina HiSeq 2000
ERX061509	50	99	36.943	15	Illumina HiSeq 2000
ERX061508	50	99	36.922	15	Illumina HiSeq 2000
ERX061510	50	99	37.341	15	Illumina HiSeq 2000
ERX061512	50	99	36.942	15	Illumina HiSeq 2000
ERX061513	50	99	36.94	15	Illumina HiSeq 2000
ERX061514	50	99	36.932	15	Illumina HiSeq 2000
ERX061511	50	99	36.93	15	Illumina HiSeq 2000
ERX061517	50	99	36.946	15	Illumina HiSeq 2000
ERX061518	50	99	36.188	15	Illumina HiSeq 2000
ERX061516	50	99	36.954	15	Illumina HiSeq 2000
ERX061515	50	99	36.948	15	Illumina HiSeq 2000
ERX061519	50	99	36.171	15	Illumina HiSeq 2000
ERX061520	50	99	36.947	15	Illumina HiSeq 2000
ERX061521	50	99	36.179	15	Illumina HiSeq 2000
ERX061522	50	99	36.174	15	Illumina HiSeq 2000
ERX061524	50	99	35.928	15	Illumina HiSeq 2000
ERX061526	50	99	35.933	15	Illumina HiSeq 2000
ERX061528	50	99	36.923	15	Illumina HiSeq 2000
ERX061525	50	99	36.942	15	Illumina HiSeq 2000
ERX061523	50	99	35.881	15	Illumina HiSeq 2000
ERX061532	50	99	36.918	15	Illumina HiSeq 2000
ERX061531	50	99	36.934	15	Illumina HiSeq 2000
ERX061533	50	99	36.938	15	Illumina HiSeq 2000
ERX061530	50	99	36.938	15	Illumina HiSeq 2000
ERX061529	50	99	36.929	15	Illumina HiSeq 2000
ERX061534	50	99	36.925	15	Illumina HiSeq 2000
ERX061536	50	99	36.932	15	Illumina HiSeq 2000
ERX061535	50	99	36.946	15	Illumina HiSeq 2000
ERX061537	50	99	36.925	15	Illumina HiSeq 2000
ERX061539	50	99	36.143	15	Illumina HiSeq 2000
ERX061538	50	99	36.935	15	Illumina HiSeq 2000
ERX061544	50	99	35.928	15	Illumina HiSeq 2000
ERX061540	50	99	36.932	15	Illumina HiSeq 2000
ERX061543	50	99	36.95	15	Illumina HiSeq 2000
ERX061542	50	99	36.948	15	Illumina HiSeq 2000
ERX061547	50	99	36.916	15	Illumina HiSeq 2000
ERX061545	50	99	35.876	15	Illumina HiSeq 2000
ERX061549	50	99	35.929	15	Illumina HiSeq 2000
ERX061548	50	99	35.945	15	Illumina HiSeq 2000
ERX061541	50	99	35.917	15	Illumina HiSeq 2000
ERX061546	50	99	36.947	15	Illumina HiSeq 2000
ERX061550	50	99	35.928	15	Illumina HiSeq 2000
ERX513254	50	100	38.015	15	Illumina HiSeq 2000
ERX513222	50	100	38.322	15	Illumina HiSeq 2000
ERX513431	50	100	37.864	15	Illumina HiSeq 2000
ERX513568	50	100	37.823	15	Illumina HiSeq 2000
ERX513584	50	100	37.815	15	Illumina HiSeq 2000
ERX513540	50	100	37.812	15	Illumina HiSeq 2000
ERX513586	50	100	37.816	15	Illumina HiSeq 2000
ERX513580	50	100	37.797	15	Illumina HiSeq 2000
ERX513689	50	100	37.769	15	Illumina HiSeq 2000
ERX513700	50	100	37.767	15	Illumina HiSeq 2000
ERX513716	50	100	37.77	15	Illumina HiSeq 2000
ERX513714	50	100	37.765	15	Illumina HiSeq 2000
ERX513693	50	100	37.77	15	Illumina HiSeq 2000
ERX513726	50	100	37.761	15	Illumina HiSeq 2000
ERX513791	50	100	37.844	15	Illumina HiSeq 2000
ERX513794	50	100	37.846	15	Illumina HiSeq 2000
ERX531882	50	100	37.902	15	Illumina HiSeq 2000
ERX531952	50	100	37.904	15	Illumina HiSeq 2000
ERX531949	50	100	37.897	15	Illumina HiSeq 2000
ERX531966	50	100	37.924	15	Illumina HiSeq 2000
ERX532143	50	100	37.823	15	Illumina HiSeq 2000
ERX556653	50	100	37.939	15	Illumina HiSeq 2000
ERX646239	50	100	37.887	15	Illumina HiSeq 2000
SRX076799	50	99	38	15	Illumina HiSeq 2000
ERX110372	50	100	39.003	20	Illumina HiSeq 2000
ERX148005	50	100	36.006	20	Illumina HiSeq 2000
ERX148007	50	100	36.007	20	Illumina HiSeq 2000
ERX148022	50	100	36.007	20	Illumina HiSeq 2000
ERX359477	50	100	35.67	20	Illumina HiSeq 2000
ERX359476	50	100	35.668	20	Illumina HiSeq 2000
ERX513719	50	100	37.761	20	Illumina HiSeq 2000
ERX513711	50	100	37.763	20	Illumina HiSeq 2000
ERX531928	50	100	37.899	20	Illumina HiSeq 2000
ERX085219	50	100	39.488	22	Illumina HiSeq 2000
ERX085220	50	100	39.481	22	Illumina HiSeq 2000
ERX085226	50	100	39.59	22	Illumina HiSeq 2000
ERX085221	50	100	39.465	22	Illumina HiSeq 2000
ERX085227	50	100	39.495	22	Illumina HiSeq 2000
ERX085231	50	100	39.59	22	Illumina HiSeq 2000
ERX085230	50	100	39.591	22	Illumina HiSeq 2000
ERX085232	49.48	100	39.606	22	Illumina HiSeq 2000
ERX085229	50	100	39.593	22	Illumina HiSeq 2000
ERX085233	49.65	100	39.531	22	Illumina HiSeq 2000
ERX085240	50	100	39.641	22	Illumina HiSeq 2000
ERX085238	50	100	39.627	22	Illumina HiSeq 2000
ERX085242	50	100	39.591	22	Illumina HiSeq 2000
ERX085243	50	100	39.502	22	Illumina HiSeq 2000
ERX085244	50	100	39.606	22	Illumina HiSeq 2000
ERX085246	50	100	39.616	22	Illumina HiSeq 2000
ERX085245	50	100	39.515	22	Illumina HiSeq 2000
ERX085239	50	100	39.601	22	Illumina HiSeq 2000
ERX085241	50	100	39.6	22	Illumina HiSeq 2000
ERX085249	50	100	39.448	22	Illumina HiSeq 2000
ERX085247	50	100	39.596	22	Illumina HiSeq 2000
ERX085250	50	100	39.599	22	Illumina HiSeq 2000
ERX085251	49.93	100	39.513	22	Illumina HiSeq 2000
ERX085252	49.62	100	39.46	22	Illumina HiSeq 2000
ERX085253	50	100	39.589	22	Illumina HiSeq 2000
ERX085256	50	100	39.492	22	Illumina HiSeq 2000
ERX085254	50	100	39.471	22	Illumina HiSeq 2000
ERX085262	49.31	100	39.571	22	Illumina HiSeq 2000
ERX085261	50	100	39.503	22	Illumina HiSeq 2000
ERX085258	50	100	39.586	22	Illumina HiSeq 2000
ERX085267	50	100	39.475	22	Illumina HiSeq 2000
ERX085269	50	100	39.608	22	Illumina HiSeq 2000
ERX085270	50	100	39.583	22	Illumina HiSeq 2000
ERX085276	50	100	39.515	22	Illumina HiSeq 2000
ERX085275	50	100	39.586	22	Illumina HiSeq 2000
ERX085274	50	100	39.492	22	Illumina HiSeq 2000
ERX085266	50	100	39.466	22	Illumina HiSeq 2000
ERX085278	50	100	39.397	22	Illumina HiSeq 2000
ERX085277	50	100	39.492	22	Illumina HiSeq 2000
ERX085284	50	100	39.454	22	Illumina HiSeq 2000
ERX085290	50	100	39.496	22	Illumina HiSeq 2000
ERX085292	49.71	100	39.592	22	Illumina HiSeq 2000
ERX085288	50	100	39.618	22	Illumina HiSeq 2000
ERX646937	50	100	37.93	22	Illumina HiSeq 2000
ERX646929	50	100	37.93	22	Illumina HiSeq 2000
ERX646933	50	100	37.937	22	Illumina HiSeq 2000
ERX646942	50	100	37.938	22	Illumina HiSeq 2000
ERX061576	50	99	37.462	30	Illumina HiSeq 2000
ERX061578	50	99	37.446	30	Illumina HiSeq 2000
ERX061577	50	99	37.465	30	Illumina HiSeq 2000
ERX061580	50	99	37.465	30	Illumina HiSeq 2000
ERX061582	50	99	37.465	30	Illumina HiSeq 2000
ERX061584	50	99	37.448	30	Illumina HiSeq 2000
ERX061581	50	99	37.477	30	Illumina HiSeq 2000
ERX061588	50	99	37.471	30	Illumina HiSeq 2000
ERX061583	50	99	37.46	30	Illumina HiSeq 2000
ERX061591	50	99	37.458	30	Illumina HiSeq 2000
ERX061590	50	99	37.459	30	Illumina HiSeq 2000
ERX061585	50	99	37.457	30	Illumina HiSeq 2000
ERX061586	50	99	37.446	30	Illumina HiSeq 2000
ERX061589	50	99	37.469	30	Illumina HiSeq 2000
ERX061596	50	99	37.474	30	Illumina HiSeq 2000
ERX061595	50	99	37.472	30	Illumina HiSeq 2000
ERX061594	50	99	37.469	30	Illumina HiSeq 2000
ERX061587	50	99	37.455	30	Illumina HiSeq 2000
ERX061593	50	99	37.47	30	Illumina HiSeq 2000
ERX061599	50	99	37.482	30	Illumina HiSeq 2000
ERX061597	50	99	37.496	30	Illumina HiSeq 2000
ERX061598	50	99	37.491	30	Illumina HiSeq 2000
ERX061603	50	99	37.475	30	Illumina HiSeq 2000
ERX061601	50	99	37.49	30	Illumina HiSeq 2000
ERX061604	50	99	37.464	30	Illumina HiSeq 2000
ERX061600	50	99	37.482	30	Illumina HiSeq 2000
ERX061602	50	99	37.071	30	Illumina HiSeq 2000
ERX061605	50	99	37.477	30	Illumina HiSeq 2000
ERX061606	50	99	37.472	30	Illumina HiSeq 2000
ERX061607	50	99	37.458	30	Illumina HiSeq 2000
ERX061609	50	99	37.465	30	Illumina HiSeq 2000
ERX061608	50	99	37.454	30	Illumina HiSeq 2000
ERX061610	50	99	37.471	30	Illumina HiSeq 2000
ERX061613	50	99	37.473	30	Illumina HiSeq 2000
ERX061614	50	99	37.473	30	Illumina HiSeq 2000
ERX061611	50	99	37.467	30	Illumina HiSeq 2000
ERX061612	50	99	37.478	30	Illumina HiSeq 2000
ERX061615	50	99	37.463	30	Illumina HiSeq 2000
ERX061619	50	99	37.467	30	Illumina HiSeq 2000
ERX061620	50	99	37.449	30	Illumina HiSeq 2000
ERX061617	50	99	37.472	30	Illumina HiSeq 2000
ERX061630	50	99	37.452	30	Illumina HiSeq 2000
ERX061627	50	99	37.451	30	Illumina HiSeq 2000
ERX061621	50	99	37.471	30	Illumina HiSeq 2000
ERX061625	50	99	37.089	30	Illumina HiSeq 2000
ERX061628	50	99	37.474	30	Illumina HiSeq 2000
ERX061623	50	99	37.098	30	Illumina HiSeq 2000
ERX061626	50	99	37.455	30	Illumina HiSeq 2000
ERX061629	50	99	37.447	30	Illumina HiSeq 2000
ERX094731	50	100	39.514	30	Illumina HiSeq 2000
ERX105421	50	100	36.35	30	Illumina HiSeq 2000
ERX110378	50	100	38.996	30	Illumina HiSeq 2000
ERX120731	50	100	38.963	30	Illumina HiSeq 2000
ERX120752	50	100	38.986	30	Illumina HiSeq 2000
ERX147986	50	100	36.007	30	Illumina HiSeq 2000
ERX147988	50	100	36.006	30	Illumina HiSeq 2000
ERX148023	50	100	35.809	30	Illumina HiSeq 2000
ERX148025	50	100	36.007	30	Illumina HiSeq 2000
ERX148035	50	100	35.804	30	Illumina HiSeq 2000
ERX148036	50	100	36.007	30	Illumina HiSeq 2000
ERX166889	50	100	35.84	30	Illumina HiSeq 2000
ERX178901	50	100	36.798	30	Illumina HiSeq 2000
ERX187488	50	100	36.274	30	Illumina HiSeq 2000
ERX187491	50	100	35.776	30	Illumina HiSeq 2000
ERX187464	50	100	36.276	30	Illumina HiSeq 2000
ERX187456	50	100	35.781	30	Illumina HiSeq 2000
ERX187647	50	100	36.101	30	Illumina HiSeq 2000
ERX187686	50	100	37	30	Illumina HiSeq 2000
ERX197839	50	100	37.002	30	Illumina HiSeq 2000
ERX197838	50	100	37.002	30	Illumina HiSeq 2000
ERX238625	50	100	37.011	30	Illumina HiSeq 2000
ERX238624	50	100	36.783	30	Illumina HiSeq 2000
ERX238618	50	100	36.775	30	Illumina HiSeq 2000
ERX238627	50	100	37.01	30	Illumina HiSeq 2000
ERX238619	50	100	37.01	30	Illumina HiSeq 2000
ERX267692	50	100	36.191	30	Illumina HiSeq 2000
ERX276041	50	100	36.677	30	Illumina HiSeq 2000
ERX276062	50	100	36.688	30	Illumina HiSeq 2000
ERX276069	50	100	36.683	30	Illumina HiSeq 2000
ERX305134	50	100	36.323	30	Illumina HiSeq 2000
ERX305152	50	100	36.311	30	Illumina HiSeq 2000
ERX305171	50	100	36.323	30	Illumina HiSeq 2000
ERX305174	50	100	36.317	30	Illumina HiSeq 2000
ERX328715	50	100	35.934	30	Illumina HiSeq 2000
ERX336968	50	100	37.099	30	Illumina HiSeq 2000
ERX336944	50	100	37.087	30	Illumina HiSeq 2000
ERX336957	50	100	37.101	30	Illumina HiSeq 2000
ERX336952	50	100	37.089	30	Illumina HiSeq 2000
ERX349224	50	100	35.41	30	Illumina HiSeq 2000
ERX349206	50	100	35.414	30	Illumina HiSeq 2000
ERX349246	50	100	35.419	30	Illumina HiSeq 2000
ERX384695	50	99	37.556	30	Illumina HiSeq 2000
ERX384690	50	99	36.923	30	Illumina HiSeq 2000
ERX384691	50	99	36.945	30	Illumina HiSeq 2000
ERX384783	50	100	36.764	30	Illumina HiSeq 2000
ERX384788	50	100	36.956	30	Illumina HiSeq 2000
ERX384906	50	100	37.261	30	Illumina HiSeq 2000
ERX384901	50	100	37.256	30	Illumina HiSeq 2000
ERX385024	50	100	37.255	30	Illumina HiSeq 2000
ERX384957	50	100	37.221	30	Illumina HiSeq 2000
ERX384923	50	100	37.19	30	Illumina HiSeq 2000
ERX385030	50	100	38.345	30	Illumina HiSeq 2000
ERX385037	50	100	38.33	30	Illumina HiSeq 2000
ERX385053	50	100	38.334	30	Illumina HiSeq 2000
ERX385056	50	100	38.344	30	Illumina HiSeq 2000
ERX385079	50	100	37.838	30	Illumina HiSeq 2000
ERX385107	50	100	37.822	30	Illumina HiSeq 2000
ERX385132	50	100	37.812	30	Illumina HiSeq 2000
ERX385246	50	99	38	30	Illumina HiSeq 2000
ERX385298	50	100	37.827	30	Illumina HiSeq 2000
ERX385297	50	100	37.87	30	Illumina HiSeq 2000
ERX385353	50	100	37.748	30	Illumina HiSeq 2000
ERX385360	50	100	37.767	30	Illumina HiSeq 2000
ERX385389	50	100	37.746	30	Illumina HiSeq 2000
ERX385390	50	100	37.77	30	Illumina HiSeq 2000
ERX385394	50	100	37.023	30	Illumina HiSeq 2000
ERX385475	50	100	38.297	30	Illumina HiSeq 2000
ERX385479	50	100	37.708	30	Illumina HiSeq 2000
ERX385517	50	100	37.926	30	Illumina HiSeq 2000
ERX085224	50	100	39.463	36	Illumina HiSeq 2000
ERX085228	50	100	39.597	36	Illumina HiSeq 2000
ERX085248	50	100	39.511	36	Illumina HiSeq 2000
ERX085271	50	100	39.52	36	Illumina HiSeq 2000
ERX085281	50	100	39.489	36	Illumina HiSeq 2000
ERX085283	50	100	39.577	36	Illumina HiSeq 2000
ERX085291	50	100	39.597	36	Illumina HiSeq 2000
ERX085297	50	100	39.486	36	Illumina HiSeq 2000
ERX085308	50	100	39.498	36	Illumina HiSeq 2000
ERX085310	50	100	39.499	36	Illumina HiSeq 2000
ERX085311	49.21	100	39.628	36	Illumina HiSeq 2000
ERX085321	50	100	40.201	36	Illumina HiSeq 2000
ERX085338	50	100	40.249	36	Illumina HiSeq 2000
ERX085339	50	100	39.765	36	Illumina HiSeq 2000
ERX085407	50	100	40.222	36	Illumina HiSeq 2000
ERX088476	50	100	39.064	36	Illumina HiSeq 2000
ERX088501	50	100	39.031	36	Illumina HiSeq 2000
ERX088530	50	100	39.086	36	Illumina HiSeq 2000
ERX088532	50	100	39.024	36	Illumina HiSeq 2000
ERX088536	50	100	38.964	36	Illumina HiSeq 2000
ERX088553	50	100	39.075	36	Illumina HiSeq 2000
ERX088557	50	100	39.809	36	Illumina HiSeq 2000
ERX088539	50	100	39.119	36	Illumina HiSeq 2000
ERX094620	50	100	39.981	36	Illumina HiSeq 2000
ERX094621	50	100	39.965	36	Illumina HiSeq 2000
ERX094629	50	100	39.976	36	Illumina HiSeq 2000
ERX094641	50	100	39.945	36	Illumina HiSeq 2000
ERX094645	50	100	39.957	36	Illumina HiSeq 2000
ERX094660	50	100	39.956	36	Illumina HiSeq 2000
ERX094657	50	100	39.947	36	Illumina HiSeq 2000
ERX094668	50	100	39.956	36	Illumina HiSeq 2000
ERX094669	50	100	39.954	36	Illumina HiSeq 2000
ERX094684	50	100	39.989	36	Illumina HiSeq 2000
ERX094678	50	100	39.972	36	Illumina HiSeq 2000
ERX094683	50	100	39.962	36	Illumina HiSeq 2000
ERX094692	50	100	39.206	36	Illumina HiSeq 2000
ERX094696	50	100	39.975	36	Illumina HiSeq 2000
ERX094690	50	100	39.982	36	Illumina HiSeq 2000
ERX094705	50	100	40.007	36	Illumina HiSeq 2000
ERX094700	50	100	39.53	36	Illumina HiSeq 2000
ERX094707	50	100	40.012	36	Illumina HiSeq 2000
ERX094747	50	100	39.516	36	Illumina HiSeq 2000
ERX094754	50	100	40.004	36	Illumina HiSeq 2000
ERX094758	50	100	39.496	36	Illumina HiSeq 2000
ERX094772	50	100	39.746	36	Illumina HiSeq 2000
ERX094770	50	100	39.496	36	Illumina HiSeq 2000
ERX094797	50	100	40.015	36	Illumina HiSeq 2000
ERX094798	50	100	40.042	36	Illumina HiSeq 2000
ERX094804	50	100	40.022	36	Illumina HiSeq 2000
ERX094809	50	100	40.048	36	Illumina HiSeq 2000
ERX094816	50	100	39.427	36	Illumina HiSeq 2000
ERX094814	50	100	39.362	36	Illumina HiSeq 2000
ERX094817	50	100	40.036	36	Illumina HiSeq 2000
ERX094818	50	100	39.368	36	Illumina HiSeq 2000
ERX094823	50	100	39.398	36	Illumina HiSeq 2000
ERX094821	50	100	39.435	36	Illumina HiSeq 2000
ERX094834	50	100	39.395	36	Illumina HiSeq 2000
ERX094844	50	100	39.431	36	Illumina HiSeq 2000
ERX094843	50	100	39.377	36	Illumina HiSeq 2000
ERX094850	50	100	40.035	36	Illumina HiSeq 2000
ERX094848	50	100	39.337	36	Illumina HiSeq 2000
ERX094856	50	100	39.428	36	Illumina HiSeq 2000
ERX094857	50	100	39.374	36	Illumina HiSeq 2000
ERX094854	49.81	100	39.28	36	Illumina HiSeq 2000
ERX094870	50	100	39.404	36	Illumina HiSeq 2000
ERX094871	50	100	39.407	36	Illumina HiSeq 2000
ERX094872	50	100	39.415	36	Illumina HiSeq 2000
ERX094873	50	100	39.377	36	Illumina HiSeq 2000
ERX094885	50	100	39.374	36	Illumina HiSeq 2000
ERX094882	50	100	39.418	36	Illumina HiSeq 2000
ERX094884	50	100	39.388	36	Illumina HiSeq 2000
ERX100619	50	100	39.843	36	Illumina HiSeq 2000
ERX100622	50	100	39.807	36	Illumina HiSeq 2000
ERX100624	50	100	39.103	36	Illumina HiSeq 2000
ERX100621	50	100	39.794	36	Illumina HiSeq 2000
ERX100654	50	100	40.413	36	Illumina HiSeq 2000
ERX100669	50	100	39.114	36	Illumina HiSeq 2000
ERX100680	50	100	40.414	36	Illumina HiSeq 2000
ERX100690	50	100	40.415	36	Illumina HiSeq 2000
ERX105396	50	100	36.345	36	Illumina HiSeq 2000
ERX105399	50	100	36.34	36	Illumina HiSeq 2000
ERX105410	50	100	36.342	36	Illumina HiSeq 2000
ERX105411	50	100	36.36	36	Illumina HiSeq 2000
ERX105409	50	100	36.354	36	Illumina HiSeq 2000
ERX105417	50	100	36.328	36	Illumina HiSeq 2000
ERX105427	50	100	35.988	36	Illumina HiSeq 2000
ERX105430	50	100	36.351	36	Illumina HiSeq 2000
ERX105434	50	100	36.347	36	Illumina HiSeq 2000
ERX105443	50	100	36.351	36	Illumina HiSeq 2000
ERX105459	50	100	36.339	36	Illumina HiSeq 2000
ERX105467	50	100	36.349	36	Illumina HiSeq 2000
ERX105464	50	100	36.351	36	Illumina HiSeq 2000
ERX105465	50	100	36.333	36	Illumina HiSeq 2000
ERX110350	50	100	39.513	36	Illumina HiSeq 2000
ERX110356	50	100	38.993	36	Illumina HiSeq 2000
ERX110359	50	100	38.999	36	Illumina HiSeq 2000
ERX110362	50	100	39.003	36	Illumina HiSeq 2000
ERX110363	50	100	39.005	36	Illumina HiSeq 2000
ERX110400	50	100	38.988	36	Illumina HiSeq 2000
ERX110407	50	100	38.996	36	Illumina HiSeq 2000
ERX110425	50	100	39.006	36	Illumina HiSeq 2000
ERX110427	50	100	38.081	36	Illumina HiSeq 2000
ERX132395	50	100	40.12	36	Illumina HiSeq 2000
ERX132413	50	100	39.44	36	Illumina HiSeq 2000
ERX132418	50	100	40.103	36	Illumina HiSeq 2000
ERX132405	50	100	40.098	36	Illumina HiSeq 2000
ERX132425	50	100	40.396	36	Illumina HiSeq 2000
ERX132411	50	100	40.109	36	Illumina HiSeq 2000
ERX132434	50	100	40.391	36	Illumina HiSeq 2000
ERX132400	50	100	40.101	36	Illumina HiSeq 2000
ERX132428	50	100	40.092	36	Illumina HiSeq 2000
ERX132421	50	100	40.115	36	Illumina HiSeq 2000
ERX132410	50	100	40.084	36	Illumina HiSeq 2000
ERX132446	50	100	40.105	36	Illumina HiSeq 2000
ERX132435	50	100	39.429	36	Illumina HiSeq 2000
ERX132450	50	100	40.121	36	Illumina HiSeq 2000
ERX132455	50	100	40.122	36	Illumina HiSeq 2000
ERX132461	50	100	40.117	36	Illumina HiSeq 2000
ERX132462	50	100	40.124	36	Illumina HiSeq 2000
ERX132457	50	100	40.095	36	Illumina HiSeq 2000
ERX132460	50	100	40.106	36	Illumina HiSeq 2000
ERX132465	50	100	40.394	36	Illumina HiSeq 2000
ERX132464	50	100	40.389	36	Illumina HiSeq 2000
ERX132441	50	100	40.096	36	Illumina HiSeq 2000
ERX132463	50	100	39.879	36	Illumina HiSeq 2000
ERX132447	50	100	40.115	36	Illumina HiSeq 2000
ERX132466	50	100	40.394	36	Illumina HiSeq 2000
ERX132467	50	100	40.106	36	Illumina HiSeq 2000
ERX132453	50	100	40.121	36	Illumina HiSeq 2000
ERX132448	50	100	40.121	36	Illumina HiSeq 2000
ERX132420	50	100	40.114	36	Illumina HiSeq 2000
ERX132459	50	100	40.118	36	Illumina HiSeq 2000
ERX132451	50	100	40.114	36	Illumina HiSeq 2000
ERX132452	50	100	40.116	36	Illumina HiSeq 2000
ERX134929	50	100	36.44	36	Illumina HiSeq 2000
ERX132458	50	100	40.114	36	Illumina HiSeq 2000
ERX134926	50	100	36.107	36	Illumina HiSeq 2000
ERX134677	50	100	39.799	36	Illumina HiSeq 2000
ERX134931	50	100	36.114	36	Illumina HiSeq 2000
ERX134949	50	100	35.544	36	Illumina HiSeq 2000
ERX134946	50	100	36.103	36	Illumina HiSeq 2000
ERX134966	50	100	36.094	36	Illumina HiSeq 2000
ERX134939	50	100	36.108	36	Illumina HiSeq 2000
ERX134962	50	100	36.103	36	Illumina HiSeq 2000
ERX134934	50	100	36.111	36	Illumina HiSeq 2000
ERX505966	50	100	37.903	36	Illumina HiSeq 2000
ERX506074	50	100	37.767	36	Illumina HiSeq 2000
ERX506111	50	100	37.758	36	Illumina HiSeq 2000
ERX506075	50	100	37.768	36	Illumina HiSeq 2000
ERX506251	50	100	37.955	36	Illumina HiSeq 2000
ERX513788	50	100	37.836	36	Illumina HiSeq 2000
ERX514118	50	100	37.779	36	Illumina HiSeq 2000
ERX646357	50	100	37.873	36	Illumina HiSeq 2000
ERX646408	50	100	37.454	36	Illumina HiSeq 2000
SRX076598	50	99	38	36	Illumina HiSeq 2000
SRX076794	50	99	38	36	Illumina HiSeq 2000
SRX364387	50	101	38.21	36	Illumina HiSeq 2000
SRX364425	50	101	37.698	36	Illumina HiSeq 2000
SRX392406	50	101	37.455	36	Illumina HiSeq 2000
ERX120691	50	100	38.975	39	Illumina HiSeq 2000
ERX267693	50	100	36.197	39	Illumina HiSeq 2000
ERX276001	50	100	36.682	39	Illumina HiSeq 2000
ERX376488	50	99	36.937	39	Illumina HiSeq 2000
ERX376497	50	99	36.928	39	Illumina HiSeq 2000
ERX385295	50	100	37.852	39	Illumina HiSeq 2000
ERX385415	50	100	37.766	39	Illumina HiSeq 2000
ERX385433	50	100	37.002	39	Illumina HiSeq 2000
ERX385507	50	100	37.931	39	Illumina HiSeq 2000
ERX094651	50	100	39.957	45	Illumina HiSeq 2000
ERX100681	50	100	39.133	45	Illumina HiSeq 2000
ERX110355	50	100	36.104	45	Illumina HiSeq 2000
ERX110357	50	100	39.008	45	Illumina HiSeq 2000
ERX120730	50	100	38.975	45	Illumina HiSeq 2000
ERX132397	50	100	40.114	45	Illumina HiSeq 2000
ERX147970	50	100	36.008	45	Illumina HiSeq 2000
ERX147992	50	100	36.007	45	Illumina HiSeq 2000
ERX147998	50	100	36.007	45	Illumina HiSeq 2000
ERX148008	50	100	36.007	45	Illumina HiSeq 2000
ERX148034	50	100	36.007	45	Illumina HiSeq 2000
ERX178839	50	100	36.788	45	Illumina HiSeq 2000
ERX186618	50	100	34.316	45	Illumina HiSeq 2000
ERX186634	50	100	34.318	45	Illumina HiSeq 2000
ERX187413	50	100	36.266	45	Illumina HiSeq 2000
ERX187469	50	100	36.276	45	Illumina HiSeq 2000
ERX187502	50	100	36.469	45	Illumina HiSeq 2000
ERX187555	50	100	36.453	45	Illumina HiSeq 2000
ERX187586	50	100	36.456	45	Illumina HiSeq 2000
ERX187677	50	100	37	45	Illumina HiSeq 2000
ERX197832	50	100	37.002	45	Illumina HiSeq 2000
ERX209364	50	100	36.645	45	Illumina HiSeq 2000
ERX267652	50	100	36.189	45	Illumina HiSeq 2000
ERX276040	50	100	36.682	45	Illumina HiSeq 2000
ERX305143	50	100	36.327	45	Illumina HiSeq 2000
ERX305150	50	100	36.314	45	Illumina HiSeq 2000
ERX305160	50	100	36.313	45	Illumina HiSeq 2000
ERX349222	50	100	35.407	45	Illumina HiSeq 2000
ERX359452	50	100	35.664	45	Illumina HiSeq 2000
ERX384746	50	100	36.973	45	Illumina HiSeq 2000
ERX384794	50	100	37.044	45	Illumina HiSeq 2000
ERX384849	50	100	37.077	45	Illumina HiSeq 2000
ERX384902	50	100	37.25	45	Illumina HiSeq 2000
ERX384991	50	100	37.266	45	Illumina HiSeq 2000
ERX385098	50	100	36.877	45	Illumina HiSeq 2000
ERX385280	50	100	37.86	45	Illumina HiSeq 2000
ERX385291	50	100	37.84	45	Illumina HiSeq 2000
ERX385290	50	100	37.862	45	Illumina HiSeq 2000
ERX385413	50	100	37.753	45	Illumina HiSeq 2000
ERX385447	50	100	37.719	45	Illumina HiSeq 2000
ERX385419	50	100	37.762	45	Illumina HiSeq 2000
ERX385442	50	100	37.77	45	Illumina HiSeq 2000
ERX385452	50	100	37.937	45	Illumina HiSeq 2000
ERX385450	50	100	37.682	45	Illumina HiSeq 2000
ERX385484	50	100	37.926	45	Illumina HiSeq 2000
ERX385494	50	100	37.915	45	Illumina HiSeq 2000
ERX385513	50	100	37.701	45	Illumina HiSeq 2000
ERX389183	50	100	38.459	45	Illumina HiSeq 2000
ERX389276	50	100	38.458	45	Illumina HiSeq 2000
ERX391906	50	100	38.441	45	Illumina HiSeq 2000
ERX391988	50	100	38.239	45	Illumina HiSeq 2000
ERX391998	50	100	38.441	45	Illumina HiSeq 2000
ERX505071	50	100	37.946	45	Illumina HiSeq 2000
ERX505137	50	100	37.95	45	Illumina HiSeq 2000
ERX505273	50	100	38.351	45	Illumina HiSeq 2000
ERX505473	50	100	38.31	45	Illumina HiSeq 2000
ERX513127	50	100	38.082	45	Illumina HiSeq 2000
ERX506270	50	100	37.956	45	Illumina HiSeq 2000
ERX513149	50	100	38.352	45	Illumina HiSeq 2000
ERX513135	50	100	38.346	45	Illumina HiSeq 2000
ERX513207	50	100	38.077	45	Illumina HiSeq 2000
ERX513216	50	100	38.322	45	Illumina HiSeq 2000
ERX513199	50	100	38.072	45	Illumina HiSeq 2000
ERX513203	50	100	38.069	45	Illumina HiSeq 2000
ERX513212	50	100	38.065	45	Illumina HiSeq 2000
ERX513277	50	100	37.826	45	Illumina HiSeq 2000
ERX513291	50	100	38.321	45	Illumina HiSeq 2000
ERX513352	50	100	38.316	45	Illumina HiSeq 2000
ERX513354	50	100	38.313	45	Illumina HiSeq 2000
ERX513355	50	100	38.316	45	Illumina HiSeq 2000
ERX513429	50	100	37.855	45	Illumina HiSeq 2000
ERX513391	50	100	38.303	45	Illumina HiSeq 2000
ERX513457	50	100	37.854	45	Illumina HiSeq 2000
ERX513370	50	100	37.816	45	Illumina HiSeq 2000
ERX513509	50	100	37.825	45	Illumina HiSeq 2000
ERX513510	50	100	37.817	45	Illumina HiSeq 2000
ERX513520	50	100	37.812	45	Illumina HiSeq 2000
ERX513504	50	100	37.815	45	Illumina HiSeq 2000
ERX513532	50	100	37.815	45	Illumina HiSeq 2000
ERX513606	50	100	37.789	45	Illumina HiSeq 2000
ERX513659	50	100	37.78	45	Illumina HiSeq 2000
ERX513739	50	100	37.757	45	Illumina HiSeq 2000
ERX513750	50	100	37.754	45	Illumina HiSeq 2000
ERX513795	50	100	37.839	45	Illumina HiSeq 2000
ERX513803	50	100	37.839	45	Illumina HiSeq 2000
ERX513766	50	100	37.757	45	Illumina HiSeq 2000
ERX513756	50	100	37.756	45	Illumina HiSeq 2000
ERX513796	50	100	37.841	45	Illumina HiSeq 2000
ERX514156	50	100	37.784	45	Illumina HiSeq 2000
ERX531947	50	100	37.89	45	Illumina HiSeq 2000
ERX531941	50	100	37.892	45	Illumina HiSeq 2000
ERX531957	50	100	37.89	45	Illumina HiSeq 2000
ERX532006	50	100	37.914	45	Illumina HiSeq 2000
ERX532043	50	100	37.45	45	Illumina HiSeq 2000
ERX532063	50	100	37.822	45	Illumina HiSeq 2000
ERX532121	50	100	37.816	45	Illumina HiSeq 2000
ERX556621	50	100	37.961	45	Illumina HiSeq 2000
ERX556735	50	100	37.878	45	Illumina HiSeq 2000
ERX556822	50	100	37.914	45	Illumina HiSeq 2000
ERX556829	50	100	37.904	45	Illumina HiSeq 2000
ERX646210	50	100	37.88	45	Illumina HiSeq 2000
ERX646304	50	100	37.867	45	Illumina HiSeq 2000
ERX646448	50	100	37.029	45	Illumina HiSeq 2000
ERX646438	50	100	37.014	45	Illumina HiSeq 2000
ERX646472	50	100	37.044	45	Illumina HiSeq 2000
ERX652742	50	100	37.83	45	Illumina HiSeq 2000
SRX172452	50	101	38.257	45	Illumina HiSeq 2000
ERX139248	50	100	36.333	49	Illumina HiSeq 2000
ERX139283	50	100	36.486	49	Illumina HiSeq 2000
ERX139285	50	100	36.494	49	Illumina HiSeq 2000
ERX139289	50	100	36.489	49	Illumina HiSeq 2000
ERX139293	50	100	36.494	49	Illumina HiSeq 2000
ERX139303	50	100	36.322	49	Illumina HiSeq 2000
ERX139287	50	100	36.49	49	Illumina HiSeq 2000
ERX139271	50	100	36.506	49	Illumina HiSeq 2000
ERX139298	50	100	36.308	49	Illumina HiSeq 2000
ERX139286	50	100	36.489	49	Illumina HiSeq 2000
ERX139290	50	100	36.482	49	Illumina HiSeq 2000
ERX139322	50	100	36.504	49	Illumina HiSeq 2000
ERX139304	50	100	36.508	49	Illumina HiSeq 2000
ERX139325	50	100	36.51	49	Illumina HiSeq 2000
ERX139327	50	100	36.493	49	Illumina HiSeq 2000
ERX139299	50	100	36.495	49	Illumina HiSeq 2000
ERX139324	50	100	36.321	49	Illumina HiSeq 2000
ERX139321	50	100	36.494	49	Illumina HiSeq 2000
ERX152026	50	100	35.875	49	Illumina HiSeq 2000
ERX152086	50	100	36.409	49	Illumina HiSeq 2000
ERX152082	50	100	36.411	49	Illumina HiSeq 2000
ERX152085	50	100	36.409	49	Illumina HiSeq 2000
ERX152087	50	100	36.411	49	Illumina HiSeq 2000
ERX152084	50	100	36.41	49	Illumina HiSeq 2000
ERX152088	50	100	36.417	49	Illumina HiSeq 2000
ERX152089	50	100	36.407	49	Illumina HiSeq 2000
ERX152083	50	100	36.409	49	Illumina HiSeq 2000
ERX336964	50	100	37.105	49	Illumina HiSeq 2000
ERX151998	50	100	36.411	50	Illumina HiSeq 2000
ERX152019	50	100	35.884	50	Illumina HiSeq 2000
ERX152016	50	100	36.411	50	Illumina HiSeq 2000
ERX152021	50	100	36.411	50	Illumina HiSeq 2000
ERX385311	50	100	37.148	50	Illumina HiSeq 2000
ERX513678	50	100	37.795	50	Illumina HiSeq 2000
ERX085272	50	100	39.459	59	Illumina HiSeq 2000
ERX132289	50	100	32.716	59	Illumina HiSeq 2000
ERX132354	50	100	32.722	59	Illumina HiSeq 2000
ERX148018	50	100	36.007	59	Illumina HiSeq 2000
ERX178842	50	100	37.003	59	Illumina HiSeq 2000
ERX178848	50	100	37.002	59	Illumina HiSeq 2000
ERX178855	50	100	36.793	59	Illumina HiSeq 2000
ERX186603	50	100	34.318	59	Illumina HiSeq 2000
ERX186625	50	100	34.316	59	Illumina HiSeq 2000
ERX187409	50	100	36.273	59	Illumina HiSeq 2000
ERX187438	50	100	36.269	59	Illumina HiSeq 2000
ERX187587	50	100	36.293	59	Illumina HiSeq 2000
ERX187690	50	100	37	59	Illumina HiSeq 2000
ERX187685	50	100	36.709	59	Illumina HiSeq 2000
ERX305190	50	100	36.312	59	Illumina HiSeq 2000
ERX349262	50	100	35.418	59	Illumina HiSeq 2000
ERX384831	50	100	37.017	59	Illumina HiSeq 2000
ERX385010	50	100	37.181	59	Illumina HiSeq 2000
ERX385338	50	100	37.822	59	Illumina HiSeq 2000
ERX385339	50	100	37.85	59	Illumina HiSeq 2000
ERX385453	50	100	37.928	59	Illumina HiSeq 2000
ERX385471	50	100	37.692	59	Illumina HiSeq 2000
ERX385478	50	100	37.912	59	Illumina HiSeq 2000
ERX385485	50	100	37.92	59	Illumina HiSeq 2000
ERX389230	50	100	38.461	59	Illumina HiSeq 2000
ERX389323	50	100	38.461	59	Illumina HiSeq 2000
ERX492435	50	100	37.898	59	Illumina HiSeq 2000
ERX505074	50	100	37.948	59	Illumina HiSeq 2000
ERX492485	50	100	37.9	59	Illumina HiSeq 2000
ERX505082	50	100	37.952	59	Illumina HiSeq 2000
ERX505384	50	100	38.355	59	Illumina HiSeq 2000
ERX505965	50	100	37.899	59	Illumina HiSeq 2000
ERX506102	50	100	37.769	59	Illumina HiSeq 2000
ERX506034	50	100	37.76	59	Illumina HiSeq 2000
ERX513585	50	100	37.822	59	Illumina HiSeq 2000
ERX513704	50	100	37.767	59	Illumina HiSeq 2000
ERX513753	50	100	37.769	59	Illumina HiSeq 2000
ERX531948	50	100	37.898	59	Illumina HiSeq 2000
ERX532081	50	100	37.819	59	Illumina HiSeq 2000
ERX589418	50	100	37.934	59	Illumina HiSeq 2000
SRX392302	50	101	37.702	59	Illumina HiSeq 2000
SRX567767	50	101	37.676	59	Illumina HiSeq 2000
ERX148011	50	100	36.007	72	Illumina HiSeq 2000
ERX187625	50	100	36.71	72	Illumina HiSeq 2000
ERX197831	50	100	37.001	72	Illumina HiSeq 2000
ERX384810	50	100	37.082	72	Illumina HiSeq 2000
ERX385382	50	100	37.76	72	Illumina HiSeq 2000
ERX385383	50	100	37.757	72	Illumina HiSeq 2000
ERX385489	50	100	37.933	72	Illumina HiSeq 2000
ERX492480	50	100	37.894	72	Illumina HiSeq 2000
ERX505151	50	100	37.941	72	Illumina HiSeq 2000
ERX513252	50	100	37.829	72	Illumina HiSeq 2000
ERX513603	50	100	37.791	72	Illumina HiSeq 2000
ERX532002	50	100	37.925	72	Illumina HiSeq 2000
ERX532082	50	100	37.832	72	Illumina HiSeq 2000
SRX152514	50	101	37.596	72	Illumina HiSeq 2000
SRX392164	50	101	37.517	72	Illumina HiSeq 2000
ERX088544	50	100	39.049	80	Illumina HiSeq 2000
ERX110388	50	100	38.054	80	Illumina HiSeq 2000
ERX178867	50	100	36.794	80	Illumina HiSeq 2000
ERX178914	50	100	37.003	80	Illumina HiSeq 2000
ERX186622	50	100	34.304	80	Illumina HiSeq 2000
ERX187450	50	100	36.27	80	Illumina HiSeq 2000
ERX187639	50	100	36.705	80	Illumina HiSeq 2000
ERX646205	50	100	37.88	80	Illumina HiSeq 2000
ERX646227	50	100	37.887	80	Illumina HiSeq 2000
ERX158470	50	100	37	93	Illumina HiSeq 2000
ERX158471	50	100	36.669	93	Illumina HiSeq 2000
ERX158473	50	100	37	93	Illumina HiSeq 2000
ERX158474	50	100	36.499	93	Illumina HiSeq 2000
ERX158469	50	100	37	93	Illumina HiSeq 2000
ERX158472	50	100	36.488	93	Illumina HiSeq 2000
ERX158479	50	100	37	93	Illumina HiSeq 2000
ERX158475	50	100	36.496	93	Illumina HiSeq 2000
ERX158482	50	100	36.677	93	Illumina HiSeq 2000
ERX158478	50	100	36.502	93	Illumina HiSeq 2000
ERX158480	50	100	37	93	Illumina HiSeq 2000
ERX158476	50	100	37	93	Illumina HiSeq 2000
ERX158484	50	100	37	93	Illumina HiSeq 2000
ERX158481	50	100	37	93	Illumina HiSeq 2000
ERX158483	50	100	36.502	93	Illumina HiSeq 2000
ERX158486	50	100	37	93	Illumina HiSeq 2000
ERX158488	50	100	36.062	93	Illumina HiSeq 2000
ERX158485	50	100	36.499	93	Illumina HiSeq 2000
ERX158487	50	100	37	93	Illumina HiSeq 2000
ERX158490	50	100	37	93	Illumina HiSeq 2000
ERX158493	50	100	37	93	Illumina HiSeq 2000
ERX158491	50	100	37	93	Illumina HiSeq 2000
ERX158492	50	100	37	93	Illumina HiSeq 2000
ERX158489	50	100	36.498	93	Illumina HiSeq 2000
ERX158496	50	100	37	93	Illumina HiSeq 2000
ERX158495	50	100	36.5	93	Illumina HiSeq 2000
ERX158497	50	100	36.496	93	Illumina HiSeq 2000
ERX158494	50	100	36.493	93	Illumina HiSeq 2000
ERX158499	50	100	36.671	93	Illumina HiSeq 2000
ERX158502	50	100	36.488	93	Illumina HiSeq 2000
ERX158498	50	100	37	93	Illumina HiSeq 2000
ERX158500	50	100	36.5	93	Illumina HiSeq 2000
ERX158503	50	100	37	93	Illumina HiSeq 2000
ERX158504	50	100	37	93	Illumina HiSeq 2000
ERX158501	50	100	36.498	93	Illumina HiSeq 2000
ERX158506	50	100	36.483	93	Illumina HiSeq 2000
ERX158505	50	100	36.667	93	Illumina HiSeq 2000
ERX158510	50	100	36.489	93	Illumina HiSeq 2000
ERX158512	50	100	36.669	93	Illumina HiSeq 2000
ERX158515	50	100	36.494	93	Illumina HiSeq 2000
ERX158509	50	100	36.67	93	Illumina HiSeq 2000
ERX158507	50	100	36.488	93	Illumina HiSeq 2000
ERX158517	50	100	36.5	93	Illumina HiSeq 2000
ERX158508	50	100	37	93	Illumina HiSeq 2000
ERX158514	50	100	37	93	Illumina HiSeq 2000
ERX158513	50	100	36.664	93	Illumina HiSeq 2000
ERX158511	50	100	37	93	Illumina HiSeq 2000
ERX158516	50	100	36.667	93	Illumina HiSeq 2000
ERX158518	50	100	36.488	93	Illumina HiSeq 2000
ERX158520	50	100	36.502	93	Illumina HiSeq 2000
ERX158521	50	100	36.494	93	Illumina HiSeq 2000
ERX158525	50	100	36.491	93	Illumina HiSeq 2000
ERX158519	50	100	36.493	93	Illumina HiSeq 2000
ERX158526	50	100	36.497	93	Illumina HiSeq 2000
ERX158523	50	100	36.48	93	Illumina HiSeq 2000
ERX158522	50	100	36.67	93	Illumina HiSeq 2000
ERX158530	50	100	36.488	93	Illumina HiSeq 2000
ERX158527	50	100	37	93	Illumina HiSeq 2000
ERX158531	50	100	37	93	Illumina HiSeq 2000
ERX158528	50	100	37	93	Illumina HiSeq 2000
ERX158529	50	100	35.965	93	Illumina HiSeq 2000
ERX158532	50	100	36.499	93	Illumina HiSeq 2000
ERX158533	50	100	36.5	93	Illumina HiSeq 2000
ERX158535	50	100	36.67	93	Illumina HiSeq 2000
ERX158536	50	100	36.491	93	Illumina HiSeq 2000
ERX158534	50	100	36.495	93	Illumina HiSeq 2000
ERX158537	50	100	37	93	Illumina HiSeq 2000
ERX158539	50	100	36.494	93	Illumina HiSeq 2000
ERX158545	50	100	37	93	Illumina HiSeq 2000
ERX158538	50	100	37	93	Illumina HiSeq 2000
ERX158544	50	100	36.678	93	Illumina HiSeq 2000
ERX158546	50	100	36.499	93	Illumina HiSeq 2000
ERX158541	50	100	36.499	93	Illumina HiSeq 2000
ERX158540	50	100	36.667	93	Illumina HiSeq 2000
ERX158543	50	100	36.498	93	Illumina HiSeq 2000
ERX158547	50	100	36.503	93	Illumina HiSeq 2000
ERX158548	50	100	36.678	93	Illumina HiSeq 2000
ERX158549	50	100	36.679	93	Illumina HiSeq 2000
ERX158550	50	100	36.658	93	Illumina HiSeq 2000
ERX158552	50	100	37	93	Illumina HiSeq 2000
ERX158551	50	100	37	93	Illumina HiSeq 2000
ERX158556	50	100	36.498	93	Illumina HiSeq 2000
ERX158555	50	100	37	93	Illumina HiSeq 2000
ERX158559	50	100	37	93	Illumina HiSeq 2000
ERX158558	50	100	36.491	93	Illumina HiSeq 2000
ERX158557	50	100	36.671	93	Illumina HiSeq 2000
ERX158553	50	100	36.67	93	Illumina HiSeq 2000
ERX158564	50	100	36.666	93	Illumina HiSeq 2000
ERX158561	50	100	37	93	Illumina HiSeq 2000
ERX158563	50	100	37	93	Illumina HiSeq 2000
ERX158566	50	100	37	93	Illumina HiSeq 2000
ERX158565	50	100	37	93	Illumina HiSeq 2000
ERX158568	50	100	36.677	93	Illumina HiSeq 2000
ERX158567	50	100	36.482	93	Illumina HiSeq 2000
ERX158572	50	100	37	93	Illumina HiSeq 2000
ERX158574	50	100	37	93	Illumina HiSeq 2000
ERX158573	50	100	36.671	93	Illumina HiSeq 2000
ERX158570	50	100	36.675	93	Illumina HiSeq 2000
ERX158577	50	100	36.682	93	Illumina HiSeq 2000
ERX158575	50	100	36.682	93	Illumina HiSeq 2000
ERX158576	50	100	37	93	Illumina HiSeq 2000
ERX158578	50	100	37	93	Illumina HiSeq 2000
ERX158571	50	100	36.678	93	Illumina HiSeq 2000
ERX158579	50	100	36.498	93	Illumina HiSeq 2000
ERX158582	50	100	36.501	93	Illumina HiSeq 2000
ERX158581	50	100	36.492	93	Illumina HiSeq 2000
ERX158584	50	100	36.5	93	Illumina HiSeq 2000
ERX158583	50	100	36.68	93	Illumina HiSeq 2000
ERX158580	50	100	36.681	93	Illumina HiSeq 2000
ERX158586	50	100	37	93	Illumina HiSeq 2000
ERX158588	50	100	37	93	Illumina HiSeq 2000
ERX158587	50	100	37	93	Illumina HiSeq 2000
ERX158591	50	100	37	93	Illumina HiSeq 2000
ERX158590	50	100	36.486	93	Illumina HiSeq 2000
ERX158589	50	100	37	93	Illumina HiSeq 2000
ERX158585	50	100	36.677	93	Illumina HiSeq 2000
ERX158593	50	100	36.494	93	Illumina HiSeq 2000
ERX158597	50	100	36.494	93	Illumina HiSeq 2000
ERX158592	50	100	36.495	93	Illumina HiSeq 2000
ERX158595	50	100	36.49	93	Illumina HiSeq 2000
ERX158599	50	100	37	93	Illumina HiSeq 2000
ERX158596	50	100	36.494	93	Illumina HiSeq 2000
ERX158594	50	100	36.484	93	Illumina HiSeq 2000
ERX158598	50	100	36.486	93	Illumina HiSeq 2000
ERX158601	50	100	36.671	93	Illumina HiSeq 2000
ERX158600	50	100	36.675	93	Illumina HiSeq 2000
ERX158603	50	100	36.487	93	Illumina HiSeq 2000
ERX158604	50	100	36.491	93	Illumina HiSeq 2000
ERX158609	50	100	36.482	93	Illumina HiSeq 2000
ERX158602	50	100	36.477	93	Illumina HiSeq 2000
ERX158607	50	100	36.487	93	Illumina HiSeq 2000
ERX158608	50	100	36.479	93	Illumina HiSeq 2000
ERX158605	50	100	36.485	93	Illumina HiSeq 2000
ERX158611	50	100	36.679	93	Illumina HiSeq 2000
ERX158612	50	100	36.675	93	Illumina HiSeq 2000
ERX158606	50	100	36.488	93	Illumina HiSeq 2000
ERX158610	50	100	36.491	93	Illumina HiSeq 2000
ERX158620	50	100	36.475	93	Illumina HiSeq 2000
ERX158613	50	100	36.677	93	Illumina HiSeq 2000
ERX158619	50	100	36.473	93	Illumina HiSeq 2000
ERX158615	50	100	36.487	93	Illumina HiSeq 2000
ERX158618	50	100	36.489	93	Illumina HiSeq 2000
ERX158614	50	100	36.678	93	Illumina HiSeq 2000
ERX158617	50	100	36.482	93	Illumina HiSeq 2000
ERX158622	50	100	36.49	93	Illumina HiSeq 2000
ERX158621	50	100	36.491	93	Illumina HiSeq 2000
ERX158626	50	100	36.676	93	Illumina HiSeq 2000
ERX158623	50	100	36.68	93	Illumina HiSeq 2000
ERX158625	50	100	37	93	Illumina HiSeq 2000
ERX158624	50	100	36.68	93	Illumina HiSeq 2000
ERX158627	50	100	36.498	93	Illumina HiSeq 2000
ERX158632	50	100	36.484	93	Illumina HiSeq 2000
ERX158630	50	100	36.485	93	Illumina HiSeq 2000
ERX158629	50	100	36.49	93	Illumina HiSeq 2000
ERX158633	50	100	36.494	93	Illumina HiSeq 2000
ERX158635	50	100	36.495	93	Illumina HiSeq 2000
ERX158628	50	100	36.495	93	Illumina HiSeq 2000
ERX158641	50	100	36.497	93	Illumina HiSeq 2000
ERX158639	50	100	36.501	93	Illumina HiSeq 2000
ERX158637	50	100	37	93	Illumina HiSeq 2000
ERX158631	50	100	36.49	93	Illumina HiSeq 2000
ERX158638	50	100	37	93	Illumina HiSeq 2000
ERX158636	50	100	36.677	93	Illumina HiSeq 2000
ERX158643	50	100	36.495	93	Illumina HiSeq 2000
ERX166843	50	100	35.852	93	Illumina HiSeq 2000
ERX166842	50	100	35.849	93	Illumina HiSeq 2000
ERX166845	50	100	35.844	93	Illumina HiSeq 2000
ERX166846	50	100	35.851	93	Illumina HiSeq 2000
ERX166844	50	100	35.844	93	Illumina HiSeq 2000
ERX166847	50	100	35.849	93	Illumina HiSeq 2000
ERX166848	50	100	36.256	93	Illumina HiSeq 2000
ERX166851	50	100	35.84	93	Illumina HiSeq 2000
ERX166856	50	100	36.254	93	Illumina HiSeq 2000
ERX166854	50	100	35.849	93	Illumina HiSeq 2000
ERX166852	50	100	34.796	93	Illumina HiSeq 2000
ERX166850	50	100	36.253	93	Illumina HiSeq 2000
ERX166855	50	100	36.257	93	Illumina HiSeq 2000
ERX166853	50	100	34.99	93	Illumina HiSeq 2000
ERX166858	50	100	35.852	93	Illumina HiSeq 2000
ERX166857	50	100	35.849	93	Illumina HiSeq 2000
ERX166859	50	100	35.854	93	Illumina HiSeq 2000
ERX166863	50	100	35.845	93	Illumina HiSeq 2000
ERX166860	50	100	35.849	93	Illumina HiSeq 2000
ERX166862	50	100	35.846	93	Illumina HiSeq 2000
ERX166864	50	100	36.257	93	Illumina HiSeq 2000
ERX252207	50	100	36.28	93	Illumina HiSeq 2000
ERX252212	50	100	36.278	93	Illumina HiSeq 2000
ERX252204	50	100	36.278	93	Illumina HiSeq 2000
ERX252209	50	100	36.273	93	Illumina HiSeq 2000
ERX252211	50	100	36.276	93	Illumina HiSeq 2000
ERX252218	50	100	36.025	93	Illumina HiSeq 2000
ERX252217	50	100	36.274	93	Illumina HiSeq 2000
ERX252208	50	100	36.278	93	Illumina HiSeq 2000
ERX252213	50	100	36.278	93	Illumina HiSeq 2000
ERX252214	50	100	36.273	93	Illumina HiSeq 2000
ERX252216	50	100	36.273	93	Illumina HiSeq 2000
ERX252215	50	100	36.273	93	Illumina HiSeq 2000
ERX252220	50	100	36.023	93	Illumina HiSeq 2000
ERX252219	50	100	36.273	93	Illumina HiSeq 2000
ERX267957	50	100	36.169	93	Illumina HiSeq 2000
ERX267956	50	100	36.178	93	Illumina HiSeq 2000
ERX267958	50	100	36.184	93	Illumina HiSeq 2000
ERX267962	50	100	36.172	93	Illumina HiSeq 2000
ERX267959	50	100	36.179	93	Illumina HiSeq 2000
ERX267960	50	100	36.176	93	Illumina HiSeq 2000
ERX267961	50	100	36.176	93	Illumina HiSeq 2000
ERX267964	50	100	36.179	93	Illumina HiSeq 2000
ERX267965	50	100	36.181	93	Illumina HiSeq 2000
ERX267963	50	100	36.169	93	Illumina HiSeq 2000
ERX267966	50	100	36.181	93	Illumina HiSeq 2000
ERX267967	50	100	36.181	93	Illumina HiSeq 2000
ERX267968	50	100	36.179	93	Illumina HiSeq 2000
ERX267969	50	100	36.18	93	Illumina HiSeq 2000
ERX267971	50	100	36.182	93	Illumina HiSeq 2000
ERX267970	50	100	36.182	93	Illumina HiSeq 2000
ERX267972	50	100	36.176	93	Illumina HiSeq 2000
ERX267974	50	100	36.181	93	Illumina HiSeq 2000
ERX267975	50	100	36.181	93	Illumina HiSeq 2000
ERX267973	50	100	36.179	93	Illumina HiSeq 2000
ERX267980	50	100	36.177	93	Illumina HiSeq 2000
ERX267979	50	100	36.174	93	Illumina HiSeq 2000
ERX267977	50	100	36.129	93	Illumina HiSeq 2000
ERX267983	50	100	36.183	93	Illumina HiSeq 2000
ERX267978	50	100	36.173	93	Illumina HiSeq 2000
ERX267981	50	100	36.173	93	Illumina HiSeq 2000
ERX267976	50	100	36.183	93	Illumina HiSeq 2000
ERX267984	50	100	36.169	93	Illumina HiSeq 2000
ERX267982	50	100	36.186	93	Illumina HiSeq 2000
ERX513209	50	100	38.072	93	Illumina HiSeq 2000
SRX456495	50	100	38.435	93	Illumina HiSeq 2000
SRX456522	50	100	38.45	93	Illumina HiSeq 2000
ERX110361	50	100	39.009	97	Illumina HiSeq 2000
ERX110370	50	100	39.003	97	Illumina HiSeq 2000
ERX152029	50	100	35.872	97	Illumina HiSeq 2000
ERX152030	50	100	35.875	97	Illumina HiSeq 2000
ERX152033	50	100	35.872	97	Illumina HiSeq 2000
ERX152036	50	100	36.408	97	Illumina HiSeq 2000
ERX152031	50	100	36.408	97	Illumina HiSeq 2000
ERX152037	50	100	36.401	97	Illumina HiSeq 2000
ERX152039	50	100	36.409	97	Illumina HiSeq 2000
ERX152040	50	100	36.413	97	Illumina HiSeq 2000
ERX152035	50	100	36.413	97	Illumina HiSeq 2000
ERX152043	50	100	36.408	97	Illumina HiSeq 2000
ERX152044	50	100	35.859	97	Illumina HiSeq 2000
ERX152047	50	100	36.411	97	Illumina HiSeq 2000
ERX152052	50	100	36.399	97	Illumina HiSeq 2000
ERX152053	50	100	36.411	97	Illumina HiSeq 2000
ERX152046	50	100	36.406	97	Illumina HiSeq 2000
ERX152054	50	100	35.891	97	Illumina HiSeq 2000
ERX152051	50	100	36.41	97	Illumina HiSeq 2000
ERX152050	50	100	35.867	97	Illumina HiSeq 2000
ERX152049	50	100	36.407	97	Illumina HiSeq 2000
ERX152055	50	100	35.876	97	Illumina HiSeq 2000
ERX152057	50	100	36.414	97	Illumina HiSeq 2000
ERX152058	50	100	36.409	97	Illumina HiSeq 2000
ERX152061	50	100	36.406	97	Illumina HiSeq 2000
ERX152059	50	100	36.412	97	Illumina HiSeq 2000
ERX152060	50	100	36.407	97	Illumina HiSeq 2000
ERX152063	50	100	36.413	97	Illumina HiSeq 2000
ERX152066	50	100	35.88	97	Illumina HiSeq 2000
ERX152065	50	100	36.409	97	Illumina HiSeq 2000
ERX152062	50	100	36.412	97	Illumina HiSeq 2000
ERX152064	50	100	36.409	97	Illumina HiSeq 2000
ERX152068	50	100	36.414	97	Illumina HiSeq 2000
ERX152072	50	100	36.413	97	Illumina HiSeq 2000
ERX152073	50	100	36.41	97	Illumina HiSeq 2000
ERX152077	50	100	36.417	97	Illumina HiSeq 2000
ERX152078	50	100	35.889	97	Illumina HiSeq 2000
ERX152074	50	100	36.417	97	Illumina HiSeq 2000
ERX186348	50	100	35.032	97	Illumina HiSeq 2000
ERX186346	50	100	35.029	97	Illumina HiSeq 2000
ERX186354	50	100	35.03	97	Illumina HiSeq 2000
ERX186355	50	100	35.031	97	Illumina HiSeq 2000
ERX186363	50	100	35.027	97	Illumina HiSeq 2000
ERX186356	50	100	35.029	97	Illumina HiSeq 2000
ERX209205	50	100	36.605	97	Illumina HiSeq 2000
ERX209213	50	100	36.593	97	Illumina HiSeq 2000
ERX209221	50	100	36.6	97	Illumina HiSeq 2000
ERX209206	50	100	36.6	97	Illumina HiSeq 2000
ERX209245	50	100	37	97	Illumina HiSeq 2000
ERX209229	50	100	36.602	97	Illumina HiSeq 2000
ERX209277	50	100	36.596	97	Illumina HiSeq 2000
ERX209214	50	100	36.368	97	Illumina HiSeq 2000
ERX209342	50	100	36.645	97	Illumina HiSeq 2000
ERX209368	50	100	36.648	97	Illumina HiSeq 2000
ERX221138	50	100	37.001	97	Illumina HiSeq 2000
ERX221139	50	100	36.519	97	Illumina HiSeq 2000
ERX221143	50	100	37.001	97	Illumina HiSeq 2000
ERX221146	50	100	37.001	97	Illumina HiSeq 2000
ERX221162	50	100	37.001	97	Illumina HiSeq 2000
ERX221153	50	100	37.001	97	Illumina HiSeq 2000
ERX221144	50	100	37.001	97	Illumina HiSeq 2000
ERX221161	50	100	37.001	97	Illumina HiSeq 2000
ERX221185	50	100	37	97	Illumina HiSeq 2000
ERX221154	50	100	37.001	97	Illumina HiSeq 2000
ERX221172	50	100	37.001	97	Illumina HiSeq 2000
ERX221209	50	100	37	97	Illumina HiSeq 2000
ERX221212	50	100	37.001	97	Illumina HiSeq 2000
ERX221213	50	100	37.001	97	Illumina HiSeq 2000
ERX221211	50	100	36.506	97	Illumina HiSeq 2000
ERX221210	50	100	37	97	Illumina HiSeq 2000
ERX267622	50	100	36.189	97	Illumina HiSeq 2000
ERX267625	50	100	36.189	97	Illumina HiSeq 2000
ERX305131	50	100	36.313	97	Illumina HiSeq 2000
ERX305125	50	100	36.316	97	Illumina HiSeq 2000
ERX305129	50	100	36.317	97	Illumina HiSeq 2000
ERX349201	50	100	35.406	97	Illumina HiSeq 2000
ERX349203	50	100	35.416	97	Illumina HiSeq 2000
ERX349197	50	100	35.421	97	Illumina HiSeq 2000
ERX359337	50	100	35.414	97	Illumina HiSeq 2000
ERX359436	50	100	35.667	97	Illumina HiSeq 2000
ERX359455	50	100	35.67	97	Illumina HiSeq 2000
ERX384819	50	100	37.083	97	Illumina HiSeq 2000
ERX384851	50	100	37.027	97	Illumina HiSeq 2000
ERX385292	50	100	37.858	97	Illumina HiSeq 2000
ERX389171	50	100	38.46	97	Illumina HiSeq 2000
ERX389258	50	100	38.457	97	Illumina HiSeq 2000
ERX392018	50	100	38.244	97	Illumina HiSeq 2000
ERX505070	50	100	37.953	97	Illumina HiSeq 2000
ERX505156	50	100	37.954	97	Illumina HiSeq 2000
ERX506098	50	100	37.76	97	Illumina HiSeq 2000
ERX513132	50	100	38.087	97	Illumina HiSeq 2000
ERX513194	50	100	38.075	97	Illumina HiSeq 2000
ERX513255	50	100	38.013	97	Illumina HiSeq 2000
ERX513722	50	100	37.759	97	Illumina HiSeq 2000
ERX513854	50	100	37.839	97	Illumina HiSeq 2000
ERX531915	50	100	37.897	97	Illumina HiSeq 2000
ERX532142	50	100	37.826	97	Illumina HiSeq 2000
ERX556637	50	100	37.958	97	Illumina HiSeq 2000
ERX556635	50	100	37.962	97	Illumina HiSeq 2000
SRX368780	50	101	37.598	97	Illumina HiSeq 2000
ERX267657	50	100	36.19	121	Illumina HiSeq 2000
ERX267661	50	100	36.188	121	Illumina HiSeq 2000
ERX267673	50	100	36.181	121	Illumina HiSeq 2000
ERX267675	50	100	36.2	121	Illumina HiSeq 2000
ERX349728	50	100	36.589	121	Illumina HiSeq 2000
ERX349731	50	100	36.588	121	Illumina HiSeq 2000
ERX349730	50	100	36.59	121	Illumina HiSeq 2000
ERX384755	50	100	36.926	121	Illumina HiSeq 2000
ERX456051	50	100	38.136	121	Illumina HiSeq 2000
ERX456061	50	100	38.144	121	Illumina HiSeq 2000
ERX456080	50	100	38.126	121	Illumina HiSeq 2000
ERX470720	50	100	38.353	121	Illumina HiSeq 2000
ERX505385	50	100	38.353	121	Illumina HiSeq 2000
ERX505428	50	100	38.081	121	Illumina HiSeq 2000
ERX505346	50	100	38.363	121	Illumina HiSeq 2000
ERX513154	50	100	38.077	121	Illumina HiSeq 2000
ERX513179	50	100	38.072	121	Illumina HiSeq 2000
ERX513405	50	100	37.858	121	Illumina HiSeq 2000
ERX513421	50	100	37.86	121	Illumina HiSeq 2000
ERX513511	50	100	37.818	121	Illumina HiSeq 2000
ERX513553	50	100	37.81	121	Illumina HiSeq 2000
ERX513547	50	100	37.817	121	Illumina HiSeq 2000
ERX513653	50	100	37.79	121	Illumina HiSeq 2000
ERX513720	50	100	37.762	121	Illumina HiSeq 2000
ERX531875	50	100	37.906	121	Illumina HiSeq 2000
ERX148009	50	100	36.007	123	Illumina HiSeq 2000
ERX197776	50	100	36.64	123	Illumina HiSeq 2000
ERX513331	50	100	38.32	123	Illumina HiSeq 2000
ERX120677	50	100	38.973	130	Illumina HiSeq 2000
ERX120680	50	100	38.967	130	Illumina HiSeq 2000
ERX120679	50	100	38.976	130	Illumina HiSeq 2000
ERX120681	50	100	38.98	130	Illumina HiSeq 2000
ERX120685	50	100	38.976	130	Illumina HiSeq 2000
ERX120686	50	100	38.97	130	Illumina HiSeq 2000
ERX120684	50	100	38.975	130	Illumina HiSeq 2000
ERX120689	50	100	38.976	130	Illumina HiSeq 2000
ERX120690	50	100	38.972	130	Illumina HiSeq 2000
ERX120699	50	100	38.989	130	Illumina HiSeq 2000
ERX120700	50	100	38.989	130	Illumina HiSeq 2000
ERX120701	50	100	38.984	130	Illumina HiSeq 2000
ERX120708	50	100	38.967	130	Illumina HiSeq 2000
ERX120711	50	100	38.966	130	Illumina HiSeq 2000
ERX120709	50	100	38.972	130	Illumina HiSeq 2000
ERX120710	50	100	38.963	130	Illumina HiSeq 2000
ERX120713	50	100	38.089	130	Illumina HiSeq 2000
ERX120715	50	100	38.059	130	Illumina HiSeq 2000
ERX120716	50	100	38.102	130	Illumina HiSeq 2000
ERX120717	50	100	38.977	130	Illumina HiSeq 2000
ERX120719	50	100	38.98	130	Illumina HiSeq 2000
ERX120723	50	100	38.978	130	Illumina HiSeq 2000
ERX120718	50	100	38.972	130	Illumina HiSeq 2000
ERX120720	50	100	38.942	130	Illumina HiSeq 2000
ERX120722	50	100	38.976	130	Illumina HiSeq 2000
ERX120725	50	100	38.985	130	Illumina HiSeq 2000
ERX120726	50	100	38.975	130	Illumina HiSeq 2000
ERX120727	50	100	38.968	130	Illumina HiSeq 2000
ERX120728	50	100	38.981	130	Illumina HiSeq 2000
ERX120729	50	100	38.981	130	Illumina HiSeq 2000
ERX132295	50	100	32.34	130	Illumina HiSeq 2000
ERX132296	50	100	31.753	130	Illumina HiSeq 2000
ERX132297	50	100	32.346	130	Illumina HiSeq 2000
ERX132299	50	100	32.343	130	Illumina HiSeq 2000
ERX132298	50	100	32.72	130	Illumina HiSeq 2000
ERX132302	50	100	32.723	130	Illumina HiSeq 2000
ERX132303	50	100	32.72	130	Illumina HiSeq 2000
ERX132306	50	100	32.343	130	Illumina HiSeq 2000
ERX132307	50	100	32.339	130	Illumina HiSeq 2000
ERX132308	50	100	31.756	130	Illumina HiSeq 2000
ERX132311	50	100	32.343	130	Illumina HiSeq 2000
ERX132304	50	100	32.339	130	Illumina HiSeq 2000
ERX132316	50	100	31.739	130	Illumina HiSeq 2000
ERX132314	50	100	32.329	130	Illumina HiSeq 2000
ERX132312	50	100	32.332	130	Illumina HiSeq 2000
ERX132315	50	100	32.343	130	Illumina HiSeq 2000
ERX132317	50	100	31.752	130	Illumina HiSeq 2000
ERX132319	50	100	32.719	130	Illumina HiSeq 2000
ERX132313	50	100	32.332	130	Illumina HiSeq 2000
ERX132326	50	100	32.718	130	Illumina HiSeq 2000
ERX132322	50	100	32.337	130	Illumina HiSeq 2000
ERX132318	50	100	32.722	130	Illumina HiSeq 2000
ERX132329	50	100	32.717	130	Illumina HiSeq 2000
ERX132331	50	100	31.745	130	Illumina HiSeq 2000
ERX132335	50	100	32.345	130	Illumina HiSeq 2000
ERX132330	50	100	31.756	130	Illumina HiSeq 2000
ERX132337	50	100	32.336	130	Illumina HiSeq 2000
ERX132347	50	100	31.752	130	Illumina HiSeq 2000
ERX132345	50	100	32.335	130	Illumina HiSeq 2000
ERX132346	50	100	31.748	130	Illumina HiSeq 2000
ERX132334	50	100	31.741	130	Illumina HiSeq 2000
ERX132344	50	100	32.708	130	Illumina HiSeq 2000
ERX132339	50	100	31.742	130	Illumina HiSeq 2000
ERX132361	50	100	32.33	130	Illumina HiSeq 2000
ERX132358	50	100	32.337	130	Illumina HiSeq 2000
ERX132364	50	100	32.337	130	Illumina HiSeq 2000
ERX359311	50	100	35.434	130	Illumina HiSeq 2000
ERX359310	50	100	35.433	130	Illumina HiSeq 2000
ERX359352	50	100	35.422	130	Illumina HiSeq 2000
ERX359307	50	100	35.422	130	Illumina HiSeq 2000
ERX359399	50	100	35.666	130	Illumina HiSeq 2000
ERX359410	50	100	35.666	130	Illumina HiSeq 2000
ERX359414	50	100	35.662	130	Illumina HiSeq 2000
ERX359418	50	100	35.67	130	Illumina HiSeq 2000
ERX359412	50	100	35.667	130	Illumina HiSeq 2000
ERX359419	50	100	35.668	130	Illumina HiSeq 2000
ERX385299	50	100	37.852	130	Illumina HiSeq 2000
ERX455856	50	100	38.335	130	Illumina HiSeq 2000
ERX455857	50	100	38.335	130	Illumina HiSeq 2000
ERX455865	50	100	38.328	130	Illumina HiSeq 2000
ERX455934	50	100	38.114	130	Illumina HiSeq 2000
ERX455938	50	100	38.115	130	Illumina HiSeq 2000
ERX455937	50	100	38.115	130	Illumina HiSeq 2000
ERX460150	50	100	38.322	130	Illumina HiSeq 2000
ERX490185	50	100	37.845	130	Illumina HiSeq 2000
ERX556701	50	100	37.923	130	Illumina HiSeq 2000
ERX556702	50	100	37.892	130	Illumina HiSeq 2000
ERX556706	50	100	37.869	130	Illumina HiSeq 2000
ERX556703	50	100	37.941	130	Illumina HiSeq 2000
ERX556699	50	100	37.889	130	Illumina HiSeq 2000
ERX120754	50	100	38.993	133	Illumina HiSeq 2000
ERX152069	50	100	36.418	133	Illumina HiSeq 2000
ERX186352	50	100	34.827	133	Illumina HiSeq 2000
ERX186353	50	100	35.029	133	Illumina HiSeq 2000
ERX186359	50	100	35.03	133	Illumina HiSeq 2000
ERX209293	50	100	37	133	Illumina HiSeq 2000
ERX209237	50	100	35.768	133	Illumina HiSeq 2000
ERX212151	50	100	37.001	133	Illumina HiSeq 2000
ERX212148	50	100	37.001	133	Illumina HiSeq 2000
ERX221128	50	100	36.507	133	Illumina HiSeq 2000
ERX221140	50	100	37.001	133	Illumina HiSeq 2000
ERX221141	50	100	36.522	133	Illumina HiSeq 2000
ERX221157	50	100	37.001	133	Illumina HiSeq 2000
ERX221167	50	100	37.001	133	Illumina HiSeq 2000
ERX221142	50	100	37.001	133	Illumina HiSeq 2000
ERX221159	50	100	37.001	133	Illumina HiSeq 2000
ERX267648	50	100	36.185	133	Illumina HiSeq 2000
ERX267687	50	100	36.193	133	Illumina HiSeq 2000
ERX276064	50	100	36.691	133	Illumina HiSeq 2000
ERX359318	50	100	35.432	133	Illumina HiSeq 2000
ERX359350	50	100	35.426	133	Illumina HiSeq 2000
ERX359351	50	100	35.417	133	Illumina HiSeq 2000
ERX359469	50	100	35.667	133	Illumina HiSeq 2000
ERX460149	50	100	38.336	133	Illumina HiSeq 2000
ERX470686	50	100	38.346	133	Illumina HiSeq 2000
ERX490120	50	100	37.846	133	Illumina HiSeq 2000
ERX490125	50	100	37.858	133	Illumina HiSeq 2000
ERX490140	50	100	37.852	133	Illumina HiSeq 2000
ERX490143	50	100	37.848	133	Illumina HiSeq 2000
ERX490147	50	100	37.854	133	Illumina HiSeq 2000
ERX490149	50	100	37.846	133	Illumina HiSeq 2000
ERX490162	50	100	37.846	133	Illumina HiSeq 2000
ERX490142	50	100	37.852	133	Illumina HiSeq 2000
ERX490166	50	100	37.844	133	Illumina HiSeq 2000
ERX490160	50	100	37.843	133	Illumina HiSeq 2000
ERX490165	50	100	37.851	133	Illumina HiSeq 2000
ERX490124	50	100	37.845	133	Illumina HiSeq 2000
ERX490136	50	100	37.847	133	Illumina HiSeq 2000
ERX490141	50	100	37.851	133	Illumina HiSeq 2000
ERX490148	50	100	37.842	133	Illumina HiSeq 2000
ERX490181	50	100	37.847	133	Illumina HiSeq 2000
ERX490164	50	100	37.854	133	Illumina HiSeq 2000
ERX490161	50	100	37.85	133	Illumina HiSeq 2000
ERX490187	50	100	37.849	133	Illumina HiSeq 2000
ERX490188	50	100	37.852	133	Illumina HiSeq 2000
ERX490167	50	100	37.854	133	Illumina HiSeq 2000
ERX490189	50	100	37.845	133	Illumina HiSeq 2000
ERX490168	50	100	37.843	133	Illumina HiSeq 2000
ERX490186	50	100	37.84	133	Illumina HiSeq 2000
ERX490182	50	100	37.852	133	Illumina HiSeq 2000
ERX490184	50	100	37.847	133	Illumina HiSeq 2000
ERX490210	50	100	37.844	133	Illumina HiSeq 2000
ERX490250	50	100	37.829	133	Illumina HiSeq 2000
ERX490212	50	100	37.853	133	Illumina HiSeq 2000
ERX490252	50	100	37.835	133	Illumina HiSeq 2000
ERX490257	50	100	37.836	133	Illumina HiSeq 2000
ERX490272	50	100	37.836	133	Illumina HiSeq 2000
ERX490276	50	100	37.807	133	Illumina HiSeq 2000
ERX490274	50	100	37.835	133	Illumina HiSeq 2000
ERX490277	50	100	37.838	133	Illumina HiSeq 2000
ERX490244	50	100	37.841	133	Illumina HiSeq 2000
ERX490279	50	100	37.833	133	Illumina HiSeq 2000
ERX490217	50	100	37.836	133	Illumina HiSeq 2000
ERX490291	50	100	37.833	133	Illumina HiSeq 2000
ERX490247	50	100	37.841	133	Illumina HiSeq 2000
ERX490273	50	100	37.839	133	Illumina HiSeq 2000
ERX490258	50	100	37.842	133	Illumina HiSeq 2000
ERX490245	50	100	37.844	133	Illumina HiSeq 2000
ERX490234	50	100	37.842	133	Illumina HiSeq 2000
ERX490280	50	100	37.831	133	Illumina HiSeq 2000
ERX490278	50	100	37.835	133	Illumina HiSeq 2000
ERX490275	50	100	37.837	133	Illumina HiSeq 2000
ERX490261	50	100	37.841	133	Illumina HiSeq 2000
ERX490259	50	100	37.838	133	Illumina HiSeq 2000
ERX490284	50	100	37.838	133	Illumina HiSeq 2000
ERX490290	50	100	37.836	133	Illumina HiSeq 2000
ERX490323	50	100	38.309	133	Illumina HiSeq 2000
ERX490251	50	100	37.831	133	Illumina HiSeq 2000
ERX490339	50	100	38.366	133	Illumina HiSeq 2000
ERX490330	50	100	38.31	133	Illumina HiSeq 2000
ERX490355	50	100	38.31	133	Illumina HiSeq 2000
ERX490352	50	100	38.335	133	Illumina HiSeq 2000
ERX490313	50	100	38.309	133	Illumina HiSeq 2000
ERX556634	50	100	37.96	133	Illumina HiSeq 2000
ERX556636	50	100	37.967	133	Illumina HiSeq 2000
ERX556670	50	100	37.494	133	Illumina HiSeq 2000
ERX556671	50	100	37.946	133	Illumina HiSeq 2000
ERX556676	50	100	37.944	133	Illumina HiSeq 2000
ERX556674	50	100	37.935	133	Illumina HiSeq 2000
ERX556679	50	100	37.928	133	Illumina HiSeq 2000
ERX556820	50	100	37.883	133	Illumina HiSeq 2000
ERX556809	50	100	37.941	133	Illumina HiSeq 2000
ERX556824	50	100	37.886	133	Illumina HiSeq 2000
ERX556826	50	100	37.881	133	Illumina HiSeq 2000
ERX556828	50	100	37.882	133	Illumina HiSeq 2000
ERX556834	50	100	37.88	133	Illumina HiSeq 2000
ERX556843	50	100	37.883	133	Illumina HiSeq 2000
ERX221131	50	100	36.704	151	Illumina HiSeq 2000
ERX221136	50	100	37.001	151	Illumina HiSeq 2000
ERX221145	50	100	37.001	151	Illumina HiSeq 2000
ERX221129	50	100	37.001	151	Illumina HiSeq 2000
ERX221149	50	100	37.001	151	Illumina HiSeq 2000
ERX221163	50	100	36.513	151	Illumina HiSeq 2000
ERX221168	50	100	37.001	151	Illumina HiSeq 2000
ERX221173	50	100	37	151	Illumina HiSeq 2000
ERX221158	50	100	37.001	151	Illumina HiSeq 2000
ERX221174	50	100	37	151	Illumina HiSeq 2000
ERX221175	50	100	37	151	Illumina HiSeq 2000
ERX221197	50	100	37.001	151	Illumina HiSeq 2000
ERX221199	50	100	37.001	151	Illumina HiSeq 2000
ERX221205	50	100	37.001	151	Illumina HiSeq 2000
ERX221204	50	100	37.001	151	Illumina HiSeq 2000
ERX359431	50	100	35.666	151	Illumina HiSeq 2000
ERX359430	50	100	35.673	151	Illumina HiSeq 2000
ERX359432	50	100	35.671	151	Illumina HiSeq 2000
ERX100675	50	100	39.176	239	Illumina HiSeq 2000
ERX100677	50	100	39.838	239	Illumina HiSeq 2000
ERX105420	50	100	36.33	239	Illumina HiSeq 2000
ERX140740	50	100	36.309	239	Illumina HiSeq 2000
ERX140744	50	100	35.984	239	Illumina HiSeq 2000
ERX140742	50	100	35.979	239	Illumina HiSeq 2000
ERX140772	50	100	36.305	239	Illumina HiSeq 2000
ERX140741	50	100	35.975	239	Illumina HiSeq 2000
ERX140771	50	100	35.972	239	Illumina HiSeq 2000
ERX140781	50	100	35.972	239	Illumina HiSeq 2000
ERX140779	50	100	35.954	239	Illumina HiSeq 2000
ERX140805	50	100	35.983	239	Illumina HiSeq 2000
ERX147763	50	100	35.507	239	Illumina HiSeq 2000
ERX140798	50	100	35.978	239	Illumina HiSeq 2000
ERX147768	50	100	36.015	239	Illumina HiSeq 2000
ERX147766	50	100	35.48	239	Illumina HiSeq 2000
ERX147773	50	100	36.015	239	Illumina HiSeq 2000
ERX147771	50	100	35.23	239	Illumina HiSeq 2000
ERX140780	50	100	35.964	239	Illumina HiSeq 2000
ERX147778	50	100	36.015	239	Illumina HiSeq 2000
ERX147779	50	100	36.015	239	Illumina HiSeq 2000
ERX147783	50	100	36.014	239	Illumina HiSeq 2000
ERX147774	50	100	35.519	239	Illumina HiSeq 2000
ERX147784	50	100	36.015	239	Illumina HiSeq 2000
ERX147764	50	100	35.717	239	Illumina HiSeq 2000
ERX147785	50	100	36.015	239	Illumina HiSeq 2000
ERX147788	50	100	36.015	239	Illumina HiSeq 2000
ERX147782	50	100	36.014	239	Illumina HiSeq 2000
ERX147790	50	100	36.015	239	Illumina HiSeq 2000
ERX147770	50	100	35.719	239	Illumina HiSeq 2000
ERX147789	50	100	35.708	239	Illumina HiSeq 2000
ERX147769	50	100	35.716	239	Illumina HiSeq 2000
ERX147802	50	100	35.522	239	Illumina HiSeq 2000
ERX147780	50	100	36.015	239	Illumina HiSeq 2000
ERX147795	50	100	36.015	239	Illumina HiSeq 2000
ERX147805	50	100	35.7	239	Illumina HiSeq 2000
ERX147806	50	100	34.831	239	Illumina HiSeq 2000
ERX147809	50	100	36.015	239	Illumina HiSeq 2000
ERX147810	50	100	35.71	239	Illumina HiSeq 2000
ERX147801	50	100	35.717	239	Illumina HiSeq 2000
ERX147812	50	100	36.015	239	Illumina HiSeq 2000
ERX147815	50	100	35.715	239	Illumina HiSeq 2000
ERX147793	50	100	35.717	239	Illumina HiSeq 2000
ERX147804	50	100	35.717	239	Illumina HiSeq 2000
ERX147819	50	100	35.717	239	Illumina HiSeq 2000
ERX147794	50	100	36.016	239	Illumina HiSeq 2000
ERX147821	50	100	36.014	239	Illumina HiSeq 2000
ERX147825	50	100	35.532	239	Illumina HiSeq 2000
ERX147803	50	100	35.716	239	Illumina HiSeq 2000
ERX147820	50	100	35.694	239	Illumina HiSeq 2000
ERX147808	50	100	35.518	239	Illumina HiSeq 2000
ERX147792	50	100	36.014	239	Illumina HiSeq 2000
ERX147827	50	100	35.523	239	Illumina HiSeq 2000
ERX147813	50	100	36.015	239	Illumina HiSeq 2000
ERX147811	50	100	36.015	239	Illumina HiSeq 2000
ERX147828	50	100	36.015	239	Illumina HiSeq 2000
ERX147824	50	100	35.718	239	Illumina HiSeq 2000
ERX147835	50	100	36.014	239	Illumina HiSeq 2000
ERX147822	50	100	36.015	239	Illumina HiSeq 2000
ERX147818	50	100	34.887	239	Illumina HiSeq 2000
ERX147807	50	100	36.014	239	Illumina HiSeq 2000
ERX147834	50	100	35.712	239	Illumina HiSeq 2000
ERX147814	50	100	35.712	239	Illumina HiSeq 2000
ERX147833	50	100	36.015	239	Illumina HiSeq 2000
ERX147826	50	100	35.715	239	Illumina HiSeq 2000
ERX147831	50	100	35.515	239	Illumina HiSeq 2000
ERX147829	50	100	36.015	239	Illumina HiSeq 2000
ERX147836	50	100	36.014	239	Illumina HiSeq 2000
ERX164825	50	100	35.786	239	Illumina HiSeq 2000
ERX164824	50	100	35.784	239	Illumina HiSeq 2000
ERX164830	50	100	35.774	239	Illumina HiSeq 2000
ERX164832	50	100	35.772	239	Illumina HiSeq 2000
ERX164829	50	100	35.779	239	Illumina HiSeq 2000
ERX164831	50	100	35.778	239	Illumina HiSeq 2000
ERX164833	50	100	35.768	239	Illumina HiSeq 2000
ERX164835	50	100	35.779	239	Illumina HiSeq 2000
ERX164836	50	100	36.127	239	Illumina HiSeq 2000
ERX164840	50	100	35.792	239	Illumina HiSeq 2000
ERX164841	50	100	35.785	239	Illumina HiSeq 2000
ERX164844	50	100	35.775	239	Illumina HiSeq 2000
ERX164837	50	100	35.792	239	Illumina HiSeq 2000
ERX164843	50	100	35.282	239	Illumina HiSeq 2000
ERX164845	50	100	35.787	239	Illumina HiSeq 2000
ERX164838	50	100	35.785	239	Illumina HiSeq 2000
ERX164846	50	100	35.788	239	Illumina HiSeq 2000
ERX164850	50	100	35.78	239	Illumina HiSeq 2000
ERX164853	50	100	35.773	239	Illumina HiSeq 2000
ERX164849	50	100	35.782	239	Illumina HiSeq 2000
ERX164847	50	100	35.779	239	Illumina HiSeq 2000
ERX164848	50	100	35.776	239	Illumina HiSeq 2000
ERX164854	50	100	36.123	239	Illumina HiSeq 2000
ERX164851	50	100	35.284	239	Illumina HiSeq 2000
ERX164855	50	100	36.128	239	Illumina HiSeq 2000
ERX164852	50	100	35.779	239	Illumina HiSeq 2000
ERX164856	50	100	35.784	239	Illumina HiSeq 2000
ERX164858	50	100	36.124	239	Illumina HiSeq 2000
ERX164861	50	100	35.77	239	Illumina HiSeq 2000
ERX164860	50	100	35.783	239	Illumina HiSeq 2000
ERX164865	50	100	35.778	239	Illumina HiSeq 2000
ERX164862	50	100	35.776	239	Illumina HiSeq 2000
ERX164857	50	100	35.77	239	Illumina HiSeq 2000
ERX164867	50	100	35.775	239	Illumina HiSeq 2000
ERX164870	50	100	35.784	239	Illumina HiSeq 2000
ERX164877	50	100	36.126	239	Illumina HiSeq 2000
ERX164871	50	100	35.776	239	Illumina HiSeq 2000
ERX164874	50	100	35.781	239	Illumina HiSeq 2000
ERX164876	50	100	35.783	239	Illumina HiSeq 2000
ERX164878	50	100	36.121	239	Illumina HiSeq 2000
ERX164880	50	100	35.786	239	Illumina HiSeq 2000
ERX164875	50	100	35.784	239	Illumina HiSeq 2000
ERX164879	50	100	35.231	239	Illumina HiSeq 2000
ERX164884	50	100	35.785	239	Illumina HiSeq 2000
ERX164883	50	100	36.124	239	Illumina HiSeq 2000
ERX164887	50	100	35.781	239	Illumina HiSeq 2000
ERX164886	50	100	35.787	239	Illumina HiSeq 2000
ERX164888	50	100	35.267	239	Illumina HiSeq 2000
ERX164892	50	100	35.785	239	Illumina HiSeq 2000
ERX164895	50	100	35.779	239	Illumina HiSeq 2000
ERX164896	50	100	35.783	239	Illumina HiSeq 2000
ERX164897	50	100	35.789	239	Illumina HiSeq 2000
ERX164899	50	100	35.788	239	Illumina HiSeq 2000
ERX164898	50	100	35.794	239	Illumina HiSeq 2000
ERX164904	50	100	35.789	239	Illumina HiSeq 2000
ERX164905	50	100	35.757	239	Illumina HiSeq 2000
ERX164907	50	100	35.783	239	Illumina HiSeq 2000
ERX164906	50	100	36.124	239	Illumina HiSeq 2000
ERX164910	50	100	35.784	239	Illumina HiSeq 2000
ERX164908	50	100	35.783	239	Illumina HiSeq 2000
ERX164909	50	100	35.771	239	Illumina HiSeq 2000
ERX164911	50	100	35.787	239	Illumina HiSeq 2000
ERX164915	50	100	35.779	239	Illumina HiSeq 2000
ERX164914	50	100	36.123	239	Illumina HiSeq 2000
ERX164919	50	100	36.121	239	Illumina HiSeq 2000
ERX164917	50	100	36.128	239	Illumina HiSeq 2000
ERX164912	50	100	36.128	239	Illumina HiSeq 2000
ERX164916	50	100	35.78	239	Illumina HiSeq 2000
ERX164918	50	100	36.128	239	Illumina HiSeq 2000
ERX164913	50	100	35.771	239	Illumina HiSeq 2000
ERX197775	50	100	36.636	239	Illumina HiSeq 2000
ERX197842	50	100	36.64	239	Illumina HiSeq 2000
ERX325739	50	100	37.032	239	Illumina HiSeq 2000
ERX325738	50	100	37.033	239	Illumina HiSeq 2000
ERX325750	50	100	37.033	239	Illumina HiSeq 2000
ERX325751	50	100	37.033	239	Illumina HiSeq 2000
ERX325754	50	100	37.032	239	Illumina HiSeq 2000
ERX325755	50	100	37.034	239	Illumina HiSeq 2000
ERX325757	50	100	37.034	239	Illumina HiSeq 2000
ERX325753	50	100	37.032	239	Illumina HiSeq 2000
ERX325793	50	100	37.032	239	Illumina HiSeq 2000
ERX325779	50	100	37.033	239	Illumina HiSeq 2000
ERX325763	50	100	37.032	239	Illumina HiSeq 2000
ERX325792	50	100	37.031	239	Illumina HiSeq 2000
ERX325752	50	100	37.032	239	Illumina HiSeq 2000
ERX325794	50	100	37.033	239	Illumina HiSeq 2000
ERX325758	50	100	37.032	239	Illumina HiSeq 2000
ERX325756	50	100	37.033	239	Illumina HiSeq 2000
ERX482607	50	100	37.88	239	Illumina HiSeq 2000
ERX482608	50	100	37.883	239	Illumina HiSeq 2000
ERX482628	50	100	37.879	239	Illumina HiSeq 2000
ERX505245	50	100	37.948	239	Illumina HiSeq 2000
ERX505274	50	100	38.054	239	Illumina HiSeq 2000
ERX505311	50	100	38.341	239	Illumina HiSeq 2000
ERX505275	50	100	38.345	239	Illumina HiSeq 2000
ERX505279	50	100	38.346	239	Illumina HiSeq 2000
ERX505323	50	100	38.343	239	Illumina HiSeq 2000
ERX513420	50	100	37.864	239	Illumina HiSeq 2000
ERX513655	50	100	37.777	239	Illumina HiSeq 2000
ERX513594	50	100	37.775	239	Illumina HiSeq 2000
ERX531893	50	100	37.908	239	Illumina HiSeq 2000
ERX532062	50	100	37.822	239	Illumina HiSeq 2000
ERX532110	50	100	37.815	239	Illumina HiSeq 2000
ERX532126	50	100	37.823	239	Illumina HiSeq 2000
ERX532125	50	100	37.823	239	Illumina HiSeq 2000
ERX532148	50	100	37.011	239	Illumina HiSeq 2000
ERX532146	50	100	36.993	239	Illumina HiSeq 2000
ERX532140	50	100	36.997	239	Illumina HiSeq 2000
ERX532147	50	100	37.007	239	Illumina HiSeq 2000
ERX652726	50	100	37.836	239	Illumina HiSeq 2000
SRX392261	50	101	37.73	239	Illumina HiSeq 2000
ERX140730	50	100	35.966	254	Illumina HiSeq 2000
ERX267690	50	100	36.189	254	Illumina HiSeq 2000
ERX385326	50	100	37.849	254	Illumina HiSeq 2000
ERX505527	50	100	38.309	254	Illumina HiSeq 2000
ERX132282	50	100	32.338	398	Illumina HiSeq 2000
ERX136639	50	100	35.571	398	Illumina HiSeq 2000
ERX136638	50	100	35.566	398	Illumina HiSeq 2000
ERX136637	50	100	35.582	398	Illumina HiSeq 2000
ERX136641	50	100	35.588	398	Illumina HiSeq 2000
ERX136644	50	100	36.043	398	Illumina HiSeq 2000
ERX136645	50	100	35.586	398	Illumina HiSeq 2000
ERX136650	50	100	35.589	398	Illumina HiSeq 2000
ERX136655	50	100	35.586	398	Illumina HiSeq 2000
ERX136651	50	100	35.146	398	Illumina HiSeq 2000
ERX136652	50	100	35.581	398	Illumina HiSeq 2000
ERX136660	50	100	35.588	398	Illumina HiSeq 2000
ERX136661	50	100	36.048	398	Illumina HiSeq 2000
ERX136642	50	100	35.584	398	Illumina HiSeq 2000
ERX136658	50	100	35.345	398	Illumina HiSeq 2000
ERX136640	50	100	35.572	398	Illumina HiSeq 2000
ERX136657	50	100	35.135	398	Illumina HiSeq 2000
ERX136666	50	100	35.575	398	Illumina HiSeq 2000
ERX136668	50	100	35.1	398	Illumina HiSeq 2000
ERX136648	50	100	36.045	398	Illumina HiSeq 2000
ERX136647	50	100	36.047	398	Illumina HiSeq 2000
ERX136670	50	100	35.574	398	Illumina HiSeq 2000
ERX136671	50	100	35.1	398	Illumina HiSeq 2000
ERX136659	50	100	35.584	398	Illumina HiSeq 2000
ERX136674	50	100	35.584	398	Illumina HiSeq 2000
ERX136662	50	100	35.578	398	Illumina HiSeq 2000
ERX136665	50	100	35.581	398	Illumina HiSeq 2000
ERX136677	50	100	35.118	398	Illumina HiSeq 2000
ERX136669	50	100	35.336	398	Illumina HiSeq 2000
ERX136656	50	100	33.731	398	Illumina HiSeq 2000
ERX136680	50	100	35.58	398	Illumina HiSeq 2000
ERX136681	50	100	35.58	398	Illumina HiSeq 2000
ERX136679	50	100	35.571	398	Illumina HiSeq 2000
ERX136654	50	100	35.59	398	Illumina HiSeq 2000
ERX136683	50	100	35.148	398	Illumina HiSeq 2000
ERX136672	50	100	35.101	398	Illumina HiSeq 2000
ERX136687	50	100	35.58	398	Illumina HiSeq 2000
ERX136667	50	100	35.146	398	Illumina HiSeq 2000
ERX136694	50	100	35.585	398	Illumina HiSeq 2000
ERX136695	50	100	35.586	398	Illumina HiSeq 2000
ERX136696	50	100	35.568	398	Illumina HiSeq 2000
ERX136697	50	100	35.58	398	Illumina HiSeq 2000
ERX136693	50	100	35.581	398	Illumina HiSeq 2000
ERX136692	50	100	35.57	398	Illumina HiSeq 2000
ERX136664	50	100	35.157	398	Illumina HiSeq 2000
ERX136673	50	100	35.586	398	Illumina HiSeq 2000
ERX136678	50	100	35.563	398	Illumina HiSeq 2000
ERX136682	50	100	35.584	398	Illumina HiSeq 2000
ERX136685	50	100	36.047	398	Illumina HiSeq 2000
ERX136663	50	100	35.151	398	Illumina HiSeq 2000
ERX136686	50	100	36.046	398	Illumina HiSeq 2000
ERX136703	50	100	35.577	398	Illumina HiSeq 2000
ERX136700	50	100	35.583	398	Illumina HiSeq 2000
ERX136706	50	100	35.572	398	Illumina HiSeq 2000
ERX136691	50	100	35.579	398	Illumina HiSeq 2000
ERX136704	50	100	35.576	398	Illumina HiSeq 2000
ERX136705	50	100	35.583	398	Illumina HiSeq 2000
ERX136711	50	100	35.591	398	Illumina HiSeq 2000
ERX136709	50	100	36.05	398	Illumina HiSeq 2000
ERX136702	50	100	35.581	398	Illumina HiSeq 2000
ERX136714	50	100	35.346	398	Illumina HiSeq 2000
ERX136701	50	100	35.582	398	Illumina HiSeq 2000
ERX136712	50	100	35.593	398	Illumina HiSeq 2000
ERX136688	50	100	35.575	398	Illumina HiSeq 2000
ERX136699	50	100	35.589	398	Illumina HiSeq 2000
ERX136720	50	100	35.595	398	Illumina HiSeq 2000
ERX136722	50	100	35.588	398	Illumina HiSeq 2000
ERX136723	50	100	36.05	398	Illumina HiSeq 2000
ERX136690	50	100	35.572	398	Illumina HiSeq 2000
ERX136710	50	100	36.049	398	Illumina HiSeq 2000
ERX136729	50	100	35.58	398	Illumina HiSeq 2000
ERX138282	50	100	34.109	398	Illumina HiSeq 2000
ERX136732	50	100	36.04	398	Illumina HiSeq 2000
ERX136707	50	100	35.587	398	Illumina HiSeq 2000
ERX138285	50	100	34.482	398	Illumina HiSeq 2000
ERX138290	50	100	34.114	398	Illumina HiSeq 2000
ERX138291	50	100	34.114	398	Illumina HiSeq 2000
ERX138292	50	100	34.488	398	Illumina HiSeq 2000
ERX138295	50	100	34.115	398	Illumina HiSeq 2000
ERX138287	50	100	34.118	398	Illumina HiSeq 2000
ERX136727	50	100	36.046	398	Illumina HiSeq 2000
ERX136728	50	100	35.578	398	Illumina HiSeq 2000
ERX138298	50	100	34.12	398	Illumina HiSeq 2000
ERX136717	50	100	35.593	398	Illumina HiSeq 2000
ERX138283	50	100	34.113	398	Illumina HiSeq 2000
ERX138284	50	100	33.178	398	Illumina HiSeq 2000
ERX138286	50	100	34.118	398	Illumina HiSeq 2000
ERX136726	50	100	35.574	398	Illumina HiSeq 2000
ERX136724	50	100	36.047	398	Illumina HiSeq 2000
ERX138302	50	100	34.116	398	Illumina HiSeq 2000
ERX136719	50	100	35.588	398	Illumina HiSeq 2000
ERX138301	50	100	34.118	398	Illumina HiSeq 2000
ERX138288	50	100	34.114	398	Illumina HiSeq 2000
ERX138307	50	100	34.114	398	Illumina HiSeq 2000
ERX138299	50	100	34.113	398	Illumina HiSeq 2000
ERX138311	50	100	34.116	398	Illumina HiSeq 2000
ERX138314	50	100	34.488	398	Illumina HiSeq 2000
ERX138313	50	100	34.118	398	Illumina HiSeq 2000
ERX138315	50	100	34.109	398	Illumina HiSeq 2000
ERX136718	50	100	35.569	398	Illumina HiSeq 2000
ERX138320	50	100	33.508	398	Illumina HiSeq 2000
ERX138319	50	100	34.113	398	Illumina HiSeq 2000
ERX138310	50	100	34.121	398	Illumina HiSeq 2000
ERX138321	50	100	34.121	398	Illumina HiSeq 2000
ERX138305	50	100	34.486	398	Illumina HiSeq 2000
ERX138324	50	100	34.113	398	Illumina HiSeq 2000
ERX138312	50	100	34.117	398	Illumina HiSeq 2000
ERX138323	50	100	34.114	398	Illumina HiSeq 2000
ERX136716	50	100	35.59	398	Illumina HiSeq 2000
ERX138318	50	100	34.124	398	Illumina HiSeq 2000
ERX138325	50	100	34.484	398	Illumina HiSeq 2000
ERX138300	50	100	34.112	398	Illumina HiSeq 2000
ERX138297	50	100	34.482	398	Illumina HiSeq 2000
ERX138316	50	100	34.489	398	Illumina HiSeq 2000
ERX138296	50	100	34.114	398	Illumina HiSeq 2000
ERX138317	50	100	34.115	398	Illumina HiSeq 2000
ERX138329	50	100	34.489	398	Illumina HiSeq 2000
ERX138289	50	100	34.116	398	Illumina HiSeq 2000
ERX138327	50	100	34.122	398	Illumina HiSeq 2000
ERX138303	50	100	34.129	398	Illumina HiSeq 2000
ERX138331	50	100	34.111	398	Illumina HiSeq 2000
ERX138332	50	100	34.117	398	Illumina HiSeq 2000
ERX138322	50	100	34.115	398	Illumina HiSeq 2000
ERX138334	50	100	34.115	398	Illumina HiSeq 2000
ERX138337	50	100	34.112	398	Illumina HiSeq 2000
ERX138326	50	100	34.114	398	Illumina HiSeq 2000
ERX138345	50	100	34.118	398	Illumina HiSeq 2000
ERX138344	50	100	34.123	398	Illumina HiSeq 2000
ERX138347	50	100	33.497	398	Illumina HiSeq 2000
ERX138341	50	100	34.486	398	Illumina HiSeq 2000
ERX138340	50	100	34.118	398	Illumina HiSeq 2000
ERX138348	50	100	33.49	398	Illumina HiSeq 2000
ERX138328	50	100	34.489	398	Illumina HiSeq 2000
ERX138350	50	100	34.118	398	Illumina HiSeq 2000
ERX138354	50	100	34.121	398	Illumina HiSeq 2000
ERX138335	50	100	34.121	398	Illumina HiSeq 2000
ERX138355	50	100	34.117	398	Illumina HiSeq 2000
ERX138356	50	100	33.515	398	Illumina HiSeq 2000
ERX138357	50	100	34.123	398	Illumina HiSeq 2000
ERX138304	50	100	34.488	398	Illumina HiSeq 2000
ERX138342	50	100	34.115	398	Illumina HiSeq 2000
ERX138359	50	100	33.502	398	Illumina HiSeq 2000
ERX138362	50	100	34.126	398	Illumina HiSeq 2000
ERX138309	50	100	33.158	398	Illumina HiSeq 2000
ERX138364	50	100	34.114	398	Illumina HiSeq 2000
ERX138363	50	100	34.072	398	Illumina HiSeq 2000
ERX138339	50	100	34.115	398	Illumina HiSeq 2000
ERX138366	50	100	34.116	398	Illumina HiSeq 2000
ERX138361	50	100	34.114	398	Illumina HiSeq 2000
ERX138365	50	100	34.119	398	Illumina HiSeq 2000
ERX138360	50	100	33.5	398	Illumina HiSeq 2000
ERX138369	50	100	34.118	398	Illumina HiSeq 2000
ERX138330	50	100	34.123	398	Illumina HiSeq 2000
ERX138372	50	100	34.107	398	Illumina HiSeq 2000
ERX138373	50	100	34.113	398	Illumina HiSeq 2000
ERX138353	50	100	34.489	398	Illumina HiSeq 2000
ERX138352	50	100	34.111	398	Illumina HiSeq 2000
ERX138338	50	100	34.117	398	Illumina HiSeq 2000
ERX138343	50	100	34.113	398	Illumina HiSeq 2000
ERX138358	50	100	33.493	398	Illumina HiSeq 2000
ERX138367	50	100	34.11	398	Illumina HiSeq 2000
ERX138371	50	100	34.109	398	Illumina HiSeq 2000
SRX567415	50	101	37.648	398	Illumina HiSeq 2000
SRX567849	50	101	37.706	398	Illumina HiSeq 2000
SRX567838	50	101	37.544	398	Illumina HiSeq 2000
SRX567671	50	101	36.684	398	Illumina HiSeq 2000
SRX567860	50	101	37.695	398	Illumina HiSeq 2000
SRX567668	50	101	37.572	398	Illumina HiSeq 2000
SRX567875	50	101	37.566	398	Illumina HiSeq 2000
SRX567882	50	101	37.546	398	Illumina HiSeq 2000
SRX567866	50	101	37.572	398	Illumina HiSeq 2000
SRX567868	50	101	37.705	398	Illumina HiSeq 2000
SRX567879	50	101	37.573	398	Illumina HiSeq 2000
SRX567916	50	101	37.546	398	Illumina HiSeq 2000
ERX120707	50	100	38.979	425	Illumina HiSeq 2000
ERX132372	50	100	31.765	425	Illumina HiSeq 2000
ERX139232	50	100	36.513	425	Illumina HiSeq 2000
ERX139241	50	100	36.331	425	Illumina HiSeq 2000
ERX139242	50	100	36.52	425	Illumina HiSeq 2000
ERX139246	50	100	36.513	425	Illumina HiSeq 2000
ERX139244	50	100	36.52	425	Illumina HiSeq 2000
ERX139245	50	100	36.345	425	Illumina HiSeq 2000
ERX139240	50	100	36.314	425	Illumina HiSeq 2000
ERX139306	50	100	36.332	425	Illumina HiSeq 2000
ERX139309	50	100	36.506	425	Illumina HiSeq 2000
ERX139305	50	100	36.341	425	Illumina HiSeq 2000
ERX139308	50	100	36.5	425	Illumina HiSeq 2000
ERX152012	50	100	36.414	425	Illumina HiSeq 2000
ERX186269	50	100	35.029	425	Illumina HiSeq 2000
ERX186278	50	100	35.034	425	Illumina HiSeq 2000
ERX186279	50	100	35.031	425	Illumina HiSeq 2000
ERX186280	50	100	35.034	425	Illumina HiSeq 2000
ERX186281	50	100	35.032	425	Illumina HiSeq 2000
ERX186285	50	100	35.037	425	Illumina HiSeq 2000
ERX186284	50	100	35.032	425	Illumina HiSeq 2000
ERX186286	50	100	35.031	425	Illumina HiSeq 2000
ERX186311	50	100	35.028	425	Illumina HiSeq 2000
ERX186316	50	100	35.029	425	Illumina HiSeq 2000
ERX186332	50	100	35.03	425	Illumina HiSeq 2000
ERX186331	50	100	35.029	425	Illumina HiSeq 2000
ERX186333	50	100	35.027	425	Illumina HiSeq 2000
ERX186334	50	100	35.027	425	Illumina HiSeq 2000
ERX186335	50	100	35.027	425	Illumina HiSeq 2000
ERX186336	50	100	35.028	425	Illumina HiSeq 2000
ERX186337	50	100	35.028	425	Illumina HiSeq 2000
ERX186339	50	100	35.028	425	Illumina HiSeq 2000
ERX186338	50	100	35.028	425	Illumina HiSeq 2000
ERX186349	50	100	35.023	425	Illumina HiSeq 2000
ERX186350	50	100	35.031	425	Illumina HiSeq 2000
ERX186357	50	100	35.029	425	Illumina HiSeq 2000
ERX209302	50	100	36.643	425	Illumina HiSeq 2000
ERX209334	50	100	36.644	425	Illumina HiSeq 2000
ERX209339	50	100	36.644	425	Illumina HiSeq 2000
ERX209381	50	100	36.65	425	Illumina HiSeq 2000
ERX221123	50	100	36.521	425	Illumina HiSeq 2000
ERX221124	50	100	36.5	425	Illumina HiSeq 2000
ERX221127	50	100	37.001	425	Illumina HiSeq 2000
ERX221151	50	100	37.001	425	Illumina HiSeq 2000
ERX221125	50	100	37.001	425	Illumina HiSeq 2000
ERX221126	50	100	36.061	425	Illumina HiSeq 2000
ERX221152	50	100	37.001	425	Illumina HiSeq 2000
ERX221147	50	100	37.001	425	Illumina HiSeq 2000
ERX221165	50	100	37.001	425	Illumina HiSeq 2000
ERX221164	50	100	37.001	425	Illumina HiSeq 2000
ERX221182	50	100	37.001	425	Illumina HiSeq 2000
ERX221184	50	100	37	425	Illumina HiSeq 2000
ERX221186	50	100	36.513	425	Illumina HiSeq 2000
ERX221171	50	100	37.001	425	Illumina HiSeq 2000
ERX221170	50	100	37.001	425	Illumina HiSeq 2000
ERX221192	50	100	37.001	425	Illumina HiSeq 2000
ERX221183	50	100	37.001	425	Illumina HiSeq 2000
ERX221201	50	100	36.679	425	Illumina HiSeq 2000
ERX221206	50	100	37.001	425	Illumina HiSeq 2000
ERX267616	50	100	36.197	425	Illumina HiSeq 2000
ERX267615	50	100	36.188	425	Illumina HiSeq 2000
ERX267617	50	100	36.191	425	Illumina HiSeq 2000
ERX267609	50	100	36.189	425	Illumina HiSeq 2000
ERX267619	50	100	36.187	425	Illumina HiSeq 2000
ERX267618	50	100	36.194	425	Illumina HiSeq 2000
ERX267623	50	100	36.187	425	Illumina HiSeq 2000
ERX267624	50	100	36.19	425	Illumina HiSeq 2000
ERX267635	50	100	36.192	425	Illumina HiSeq 2000
ERX267637	50	100	36.194	425	Illumina HiSeq 2000
ERX267634	50	100	36.192	425	Illumina HiSeq 2000
ERX267642	50	100	36.181	425	Illumina HiSeq 2000
ERX267651	50	100	36.182	425	Illumina HiSeq 2000
ERX267650	50	100	36.199	425	Illumina HiSeq 2000
ERX267659	50	100	36.194	425	Illumina HiSeq 2000
ERX267669	50	100	36.195	425	Illumina HiSeq 2000
ERX267674	50	100	36.185	425	Illumina HiSeq 2000
ERX267681	50	100	36.194	425	Illumina HiSeq 2000
ERX267679	50	100	36.182	425	Illumina HiSeq 2000
ERX267680	50	100	36.193	425	Illumina HiSeq 2000
ERX276017	50	100	36.687	425	Illumina HiSeq 2000
ERX385480	50	100	37.937	425	Illumina HiSeq 2000
ERX455906	50	100	38.341	425	Illumina HiSeq 2000
ERX556633	50	100	37.966	425	Illumina HiSeq 2000
ERX556845	50	100	37.88	425	Illumina HiSeq 2000
ERX556847	50	100	37.857	425	Illumina HiSeq 2000
ERX139279	50	100	36.494	522	Illumina HiSeq 2000
ERX267670	50	100	36.194	522	Illumina HiSeq 2000
ERX490206	50	100	37.848	522	Illumina HiSeq 2000
ERX490211	50	100	37.849	522	Illumina HiSeq 2000
ERX490213	50	100	37.835	522	Illumina HiSeq 2000
ERX490231	50	100	37.835	522	Illumina HiSeq 2000
ERX490215	50	100	37.838	522	Illumina HiSeq 2000
ERX490214	50	100	37.837	522	Illumina HiSeq 2000
ERX522030	50	100	38.169	522	Illumina HiSeq 2000
ERX556675	50	100	37.935	522	Illumina HiSeq 2000
ERX556838	50	100	37.889	522	Illumina HiSeq 2000
ERX556840	50	100	37.876	522	Illumina HiSeq 2000
ERX556841	50	100	37.883	522	Illumina HiSeq 2000
[truncated: 116 more rows]
