# Supplementary material for: The single-species metagenome: subtyping Staphylococcus aureus core genome sequences from shotgun metagenomic data
Source: PeerJ. 2016 Oct 18;4:e2571. doi: 10.7717/peerj.2571 (PMC5075713; doi:10.7717/peerj.2571)
Supplement: Table S1 [file peerj-04-2571-s006.xlsx]

## Sheet: Sheet1
	Our Code	IND #	fineStructure Population (K=19)	Completed genome	Phenotype	Genome size (bp)	MLST	CC	SCC-Type	Reference	Institute
	S05	6	1	Staph_MW2 (USA400)	CA_MRSA/VSSA		1	1	IV	Baba et al 2002; Lancet, 1819-1827
	S34	34	1	Staph_MSSA476 (Sanger 476)	MSSA		1	1	-	Holden et al 2004; PNAS, 9786-9791
	S04	5	2	Staph_USA300_TCH959	MSSA/VSSA		1159	5		Highlander et al 2007; BMC Microbiology, 1-14	Baylor College
	S23	24	2	Staph_MSSA_130ST72			72	8		Baylor Col Med	Baylor College
	S01	2	3	Staph_TW20	MRSA	3043210	239	239	mercury, III	Holden et al 2010; J Bacteriol, 888-892
	S03	4	3	Staph_T0131	MRSA	2913900	239	239	III	Li et al 2011; J Bacteriol, 3411-3412
	S12	13	3	Staph_JKD6008			239	239	III	Howden et al 2010; J Bacteriol, 5848-5849
	S24	1	4	Staph_USA300_TCH1516	MRSA/VSSA		8	8		Highlander et al 2007; BMC Microbiology, 1-14
	S21	22	4	Staph_USA300_FPR3757	CA-MRSA		8	8	IV	Diep et al 2006; Lancet, 731-739
	S02	3	5	Staph_COL	MRSA		250	8	I	Gill et al 2005; J Bacteriol, 2426-2438
	S33	33	5	Staph_Newman			254	8		Baba et al 2008; J Bacteriol, 300-310
	S41	41	5	Staph_NCTC 8325 (RN1)	MSSA		8	8	-	Gillaspy et al 2006; Book, ASM press
	S25	25	6	Staph_A5948			8	8		Peleg et al 2012; PLoS One, e28316	Broad Institute
	S29	29	6	Staph_A9754			8	8		Peleg et al 2012; PLoS One, e28316	Broad Institute
	S07	8	7	Staph_A9765			8	8		Peleg et al 2012; PLoS One, e28316	Broad Institute
	S40	40	8	Staph_A6224	MRSA		5	5		Analyzed by Thomas et al 2012; MBE, 1-12	Broad Institute
	S06	7	9	Staph_A9763			5	5		Peleg et al 2012; PLoS One, e28316	Broad Institute
	S11	12	9	Staph_A10102			5	5		Peleg et al 2012; PLoS One, e28316	Broad Institute
	S15	16	9	Staph_A9719			5	5		Peleg et al 2012; PLoS One, e28316	Broad Institute
	S17	18	9	Staph_A8796			105	5		Peleg et al 2012; PLoS One, e28316	Broad Institute
	S18	19	9	Staph_A9781			5	5		Peleg et al 2012; PLoS One, e28316	Broad Institute
	S26	26	9	Staph_A9299			5	5		Peleg et al 2012; PLoS One, e28316	Broad Institute
	S28	28	9	Staph_A8819			105	5		Peleg et al 2012; PLoS One, e28316	Broad Institute
	S30	30	9	Staph_ED98 (Chicken)			5	5		Lowder et al 2009; PNAS, 19545-19550
	S19	20	10	Staph_N315	MRSA/VSSA		5	5	II	Kuroda et al 2001; Lancet, 1225-1240
	S39	39	10	Staph_Mu3	MRSA/hVISA		5	5	II	Neoh et al 2008; AAC, 45-53
	S42	42	10	Staph_Mu50	MRSA/VISA		5	5	II	Kuroda et al 2001; Lancet, 1225-1240
	S08	9	11	Staph_ ECT-R2			5	5	II	Lindgvist et al 2012; Eur J Clin Microbiol Infect Dis, 141-147
	S13	14	11	Staph_A8115			5	5		Peleg et al 2012; PLoS One, e28316	Broad Institute
	S16	17	11	Staph_A8117			5	5		Peleg et al 2012; PLoS One, e28316	Broad Institute
	S27	27	11	Staph_JH9	MRSA/VRSA		105	5		Mwangi et al 2007; PNAS, 9451-9456
	S32	32	11	Staph_04-02981			225	5		Nubel et al 2010; PLoS Pathog, E1000855
	S37	37	11	Staph_JH1	MRSA/VSSA		105	5		Mwangi et al 2007; PNAS, 9451-9456
	S38	38	12	Staph_MSHR1132			1850	75		Holt et al 2011; Genome Biol Evol, 881-895
	S35	35	13	Staph_ST398	MRSA	2872582	398	398		Schijffelen et al 2010; BMC Genomics 11, 376
	S09	10	14	Staph_MN8			30	30	-	Baylor Col Med	Baylor College
	S22	23	14	Staph_MRSA252 (Sanger 252)	MRSA		36	30	II	Holden et al 2004; PNAS, 9786-9791
	S36	36	15	Staph_TCH60			30	30		Baylor Col Med
	S14	15	16	Staph_JKD6159	MRSA	2811435	93	-	IV	Chua et al 2010; J Bacteriol, 5556-5557
	S31	31	17	Staph_RF122			151	151		Herron-Olson et al 2007; PLoS One, e1120
	S10	11	18	Staph_LGA251 (Bovine)			425	425	XI	Garcia-Alvarez et al 2011; Lancet Infect Dis, 595-603
	S43	43	18	Staph_ED133			133	133		Guinane et al 2010; Genome Biol Evol, 454-466
	S20	21	19	Staph_M013			59	59	V	Huang et al 2012 ; J Bacteriol, 1256-1257
