# Supplementary material for: The single-species metagenome: subtyping Staphylococcus aureus core genome sequences from shotgun metagenomic data
Source: PeerJ. 2016 Oct 18;4:e2571. doi: 10.7717/peerj.2571 (PMC5075713; doi:10.7717/peerj.2571)
Supplement: Table S5 [file peerj-04-2571-s010.xlsx]

## Sheet: Sheet1
Group	Num genomes	Rep sequence	MLST	5x binstrain - Predicted CC/ST (Highest Beta)
1	486	GCF_000013425.1_ASM1342v1_genomic.fna	8	CC_8_8_2 (0.308219712065717), CC_8_254 (0.628385245957084)		Key
2	8	GCF_000009005.1_ASM900v1_genomic.fna	151	CC_151_151 (0.997764608924532)		Correct	correct CC assignment
3	664	GCF_000009585.1_ASM958v1_genomic.fna	398	CC_398_398 (0.997793733615546)		Likely	probable correct assignment
4	2589	GCF_000009645.1_ASM964v1_genomic.fna	5	CC_5_5_3 (0.997453641957699)		Missed	binstrain < 0.65
5	58	GCF_000011265.1_ASM1126v1_genomic.fna	1	CC_1_1 (0.997901704634876)
6	276	GCF_000011505.1_ASM1150v1_genomic.fna	36	CC_30_36 (0.998087223355999)
7	1165	GCF_000013465.1_ASM1346v1_genomic.fna	8	CC_8_8 (0.951589285819654)
8	140	GCF_000027045.1_ASM2704v1_genomic.fna	239	CC_239_239 (0.997425771845719)
9	26	GCF_000210315.1_ASM21031v1_genomic.fna	133	CC_133_133 (0.99796933783654)
10	54	GCF_000237125.1_ASM23712v1_genomic.fna	59	CC_59_59 (0.997614054511013)
11	7	GCF_900004855.1_BB155_genomic.fna	152	CC_22 (0.0715952540273857)*
12	138	GCF_000153665.1_ASM15366v1_genomic.fna	1159	CC_8_72 (0.128018569542747)*
13	3	GCF_000162635.1_ASM16263v1_genomic.fna	145	CC_30_36 (0.11878639294293)*
14	28	GCF_000363005.1_Stap_aure_M1216_V1_genomic.fna	1613	CC_80 (0.148184893623204)*
15	3	GCF_000606605.1_Stap_aure_M21126_V1_genomic.fna	2250	CC_75_1850 (0.512985605081073), CC_2198 (0.448700712595875)*
16	83	GCF_000174575.1_ASM17457v1_genomic.fna	1892	CC_45 (0.791079128027544)*	ST1892 shares 6/7 alleles with ST45
17	11	GCF_000189435.1_ASM18943v2_genomic.fna	700	CC_700 (0.967383854391203)
18	67	GCF_000205385.1_ASM20538v2_genomic.fna	25	CC_8_72 (0.130388446086301)*
19	1039	GCF_000215425.1_ASM21542v2_genomic.fna	22	CC_22 (0.980104892550231)
20	2	GCF_000239655.1_ASM23965v2_genomic.fna	395	CC_45 (0.758968753533807)*	ST395 shares 3/7profiles with ST45
21	19	GCF_000242475.1_ASM24247v2_genomic.fna	45	CC_45 (0.986937449772942)
22	4	GCF_000705395.1_Staphylococcus_aureus_SA3-LAU_WGS_genomic.fna	291	CC_291 (0.958819910993012)
23	3	GCF_000751255.1_Sa_FSA084_genomic.fna	2022	CC_75_1850 (0.189099866289899)*
24	6	GCF_001049595.1_Staphylococcus_aureus_AH2_genomic.fna	630	CC_8_254 (0.865253196949979)*	in CC8 only 1 allele difference to ST8
25	3	GCA_001469105.1_ASM146910v1_genomic.fna	126	CC_8_8 (0.115953025624649)*
	6882
			Conservative sensitivity	Sum (num genomes) correctly called/ total genomes+F31	0.95016
			Sens. Including likely correct calls	Sum (num genomes) correctly called +likely / total genomes	0.963092
